# Supplementary material for: HIV infection reprogrammes CD4+ T cells for quiescence and entry into proviral latency
Source: Nat Microbiol. 2025 Sep 26;10(10):2454–71. doi: 10.1038/s41564-025-02128-y (PMC12488490; doi:10.1038/s41564-025-02128-y)
Supplement: Supplementary file 3 — Source data for Supplementary Fig. 2. [file 41564_2025_2128_MOESM3_ESM.xlsx]

## Sheet: Supp-fig-1-source
Supplementary Fig. 1 source data
Treatment	KLF2	CMPK2
noIFN	1.00455	1.00154
noIFN	1.08267	1.18419
100U	0.989924	7.08282
100U	1.27367	8.50686
250U	1.59523	13.9856
250U	1.73458	14.6917
