# Supplementary material for: HIV infection reprogrammes CD4+ T cells for quiescence and entry into proviral latency
Source: Nat Microbiol. 2025 Sep 26;10(10):2454–71. doi: 10.1038/s41564-025-02128-y (PMC12488490; doi:10.1038/s41564-025-02128-y)
Supplement: Supplementary file 4 — Statistical source data. [file 41564_2025_2128_MOESM4_ESM.xlsx]

## Sheet: Fig1B-HIV-infected vs uninfecte
HIV infected vs uninfected (in proliferative media) upregulated genes
	logFC	FDR
NTSR1	8.88246	9.20787e-07
CYP4F2	8.58051	0.000878534
UNC45B	7.8123	1.7067e-05
GZMA	7.53468	0.000837437
MC5R	7.51813	0.000880191
GPR152	7.07789	0.000856106
LRFN2	7.02875	0.00127232
LOXHD1	6.99717	0.000251255
PTGDR	6.96093	0.00637716
TMEM59L	6.85155	0.0108719
SMPD3	6.77451	1.10073e-05
GPR141	6.63148	0.00989294
WDR72	6.44631	0.00340552
AC004754.1	6.41093	0.0393986
GLI2	6.332	0.00460628
RDH16	6.30246	0.0115019
PLXNA4	6.28606	1.25308e-05
B3GALT2	6.25301	4.19878e-06
CFAP126	6.1508	0.048839
VSIG1	6.12911	1.11454e-07
FUT3	5.96223	0.0258567
ADA2	5.91172	2.1996e-07
FAM19A1	5.85963	0.00170291
USP29	5.83411	0.0222095
LCE1B	5.81968	0.0321944
TMC4	5.64282	0.00994896
C1ORF162	5.37629	1.01989e-07
TNNT3	5.30879	0.000424522
TNFSF15	5.22044	0.000137687
PGA5	5.19356	0.0206785
KIAA1683	5.15005	1.05565e-05
ADHFE1	5.10028	0.0429966
CHRNA9	5.06497	0.000360972
KRT72	5.05392	0.00216289
HKDC1	5.05267	4.53262e-05
IGSF11	4.95331	0.00300909
RXFP4	4.945	0.0392238
ARRDC5	4.94181	0.00110521
PLXNA2	4.90483	4.57984e-05
PAK5	4.89531	0.0253667
TUSC5	4.88926	0.00321282
NOTO	4.80466	0.00413133
ANKRD34C	4.80131	0.0490584
MFAP5	4.8007	0.0346322
ZBP1	4.77239	0.000397148
CXCR1	4.75438	0.000997879
ST6GALNAC1	4.74293	0.00703962
ABCC8	4.6839	0.0457603
SIGLEC6	4.6742	0.00908929
DNAH17	4.66711	0.0138369
PSG9	4.62089	0.00766297
CRTAC1	4.60872	0.0136637
AC037459.1	4.59649	0.0168466
AR	4.5649	0.000438867
AATK	4.51808	0.0400365
TNFSF8	4.50269	2.89589e-06
SIRPD	4.4985	0.0322258
TMEM229B	4.48219	5.25658e-07
ACHE	4.43963	0.011623
MYO1H	4.42541	0.02274
PCDHB14	4.40057	0.00351997
FGF9	4.39657	0.0424606
KITLG	4.39228	0.00478368
TXK	4.33847	0.000235669
CACNA1H	4.33294	0.000102856
DSC1	4.30984	0.00338213
MCHR1	4.28405	0.00582729
MGAT3	4.26415	1.59258e-05
ROPN1L	4.20599	0.0166037
PHYHIP	4.20253	0.00567057
UPB1	4.1976	0.0142957
ZIM3	4.18508	0.0368495
CEBPE	4.18011	0.00372256
SRPX	4.14702	0.0168428
DCT	4.141	0.0336776
CACNA1D	4.13913	0.0135253
CFTR	4.13911	0.0380361
CYGB	4.13214	0.00518327
MCOLN3	4.12577	2.58576e-05
CDKN2B	4.12525	0.000365927
CFP	4.12251	9.05661e-07
HIST1H3D	4.12141	0.0315369
FREM3	4.11039	0.0269978
RAP1GAP2	4.10303	6.47584e-05
MUC5AC	4.07793	0.0233278
COL5A1	4.06962	0.00014047
CFH	4.05947	0.00290168
ACER1	4.05256	0.00126158
ADORA3	4.04655	0.0385446
RNASE6	4.0407	1.2813e-05
EGR4	3.99576	0.0209535
PTGDR2	3.98752	0.000528555
CUX2	3.96828	0.00120001
LILRA6	3.93924	0.0391267
OLFM2	3.9351	2.47187e-06
FNDC11	3.92594	0.0026396
PLAC9	3.91394	0.00562093
TCTEX1D4	3.91078	0.00450839
ORM2	3.9054	0.000292636
IL13	3.90521	0.00381244
C3AR1	3.87331	1.2028e-05
CDHR2	3.86116	0.00744443
CCR1	3.85614	0.040835
MMP25	3.84368	0.00241623
NLRP7	3.81269	0.0293729
TSPAN18	3.78336	0.000169151
TMPRSS4_AS1	3.76774	0.000152422
OR51L1	3.76773	0.0115219
TSPOAP1	3.76065	1.51223e-05
LRRN3	3.75562	5.3195e-06
CDH23	3.74502	5.94453e-05
NUTM2E	3.74312	0.047209
FXYD7	3.74156	3.41636e-05
CLEC18B	3.73846	0.0498597
MMRN1	3.73341	3.03966e-05
POPDC2	3.72939	0.0233152
PTGER3	3.71383	0.00413086
PLCH1	3.70876	0.00010392
NLRP6	3.69197	4.2943e-06
S100B	3.69135	0.00112825
TLR4	3.6732	0.0439881
CABP4	3.66884	0.000873427
CNR2	3.6505	0.00118722
KLF2	3.64746	2.52321e-05
HAVCR1	3.63923	0.00743349
CXORF67	3.63892	0.024775
SLITRK4	3.63478	0.0116717
SAP25	3.61851	1.4651e-05
FP565324.1	3.61371	7.92787e-05
ACSL6	3.60209	9.00794e-07
ZNF572	3.59283	0.00113615
CCR2	3.56408	0.00477191
GRAPL	3.54817	0.000185444
A2ML1	3.54231	0.0214624
AZIN2	3.51392	0.0187778
SMIM10L2A	3.50075	6.96591e-06
CERS3	3.50045	0.0312731
AC093525.1	3.49978	0.0426008
IL24	3.48932	8.12319e-05
TSHR	3.47889	0.00359884
BGLAP	3.45712	0.0189993
CCR5	3.45417	0.0476957
TRIB2	3.44041	6.76723e-05
TLR10	3.42931	0.0181367
CD96	3.42769	3.20847e-05
CATSPERB	3.4137	0.00448678
FCMR	3.41184	5.61315e-07
TAS2R30	3.40912	0.0190343
NRN1L	3.40293	0.0337981
CARD14	3.40229	0.0031248
LILRB3	3.39661	6.75528e-05
NR3C2	3.37434	0.000413945
FAT1	3.35626	0.0091863
WDR63	3.35346	3.45969e-05
MAL	3.35208	0.000265639
KNDC1	3.35121	0.000432504
OR1C1	3.34406	0.0251599
FGFR2	3.34004	0.0414835
C12ORF42	3.33204	0.00185777
SLC22A13	3.33198	0.0426466
GPA33	3.3269	5.37464e-05
P2RY14	3.32307	0.00500161
ZNF750	3.32119	0.0262235
KCNB1	3.31039	0.0260089
PLCH2	3.28559	3.34041e-05
KEL	3.28443	0.00756944
KRT17	3.28159	0.00442574
SEZ6	3.26007	0.029771
NOVA2	3.25404	0.00762643
TNS1	3.2346	0.000182983
KLRB1	3.23154	0.00200382
NEURL1B	3.22906	1.04137e-05
OCM	3.22879	0.0214878
TP53INP1	3.19388	4.14479e-08
CHMP7	3.18602	1.00284e-06
FAM209A	3.1773	0.000264299
SLC9A9	3.17689	1.37336e-05
TLR1	3.16438	1.59617e-07
TPO	3.15907	0.0407722
FAM178B	3.15801	0.0342111
PLEKHG3	3.15778	0.00050644
PTPRO	3.1525	1.38741e-06
CCDC146	3.13104	0.000322976
RPRM	3.1304	0.0030618
CARD17	3.12349	0.00498247
SPATA18	3.12006	0.00265601
CXCR2	3.11964	0.00262115
SLC36A2	3.11013	0.0140972
DNAH3	3.09057	0.0115292
RASGRP2	3.09	3.67008e-05
TLDC2	3.08372	1.04137e-05
PTGER2	3.07776	0.00192779
IGFALS	3.06719	0.0252324
HYAL1	3.05977	0.00966534
MAPK10	3.05577	0.0282109
VIPR1	3.04497	2.24208e-05
TMCC3	3.04238	0.0118757
TC2N	3.04025	1.52617e-06
IL9R	3.04001	0.000323735
IL9R	3.04001	0.000323735
NUAK2	3.01943	1.69872e-05
TSPAN6	3.00469	0.0223249
TSPAN32	2.99957	7.99782e-05
AGBL1	2.9931	0.00563866
LAIR1	2.99105	0.00250507
HIST2H2BE	2.97979	6.68589e-06
PGGHG	2.96837	3.97841e-05
SPIN2A	2.95316	0.00414685
EDAR	2.94961	0.0442375
IL5	2.94515	0.0154821
S100P	2.92115	0.0376448
TKTL1	2.89948	0.00128552
ABCA7	2.88004	8.28902e-06
SLC52A1	2.87415	0.00239506
LRRN2	2.86005	6.22148e-05
CARD16	2.84906	0.000958033
FRRS1L	2.84891	0.00189072
IL36A	2.84564	0.0250343
TMEM119	2.84127	0.000606586
GFRA2	2.84016	0.0442896
PPL	2.83731	0.0116799
COLQ	2.82364	4.76686e-05
CLDN9	2.79905	0.0113494
GLS2	2.79564	0.0209832
OR1M1	2.79393	0.00670522
SERPINF2	2.78561	0.0140888
GALNT9	2.78475	0.0262857
KRT73	2.78387	0.00319818
CXCR6	2.77685	0.00815427
TMEM221	2.75774	0.0117541
EFEMP2	2.75747	0.0278448
GPR65	2.751	0.000110811
CYP4F11	2.73833	0.0272877
AC005841.2	2.73698	0.0149175
RASA3	2.72368	3.38183e-07
ESR1	2.71815	5.36094e-05
ZNF540	2.71373	9.67962e-05
FAM83A	2.71189	0.0220357
CD8A	2.70346	0.0107424
CAPS	2.70169	1.38803e-05
HIST1H2AC	2.6972	0.0014951
ULBP2	2.69661	0.00696718
AC119396.1	2.69487	7.17158e-07
SYT2	2.69475	0.0132056
ANXA2R	2.69284	1.04072e-06
CYP4F3	2.68703	0.000161748
MMP28	2.68532	0.0469238
CD33	2.67458	2.42668e-05
CUBN	2.66692	2.41167e-05
ZSCAN10	2.66485	0.0150122
GSDMB	2.65118	3.80858e-05
RASSF6	2.64506	0.00903803
IL18BP	2.64483	1.47078e-06
ENPEP	2.64423	0.0225269
RGMA	2.64233	0.00242173
BTBD19	2.64171	0.0341437
ASPDH	2.63952	0.0465975
TNFRSF10D	2.63673	3.45371e-06
CLU	2.63633	0.000122669
RAB27B	2.6328	0.00505311
UNC13A	2.62248	0.0441058
CASS4	2.62155	0.00100255
MYO1F	2.62099	0.000462044
CALHM2	2.61856	6.88383e-06
DRAXIN	2.61579	0.0141919
TMEM71	2.60944	1.34869e-07
EPHA1	2.60935	3.01351e-05
SLC5A10	2.60599	9.60656e-05
IL17RA	2.58916	1.60902e-07
C16ORF54	2.58327	1.07962e-07
ITGB7	2.57156	0.000218477
C11ORF21	2.5706	4.65588e-06
CSPG4	2.56176	0.00894496
CD248	2.56104	0.00140725
KLK4	2.56005	0.0442132
MPIG6B	2.55964	0.0349171
LURAP1	2.54658	0.0259245
WNT9B	2.54632	0.0148561
SLC35D2	2.54205	3.71396e-06
ITGA6	2.53535	2.18975e-05
HSPG2	2.51175	0.000122375
UNC5B	2.5095	0.039781
RARRES3	2.50448	3.08889e-05
HIST2H3C	2.50426	0.00129138
HIST2H3A	2.50426	0.00129138
SLC35G5	2.50326	0.0237578
TM6SF1	2.49905	0.0049429
IL18RAP	2.48913	0.0198156
TLR9	2.48332	0.0450465
PCDHGB2	2.47793	0.0471949
CD52	2.4751	0.000122236
DUSP8	2.47245	0.0128676
SLC44A5	2.46451	1.72208e-05
DLEC1	2.46259	0.0129565
LY9	2.45821	0.000752091
ITGAM	2.45518	0.00703192
JAZF1	2.45273	7.14044e-07
ZMAT3	2.43346	1.00284e-06
AL138694.1	2.42902	0.009197
SESN1	2.42415	5.61315e-07
TRPM2	2.42223	0.000788462
PMEL	2.41868	0.000228764
VWA7	2.41614	8.74378e-05
AP003071.5	2.41613	0.00469677
DYNAP	2.41127	0.0134244
HIST1H2BD	2.40974	0.000617531
FAM13A	2.40878	0.000347601
IPCEF1	2.40229	0.000884874
ZMAT1	2.40172	0.00419959
MB21D2	2.40146	3.95918e-06
CD101	2.39081	0.000794158
ATM	2.39077	8.11138e-05
B3GAT2	2.38345	0.00128112
GRID2IP	2.38312	0.0421992
FOXB1	2.38283	0.0149842
ZNF467	2.37923	0.00170621
PXT1	2.376	0.0109927
CD180	2.37159	0.0237256
MXD4	2.37152	4.3226e-06
PIK3CG	2.36889	0.00200832
SORCS2	2.36819	0.0138073
ACKR3	2.3655	0.00457983
MAML3	2.3621	1.11736e-05
CDKN2A	2.35117	5.9008e-06
ICAM4	2.3499	9.27157e-05
CRYGS	2.34485	0.0318262
SOS1	2.32908	2.7526e-05
TMEM184A	2.32046	0.0255603
BAIAP2L2	2.31677	0.00166732
PATL2	2.31582	0.00438219
ITM2B	2.31312	6.22228e-06
NECTIN4	2.31184	0.0190867
CCDC121	2.30883	0.000428997
AC072022.1	2.30825	0.0165742
TAC4	2.30556	0.0339347
GP5	2.3023	0.000627708
GREM1	2.30045	0.00436572
NATD1	2.29658	8.71932e-05
SOAT2	2.28884	0.0194541
PPIAL4G	2.28405	0.002179
SYNE2	2.28314	3.47107e-06
MTRNR2L1	2.28269	0.0119784
KRT86	2.28191	0.0106733
SNCA	2.2763	4.05565e-05
CCDC188	2.27571	0.00293571
HIST1H2BG	2.27102	0.00423753
KCNJ11	2.26408	0.00172108
AC008878.3	2.25706	0.000194521
GCNT7	2.25682	0.0216224
ABCD2	2.25156	1.5441e-06
TNFSF4	2.25072	0.00137474
MAN1C1	2.24925	1.76171e-06
STX3	2.24887	0.000722685
TRANK1	2.24761	8.63179e-06
RHBDL3	2.24605	0.00866449
EDA2R	2.23803	4.68466e-05
SNAI3	2.23484	6.00139e-05
CECR2	2.23105	0.00561038
TP73	2.22923	0.0026893
DSCAML1	2.22863	0.0178003
NPIPB15	2.22172	0.000181041
AK1	2.21863	0.000271424
NEFL	2.21689	0.0174897
CALHM1	2.21613	0.042589
TNFRSF10A	2.20677	1.07962e-07
HIST1H2BK	2.20593	0.000121617
PAPPA	2.20542	0.0134115
CCND1	2.2037	0.000293661
LINC00672	2.19907	0.00100161
TAS2R14	2.19753	0.00776767
EPHB1	2.19549	0.0188296
CHAD	2.18991	0.00544274
CLSTN3	2.1898	1.77951e-05
CCDC39	2.18235	0.0132536
F2R	2.17926	0.0158781
FGL2	2.1775	0.0475625
GOLGA7B	2.17051	0.00924496
APOBEC3H	2.16971	5.25629e-05
MEGF6	2.16632	3.50063e-05
TNC	2.16023	0.000840387
HS3ST3A1	2.15603	0.0444962
TJP3	2.15591	0.0337617
ARC	2.15063	0.0473496
MYO15B	2.15038	0.00245901
ALOX5	2.14736	0.0260658
VSIR	2.14693	1.01989e-07
C5ORF58	2.14593	0.000579727
CCDC154	2.14234	0.0013147
CEACAM1	2.13913	0.000357835
SPNS2	2.13034	0.0228002
GPR35	2.12499	0.00390237
SCML1	2.1244	2.5502e-05
GRIN2C	2.12395	0.0109897
SLC6A16	2.1229	1.71567e-05
KLHL24	2.11979	1.76268e-05
IL10RA	2.11731	0.000346278
ZBTB7C	2.11646	0.0306786
GNRHR	2.11504	0.0249176
DNAH1	2.10828	0.0055607
TCP11L2	2.10418	3.84253e-05
LZTS3	2.10188	0.000153326
SCX	2.10135	0.00204904
PYGM	2.09987	0.000237844
CD48	2.09845	6.47708e-07
CTC1	2.09724	1.3095e-07
CHI3L2	2.09628	3.06607e-05
YPEL3	2.09048	6.18734e-05
ANKRD23	2.08668	0.0379099
AC097637.1	2.0865	0.000179406
B3GNT8	2.08591	0.0336293
HIST1H3E	2.08338	4.97795e-05
SLC11A1	2.0824	0.0314175
PRAM1	2.0817	0.0291692
BBC3	2.08051	1.99946e-06
TTN	2.08019	0.000774674
AC007906.2	2.07591	0.0395931
MBOAT4	2.0646	0.00213218
LRRN4CL	2.06098	0.0214624
GPRASP1	2.05865	0.000225145
TNFRSF10C	2.05715	0.0334927
TUBA3D	2.0552	0.00726113
C17ORF97	2.05449	0.00374406
ZNF781	2.05368	0.0260983
OR2A1	2.05084	0.00177895
SULT1B1	2.05053	1.85631e-05
GABBR1	2.0485	0.00130063
PHLDA3	2.04793	6.39457e-05
PDE3B	2.04522	0.000206994
MAPK8IP3	2.03797	2.07289e-05
RNF144A	2.03643	3.72127e-05
CAPN3	2.0353	0.00142708
HIST2H4B	2.02705	0.0365102
SLC23A3	2.00967	0.0162348
FAM212B	2.00776	4.59104e-06
PLXNC1	2.00319	2.02028e-05
DDX60L	2.00131	0.000318065
ZBTB16	1.99929	0.0195027
GDPD3	1.99917	0.0011259
LZTS1	1.99855	7.17259e-05
CALCOCO1	1.99823	3.59895e-05
SESN3	1.99704	0.000158079
ERBB3	1.99286	0.000724465
CITED4	1.99116	0.00312517
S100Z	1.97793	0.000914019
C2ORF91	1.97608	0.0190204
ADAMTS10	1.9737	0.00336848
FLT3LG	1.97223	1.86182e-05
H2BFS	1.972	0.00467529
CU639417.1	1.972	0.00467529
KAT2B	1.96914	0.000655125
SLC4A5	1.96856	0.0150807
PLK2	1.96844	0.0177965
CD200R1	1.96449	0.00530683
LTB4R	1.96241	9.83615e-07
TMEM150A	1.9615	0.000336144
SH3BP5	1.9607	0.000640558
HCST	1.954	0.00233572
C19ORF35	1.95239	0.0399291
ADGRA2	1.95225	0.000583493
HOXB13	1.95017	0.0473496
LDLRAP1	1.95	1.01989e-07
LIME1	1.94985	0.000857955
RFLNB	1.94948	4.59185e-06
TMEM63A	1.94788	7.14044e-07
REG4	1.94738	0.00841477
CLCF1	1.94386	0.0193615
SMPD1	1.94268	2.71349e-06
PIK3IP1	1.94132	0.000268961
C5AR2	1.94049	0.00126198
PRKG2	1.93972	0.0178978
TRAT1	1.93477	0.000141176
TMEM45B	1.93199	0.000598792
CFAP221	1.93013	0.033358
PNPLA7	1.92762	0.00277573
TSSK3	1.92393	0.0320505
ANO9	1.92352	9.48637e-06
VPS37B	1.92224	0.000362449
NPIPB13	1.91952	0.000537721
PTPN4	1.91715	0.000315167
LTB	1.9163	0.00360412
ESR2	1.91519	0.000103049
HLA_DQB2	1.91136	0.0173927
ZNF763	1.91037	0.00222213
PLB1	1.90931	0.0271911
IL3RA	1.90737	0.00193244
IL3RA	1.90737	0.00193244
GSDMA	1.90497	0.00177531
MT_CO1	1.90472	9.25691e-06
FCGBP	1.90152	0.00883766
ANKRD36	1.90054	0.000140982
KCTD7	1.89986	1.54862e-05
ZNF223	1.89964	0.00793748
ZNF135	1.89953	0.0304273
SMAD3	1.8988	2.13351e-06
CYSLTR1	1.89836	0.00191991
PLXDC1	1.89784	0.014881
SATB1	1.897	8.09648e-06
EVL	1.89642	9.20787e-07
DLL1	1.89366	0.00964984
RPS6KA5	1.89158	8.94598e-06
AMIGO1	1.89135	3.12392e-05
SYTL1	1.88866	0.000370736
IL11RA	1.88842	5.57e-05
EPHA4	1.88763	0.0483454
SPTLC3	1.8876	0.000827663
ZNF345	1.88572	2.25206e-05
KCNK3	1.88306	0.01487
MAMDC4	1.88285	0.000472212
NCMAP	1.88226	0.0179224
ACVR2A	1.8806	0.000376584
PDE4C	1.8786	0.025921
CREBRF	1.87642	7.22929e-06
XDH	1.87565	0.0139603
GABARAPL1	1.87231	0.0233673
GAB2	1.86971	0.00470606
TMIGD2	1.86945	2.66041e-05
OR2A42	1.86713	0.0196315
TAGAP	1.86614	1.00284e-06
HIST1H2BJ	1.86547	0.00390487
VNN2	1.86256	0.000502458
HSF4	1.86008	0.0245627
BCL2	1.85924	0.000958185
CASP1	1.85919	0.000824069
DACT1	1.85831	0.000262219
NHLRC4	1.85788	2.83651e-05
PYROXD2	1.85605	0.00998892
DPP4	1.85008	0.000964587
ADAMTS4	1.84721	0.00117728
PDLIM2	1.84678	6.38988e-06
INPP4A	1.84432	9.2677e-06
MDM2	1.83816	1.23845e-06
AICDA	1.83515	0.0480805
CLEC7A	1.83498	0.0494634
HIST1H4I	1.83196	0.000403613
INMT	1.83085	0.0063436
SOCS2	1.82893	0.00421995
RNASEL	1.82354	9.6486e-06
AC244197.3	1.82338	0.0164907
OR52N4	1.81746	0.0390242
MORN3	1.81395	0.000285781
CAPN12	1.81277	0.0461607
LTB4R2	1.80807	4.5326e-05
LRRC25	1.80389	0.0286244
PLLP	1.80378	7.23463e-05
RGL2	1.80349	0.0010125
DNASE1L2	1.80171	0.00369654
TMEM169	1.80063	9.52523e-05
ZNF577	1.79781	0.00068105
RTP4	1.79724	0.00042283
RNF157	1.79652	1.62025e-05
AXIN2	1.79505	1.44594e-05
PLIN5	1.79232	0.00932514
PLIN4	1.79055	0.00318301
OR2G6	1.7888	0.00189728
AC001226.2	1.78561	0.029501
ADAMTS17	1.78266	0.0117712
ANKRD55	1.78054	0.00420732
TXNIP	1.77967	9.39852e-06
DNASE1	1.77861	4.28733e-06
OR5A2	1.77677	0.000495271
LHX4	1.77117	0.00010697
XBP1	1.7698	8.87158e-07
VMAC	1.76597	0.000563363
PLEKHA1	1.76533	7.46157e-05
TCF7	1.76168	4.2943e-06
SULF2	1.76139	0.00559808
GLIPR2	1.75336	2.06796e-05
SYNJ2BP	1.75266	1.68726e-05
GIPR	1.74842	0.000994713
MRNIP	1.74661	0.000335386
CYP27C1	1.74334	0.0445786
DPEP2	1.74329	0.000452436
HLF	1.74286	0.00577194
PLCL1	1.74119	0.000176315
LIPC	1.74006	0.0194032
SELPLG	1.73974	1.41231e-05
MOGAT3	1.73936	0.0171318
NLRP3	1.73698	0.0291514
C1ORF54	1.73068	0.0085057
SNED1	1.73022	0.000857955
PBXIP1	1.73021	1.37872e-05
HAP1	1.73011	0.0152867
GIMAP1	1.72771	0.000156481
OR4D9	1.72179	0.0297123
DUSP5	1.71909	3.98001e-06
AC099489.1	1.71908	0.0128735
ARL4C	1.71482	0.00903144
SEMA6A	1.71366	0.00271832
TMEM91	1.71239	6.59419e-05
DCHS1	1.71025	0.00671221
NPIPB5	1.70439	0.000180949
CEACAM21	1.70336	7.60559e-05
LHFPL1	1.70294	0.0311979
LENG8	1.7011	1.30014e-05
NR1D2	1.70001	0.000305695
FAM102A	1.69887	1.58682e-06
PLAC8	1.69721	1.13433e-05
FAM106A	1.69691	0.0134861
RAMP1	1.69145	0.0393137
CAMK2N1	1.68587	0.00594043
BTG2	1.68045	7.0487e-06
OVGP1	1.67881	0.00195099
PLA2G6	1.67833	8.55868e-06
CASTOR1	1.67509	0.00301548
MYH7B	1.67481	0.010232
F2RL1	1.67373	0.0295851
GNG8	1.67248	0.00344607
IDUA	1.67079	0.000175966
TAGLN	1.6702	0.00361183
RNF152	1.66974	0.0490216
REM2	1.66912	0.0457062
SYTL2	1.66758	0.0268538
SOX8	1.66729	0.0348986
SLC7A6	1.66627	1.46937e-06
ZNF585A	1.6662	5.84513e-06
APOBR	1.66283	0.0198904
KCNQ1	1.66157	1.44594e-05
MTRNR2L12	1.66073	0.013226
MPV17L	1.66068	4.31941e-05
ATP1B1	1.65885	0.00039575
ARHGAP33	1.65776	8.98627e-05
RIMBP3C	1.65745	0.00189047
RNF166	1.64889	2.17331e-06
PILRA	1.64767	0.0457287
SPDYE5	1.64751	0.00213262
PHF1	1.64652	3.03285e-05
SUMO4	1.64645	0.048839
CNGB1	1.64636	0.0167316
CACNA1C	1.64369	0.00767643
FCN1	1.64272	0.0406602
MT_ND3	1.64003	1.25716e-05
LRP5L	1.63667	0.00046968
PTGER4	1.63568	1.04072e-06
COL11A2	1.63508	0.03814
ASB16	1.63433	0.00285813
POLR2J2	1.63082	0.000401922
NABP1	1.63027	1.51223e-05
SLC4A4	1.62983	0.00755726
SOWAHD	1.62877	0.00733461
PWWP2B	1.62534	0.000543877
MAP3K5	1.62493	0.000283941
SCGB2B2	1.62377	0.0330526
ERMN	1.62173	0.00088258
IYD	1.61874	0.0311025
GAS6	1.61859	0.0410966
KLHL29	1.61763	0.000252784
CPN2	1.61473	0.0332846
MALL	1.60971	0.0469918
TAS1R3	1.60599	0.000635139
AGER	1.60331	0.00189667
ZNF528	1.60257	0.00013083
NEXMIF	1.60154	0.0152831
CLEC2B	1.5984	0.000793442
SERPINE1	1.5954	0.0182874
HEATR4	1.59475	0.00790536
TSSK4	1.59339	0.000938614
HBEGF	1.59127	0.0348948
STMN3	1.59069	2.62784e-06
RASGRF2	1.59037	5.83926e-05
TAS2R4	1.58796	0.00577401
FHIT	1.58561	3.50063e-05
ZNF578	1.58518	0.0250134
TMEM80	1.58437	1.71747e-05
GRASP	1.58178	0.02768
ZNF841	1.58118	6.59764e-06
ANKRD6	1.57993	0.00557165
TMEM86A	1.57811	0.00288979
HCN2	1.57703	0.00116954
VAMP1	1.57571	1.92998e-05
IMPG2	1.57543	0.00796697
RENBP	1.57266	0.000140449
TNXB	1.57214	0.022471
SPDYE2	1.56874	0.000218342
ATG16L2	1.56757	4.67709e-05
RTN4RL1	1.56704	0.0146492
WHAMM	1.56489	3.60085e-05
DDAH2	1.56399	0.00673415
PDE6G	1.56349	0.00118846
LY96	1.56172	0.000728277
FGD3	1.56037	1.13002e-05
PTK6	1.55952	0.00635441
LFNG	1.55929	0.00322321
EREG	1.55883	0.00350316
SIRPB1	1.55772	0.000231888
TREML2	1.55744	0.0102875
GNRH1	1.55605	0.0137862
CYB561D1	1.55408	3.38183e-07
KCNRG	1.55163	0.0230838
NFKBIZ	1.5509	0.00381583
NEIL1	1.55073	0.00520533
SCARF2	1.54999	0.00726671
DNAJC28	1.54996	0.0324132
GPR155	1.54813	0.000274248
KLHDC1	1.54494	0.00815783
CSAD	1.54489	0.000463672
YPEL2	1.54441	0.00563348
IL6ST	1.54381	1.87828e-06
GPR18	1.54258	0.00264798
SYTL3	1.53784	0.00219577
CLMP	1.53577	0.0499694
OPHN1	1.53427	0.00084292
STEAP4	1.53381	0.0468924
MT_CYB	1.53334	1.77244e-05
NKPD1	1.53209	0.024351
MEF2B	1.53162	0.0243532
PPP1R32	1.53135	0.00635145
LPAR2	1.52629	1.05565e-05
FBXO32	1.5253	0.000427997
LY6G5B	1.52464	0.000385869
CEL	1.52302	0.0124737
TPCN1	1.5217	3.16024e-05
FITM1	1.51924	0.0165307
EGR3	1.51901	0.0322072
CMBL	1.51834	0.00340795
SIGIRR	1.51818	3.82338e-05
CBLB	1.51322	3.20858e-06
ARPIN	1.51264	0.0476642
SCML4	1.51235	0.0161812
ZNF347	1.51081	5.3323e-05
CASP4	1.5083	4.24909e-06
NUTM2A	1.50761	0.0214724
CDKN1A	1.50658	0.000621004
TSPAN15	1.50574	0.0452765
LCAT	1.50558	0.00112766
SPDYE16	1.50343	0.000370751
SNN	1.5026	1.76268e-05
DOCK3	1.50083	0.00686649
ARMC2	1.5005	0.0243849
HES2	1.49832	0.00179856
AK5	1.49768	0.00246793
PARP15	1.49717	8.64469e-06
PCDHA4	1.49473	0.00104591
PRKACB	1.49211	7.35358e-05
AHSA2	1.48995	2.36826e-05
CACNA1I	1.48489	0.0120596
ADAM8	1.48488	0.00029968
ATP5S	1.48471	1.57185e-05
ZNF75D	1.48457	0.000101688
ZFP14	1.48082	9.66446e-05
OBSCN	1.48041	0.000143792
STX1A	1.47754	0.000371987
TTLL3	1.47728	0.000458223
PREX1	1.47394	0.00193879
PILRB	1.47229	0.000707851
TCAP	1.47111	0.0103923
HELB	1.47079	1.0848e-06
ZC3H6	1.47035	4.68466e-05
GOLGA8A	1.46958	9.38951e-05
ZBTB20	1.46869	0.000242824
AP003419.2	1.466	0.000142579
NOL4L	1.46547	2.9834e-05
HSD17B14	1.46491	0.0167408
SPINK9	1.46246	0.0483209
FHDC1	1.46037	0.00324811
NPIPB4	1.45787	5.28669e-05
MYBL1	1.45783	3.4221e-05
MT_CO2	1.45565	3.80858e-05
ZNF652	1.45451	7.31263e-05
HS3ST3B1	1.45222	0.0004816
PLXDC2	1.44984	0.0155923
TSPAN14	1.44977	5.07073e-06
TNFSF12	1.44623	0.000819306
HOXB2	1.44536	4.4412e-05
GPR150	1.44372	0.0448331
C12ORF76	1.44348	1.06527e-06
FGF13	1.443	0.00290293
OR4K17	1.44003	0.0391835
GZMM	1.43403	0.000268961
DLG4	1.43394	0.000198172
TNFAIP8L2	1.43341	5.6019e-06
SPSB2	1.4332	7.80279e-05
ZNF99	1.43318	0.0475661
SORL1	1.43222	1.99956e-05
CCDC144A	1.43116	0.000367581
MT_ND1	1.43077	2.08916e-05
CYP2D6	1.43039	0.0383933
USP20	1.43038	4.09027e-06
ZNF226	1.42725	2.8026e-06
HIST1H2AG	1.42322	0.00464803
DDX43	1.42306	0.0154407
MT_ND5	1.42296	3.18317e-05
BCL9L	1.42217	1.89034e-05
ZNF862	1.42101	8.46936e-06
ARHGAP25	1.42097	1.48896e-05
GPR171	1.42076	1.37336e-05
INPP4B	1.41902	0.0024394
CYTH4	1.41769	7.11115e-05
HOXB3	1.41625	0.0106049
MAPK8IP1	1.41434	0.0427587
IGFLR1	1.41327	0.00163232
HIST1H1C	1.41209	0.000942959
ITGAL	1.40924	0.00348075
ARRDC3	1.40791	0.000143922
ERN1	1.40697	0.00378234
SLC30A2	1.40493	0.0304608
APBA2	1.40472	0.000346455
ZNF449	1.40466	5.982e-05
ZNF793	1.4044	0.000407359
PLXNB2	1.40211	0.000952292
ZNF10	1.40158	0.000125373
MT_ND6	1.40079	7.92787e-05
LINGO3	1.40074	0.00165162
TTC9	1.40047	1.13002e-05
EPPK1	1.40033	0.00537771
SMDT1	1.39604	0.00107658
C1QL1	1.39536	0.0198407
IL7R	1.389	0.00858074
CA5A	1.38808	0.039336
AKAP13	1.38797	4.37495e-05
FLCN	1.38788	1.37796e-06
RRAD	1.38696	0.00962705
AC010616.1	1.38443	0.00295051
NLRP1	1.37979	6.32846e-06
ALOX12	1.37974	0.00408528
TLR6	1.3794	2.98505e-05
ZNF585B	1.37811	8.65386e-05
KRBA2	1.37687	0.00687361
MOSPD3	1.37172	0.000267255
ID3	1.3717	0.00234497
OSTM1	1.37134	7.05551e-06
ZNF571	1.3704	0.000217141
MXD1	1.36687	8.80141e-06
ZNF396	1.3667	0.0367368
EMP2	1.36646	0.0126787
SLCO3A1	1.36582	0.000942495
PRELP	1.36306	0.0468223
MMP24	1.36262	0.0231055
OR5A1	1.36144	0.006938
CACNB2	1.35994	0.0420485
CD44	1.35585	1.00685e-05
PMCH	1.34978	0.0302314
LYG1	1.34851	0.0134615
CARNS1	1.34811	0.00939708
GIPC3	1.34792	0.0135062
ST6GAL1	1.34781	1.67636e-06
UNC5CL	1.34701	0.0118477
PHACTR1	1.34664	0.0169848
STARD5	1.34624	0.00250962
TRIM22	1.34452	2.13351e-06
CDKL1	1.34438	0.0011782
B3GALT4	1.34358	0.0020441
TPP1	1.3397	4.34502e-07
MGAT4C	1.33802	0.0480758
GAS2L1	1.33684	0.00143292
HSD17B2	1.33521	0.0103055
PRAG1	1.33491	7.57911e-05
C3ORF18	1.33425	0.00206571
TINCR	1.33123	0.0449062
ZFP3	1.33059	0.00013065
ZFP28	1.32876	0.000348089
THEMIS2	1.32874	0.000451976
SLC7A14	1.3279	0.0498657
TIAF1	1.32761	0.000496675
TCEANC	1.3248	0.0098045
SLC12A7	1.32223	8.47366e-05
CTSS	1.32062	1.29345e-05
IGSF9B	1.31913	0.0164696
PTCH2	1.31865	0.0138346
KIAA0513	1.31781	1.17255e-05
NXNL2	1.31767	0.0110289
ZNF284	1.31747	0.000167153
ZFP36L1	1.31678	0.000487126
PCDH12	1.31657	0.00541001
CTSD	1.31552	0.0068252
ING4	1.31415	6.34431e-05
STK10	1.31381	4.65088e-06
SAMHD1	1.31329	1.71747e-05
BACH2	1.31244	1.59998e-06
PXN	1.31067	2.09781e-05
LRP5	1.3095	0.00168547
DACT3	1.30771	0.0045068
WDR5B	1.30745	0.000484042
ZNF222	1.30613	0.000676061
OR7C1	1.306	0.0130799
SYNE1	1.30458	0.00799308
TRAPPC3L	1.30455	0.0163621
MDM4	1.30258	1.5441e-06
ZNF224	1.30246	3.3528e-06
RBL2	1.30185	1.21871e-05
ZNF682	1.30088	0.000266742
OSBPL7	1.30029	0.000196743
OR1I1	1.29763	0.00595801
F11R	1.29647	9.39444e-05
MT_ATP8	1.29513	0.000162943
DNAJB13	1.295	0.0215187
CD37	1.28815	2.01951e-05
WDR81	1.28784	0.000153523
LDHAL6A	1.2828	0.0375995
TSPAN31	1.2802	0.000153523
TMC6	1.2791	5.28864e-05
EBLN2	1.27685	0.00364715
FBXO44	1.27681	0.000112572
CERS4	1.27678	0.000127397
MT_ND2	1.27414	4.83322e-05
NRIP2	1.27361	0.00254616
SLC1A6	1.27067	0.0474846
IGIP	1.26945	7.23619e-05
TBXAS1	1.26617	0.0190659
NEGR1	1.26607	0.00394588
GRAP	1.2659	1.11822e-05
RIPOR2	1.264	5.9008e-06
RFTN2	1.26358	0.0490284
AC134669.2	1.26189	0.000143809
SEMA4G	1.26049	0.00533886
VAMP2	1.25817	6.85035e-05
MT_CO3	1.25791	0.000201917
ZNF556	1.25504	0.0155103
ZNF79	1.2543	2.95976e-06
NRP1	1.25425	0.00493064
NMRK1	1.25378	0.000157542
IFFO1	1.25259	0.000152978
RUFY2	1.25237	0.00591954
AC051649.2	1.25211	0.00907169
ITGB2	1.25198	0.000478021
FAM84B	1.25115	0.00860651
NOP53	1.24739	0.000257196
ITM2A	1.24565	0.0121903
USP35	1.24524	0.000718691
ST8SIA1	1.24518	0.00281594
WNT2B	1.24473	0.0298434
NPIPB3	1.23876	4.96916e-05
CD40LG	1.23828	0.000522192
ORMDL3	1.23776	1.83221e-05
PTGIR	1.23311	0.00392713
FYB1	1.23219	1.86913e-05
MFGE8	1.23215	0.000403578
FAM46C	1.23098	0.00525945
AC138517.2	1.23094	0.049238
IQSEC1	1.23066	3.33496e-05
TET1	1.2301	0.00154127
TMPRSS13	1.22921	0.00847574
TTC39B	1.22902	0.000187735
TFAP2E	1.22846	0.00742375
TNFSF9	1.22718	0.000496834
ZNF260	1.22462	5.51353e-05
CA5B	1.22419	0.000242832
SIDT2	1.22302	8.97817e-06
IL32	1.22229	0.0169136
SPDYE1	1.22205	0.00739707
MT_ATP6	1.2209	0.000160514
SLFN5	1.22014	2.52161e-05
OR2AT4	1.21564	0.0116123
ZNF677	1.21469	0.00150219
EVI2B	1.21404	5.90599e-06
SGSH	1.21373	0.00948581
ANO8	1.21078	0.00010975
RTKN2	1.20786	7.74227e-05
LPAR5	1.20754	0.00519932
GALNT8	1.2062	0.00402446
AGPAT4	1.20511	0.000636283
RNF125	1.20475	6.677e-05
SLC5A5	1.20258	0.00183405
INTU	1.20174	0.000498803
ZNF888	1.20125	0.000143797
CEP68	1.20016	7.0487e-06
DYRK2	1.19994	0.000109599
BMF	1.1986	0.00488508
C10ORF128	1.19841	0.000461161
ZNF471	1.19831	0.00874612
NEU1	1.19824	0.000408474
RGPD2	1.1963	0.013386
SERINC5	1.19406	1.92998e-05
MT_ND4L	1.19295	0.000146302
ST3GAL1	1.19272	1.0162e-06
KYNU	1.19236	0.00189564
HYPK	1.19147	0.00196431
ADCY7	1.18998	8.22303e-06
SLC25A34	1.18958	0.00806935
C20ORF194	1.18828	0.000105938
TMEM212	1.1876	0.00196431
SHISA5	1.18743	0.00811215
KLF3	1.18584	0.00143923
MT_ND4	1.18552	0.00015901
ATP6V0A1	1.18521	0.00909675
GIMAP1_GIMAP5	1.1828	0.00449423
MASP2	1.1824	0.00226812
TBC1D3L	1.1821	0.00480526
AMY2B	1.18054	0.0362091
VAMP4	1.18018	2.91726e-05
KCNIP2	1.17968	0.0385701
MAP3K12	1.17893	0.000125713
HIST3H2A	1.17861	0.00275342
FILIP1	1.17846	0.0486417
TPM2	1.17805	0.00988439
PHKG1	1.17745	0.00700078
NPC2	1.1773	2.77643e-05
OCLN	1.1753	0.0376366
NBPF11	1.17435	3.8707e-05
ASPA	1.17293	0.00629426
ZNF606	1.17142	0.000535906
ACER2	1.17046	0.00120658
STARD9	1.16955	0.00108685
IKBKE	1.16839	0.000270801
RELL1	1.16715	0.00306175
PLPP1	1.16556	0.00126158
KANK3	1.16266	0.0188236
CAPN5	1.16158	0.0412314
ZNF337	1.16084	9.44682e-06
NCR3LG1	1.15888	0.000551423
ULBP1	1.1569	0.0207466
ELMO3	1.15558	0.00772382
SLC2A11	1.15514	0.00178615
CTSK	1.15448	0.00360205
TBC1D3	1.14934	0.0120057
RBP5	1.14772	0.041043
CDCP1	1.14722	0.00926908
CDH24	1.14701	0.0093519
PTPRJ	1.14648	0.00168866
KCNA3	1.14629	0.00128519
PLCG1	1.14539	1.26168e-06
ZNF513	1.14527	0.000132679
ASTN2	1.14259	9.3529e-05
CDKN2D	1.14241	0.000218553
SENP7	1.14206	2.02028e-05
CPEB4	1.14147	1.16377e-05
KLHL3	1.14144	0.00015034
SUN2	1.14143	0.000580837
SBF2	1.14097	0.000619981
ZNF699	1.13957	0.00039313
CCDC96	1.13889	0.00981674
TRAPPC6A	1.1385	7.19106e-05
TECPR1	1.13845	3.93639e-05
DUOX1	1.1366	0.0377788
AGAP4	1.1365	0.00072623
BIN2	1.13636	0.00252477
MR1	1.13632	3.93639e-05
CES3	1.13562	0.00050685
SERPINB9	1.13476	0.00222444
SYNRG	1.13372	9.39852e-06
PABPC1L	1.13186	0.000834642
TMEM8B	1.13164	0.00341123
XPC	1.13156	5.00553e-06
TSC22D3	1.13118	0.0001927
MYOM1	1.13049	0.00728753
BID	1.13001	0.000111681
RIC3	1.12963	0.0202287
RIMBP3	1.12943	0.00109667
ANXA1	1.1289	0.00307026
ATP8B2	1.12822	1.06947e-05
PIK3R5	1.12687	1.30953e-05
CPT1B	1.12439	0.000358549
ACTR10	1.12326	0.0165985
OR5AU1	1.12298	0.0412478
IFITM1	1.12259	0.0170599
PTPRCAP	1.12109	0.00155527
PCED1B	1.12094	2.97357e-05
SLC46A3	1.12084	2.24323e-05
OXNAD1	1.12044	1.80449e-05
ZNF879	1.12044	0.00853294
GAL3ST4	1.11956	0.000606431
CCNI2	1.11924	0.0115503
ZG16B	1.11879	0.0362683
NOS3	1.11813	0.031509
HBP1	1.11761	0.000228347
WNT8B	1.11738	0.0404129
C22ORF23	1.11477	0.0187399
SLFN12L	1.11454	0.000114129
ZKSCAN3	1.11349	4.41424e-05
FHL1	1.11271	0.00103826
MAST3	1.1123	0.00329071
FAM219B	1.11112	0.0122638
FAM210B	1.11085	0.000432087
OR14J1	1.11048	0.0044842
MYH11	1.11034	0.0300263
HIST1H2BN	1.11033	0.0390354
ADA	1.10765	3.14429e-06
ZNF235	1.10762	0.00476229
SMIM14	1.10677	7.92747e-05
ZNF155	1.10553	0.00013065
ZNF320	1.10455	0.00248587
FDXR	1.10427	0.000497109
ZNF83	1.10122	0.000150126
AC073111.5	1.10108	0.0115619
LTBP3	1.10066	0.000636325
KIAA1551	1.09949	0.000158606
LAT	1.09783	1.67331e-05
SLC26A1	1.09705	0.00875019
PLGLB1	1.09695	0.0458618
TMEM187	1.09599	0.000892286
TUBB1	1.09401	0.03424
SSTR2	1.094	0.0156598
AGTRAP	1.09373	0.00116402
ARRDC2	1.09363	0.000322247
EVI2A	1.09338	0.00131104
TPT1	1.09324	1.05622e-05
TOB1	1.09275	3.0134e-05
C6ORF226	1.09109	0.00664008
ST5	1.08968	0.0175896
SYNGAP1	1.08901	6.78105e-05
IL12RB1	1.08858	0.000906724
ITK	1.08796	6.01745e-05
PGAP3	1.08661	7.96585e-05
ADORA2A	1.08532	6.4758e-06
SLFN13	1.08524	0.0389482
HDGFL3	1.08485	0.0405169
RGS14	1.08226	0.000207799
NDRG2	1.08188	0.00260989
ANKRD36C	1.08042	0.00325266
OR2M3	1.07906	0.00431927
OPRD1	1.07881	0.0264175
PLEKHB1	1.07716	0.000800756
ZNF154	1.07672	0.0129285
NIPAL3	1.07539	4.48231e-06
CBX4	1.07489	0.000111759
HKR1	1.07479	7.49715e-05
SLC8B1	1.07234	0.000235217
ARSA	1.07078	0.000609159
APBB1IP	1.06877	9.21645e-06
RASGEF1B	1.06677	0.0114589
ZNF211	1.06518	0.000257577
BTN3A1	1.06468	0.00197876
FAM214A	1.06385	0.00142677
DPYD	1.06355	0.0052073
GADD45A	1.06323	0.000691243
CPT1A	1.06309	0.000304374
TMC8	1.06107	5.65491e-05
MAST4	1.06073	0.00635618
PAFAH2	1.05962	0.000109931
RASGRP1	1.05933	0.000810411
MCL1	1.0592	0.000274599
LINS1	1.05918	0.000186339
ADARB2	1.05897	0.0256349
ORAI1	1.05804	1.75037e-05
TMEM213	1.05585	0.0420232
MDFIC	1.05559	0.00159827
PLPP6	1.05205	2.89311e-05
DOK6	1.05161	0.0285617
OR2T12	1.04955	0.0122598
ABCA5	1.04681	0.000468522
TMEM175	1.04677	0.000511111
CYSLTR2	1.04629	0.0248142
CCDC65	1.04601	0.0496793
LHPP	1.04571	0.00150279
EPHB6	1.04556	0.00657726
SGK3	1.04337	0.00320181
TNFRSF14	1.04321	0.00040402
ZNF18	1.04153	6.07521e-05
EPHX1	1.03882	0.00193879
GPM6B	1.03754	0.0260814
ZNF502	1.03722	0.00499975
KDM5D	1.03544	1.23043e-05
ZNF549	1.03447	2.05944e-05
HOMER2	1.03382	0.00675016
OCEL1	1.03271	0.0334684
GLG1	1.03222	4.24909e-06
HCAR1	1.03135	0.0137832
APC2	1.03059	0.0209854
FXYD5	1.02936	0.000221918
GPR137B	1.02936	0.00239399
UBE2H	1.02935	8.80141e-06
ICAM3	1.02856	0.000167843
ZDHHC14	1.02577	0.000962464
ARHGAP45	1.02293	0.000280486
ZNF547	1.02209	0.00491394
SH2B1	1.02176	0.000285734
BRICD5	1.01936	0.00763029
ZNF276	1.01692	0.000268218
NEDD9	1.01547	0.00134294
AGAP5	1.01529	0.00408464
GIMAP6	1.01441	0.000717537
PIM1	1.01353	0.00940728
RHOH	1.01283	1.11469e-05
HSD17B11	1.01173	0.000117486
ZNF701	1.0114	0.000361776
RARG	1.01029	0.000452071
HLA_E	1.01008	0.000299224
NLGN3	1.00945	0.0207237
OR1D2	1.00889	0.0220055
AGAP6	1.00744	0.000248787
HHLA3	1.00409	0.00405121
PLEC	1.00343	0.000370247
IRS2	1.00321	6.38035e-05
NBPF12	1.00299	7.024e-05
VAV3	1.00116	0.02563

## Sheet: Fig1B-HIV-infected vs uninfec-1
HIV infected vs uninfected (in proliferative media) downregulated genes
	logFC	FDR
FCRL4	-9.61946	0.00286364
STEAP1	-8.48138	0.000792851
PRRX1	-8.46147	0.000917935
MAP3K15	-8.35707	0.0143681
DUSP9	-8.20047	0.000129189
TMEFF1	-7.98865	0.000845288
CT45A6	-7.67904	0.0288961
LRRK1	-7.22859	0.000464937
GAL	-7.20932	2.47607e-05
APOD	-7.1688	2.51569e-06
ITGB5	-7.14809	0.00999218
GALNT14	-7.14164	0.000260911
CA8	-7.02262	0.00039385
M1AP	-6.92152	0.0252319
ART3	-6.86129	0.0382559
CRABP1	-6.84376	0.014358
MMP13	-6.8355	0.02709
MT1H	-6.81778	0.0121171
CHST4	-6.75381	0.012227
MNDA	-6.72431	0.0277209
ZNF385C	-6.62906	0.0156791
CSAG2	-6.61963	0.0370237
SFRP1	-6.52671	0.000787127
CST1	-6.4131	0.0451812
IVL	-6.40995	0.0109052
SNX7	-6.40935	0.0210069
DMRT1	-6.40348	0.0225871
PRR18	-6.38697	0.0083673
DLX3	-6.35296	0.0147564
DGKK	-6.3101	0.0079912
OGDHL	-6.27784	0.00365293
CAMKV	-6.18976	0.00119837
USP50	-5.96153	0.0401242
CCDC70	-5.9145	0.0232226
IGLL1	-5.90974	0.0030779
MAPK12	-5.87986	8.74009e-05
PRSS27	-5.87772	0.00175418
KIF26B	-5.86365	4.24593e-05
RANBP3L	-5.6275	0.0315582
TBC1D9	-5.55651	0.00161097
ABCA1	-5.49994	1.17586e-05
HNF1B	-5.4925	0.00201526
TUBB3	-5.43558	4.08514e-05
ME1	-5.42907	0.0458293
TMEM45A	-5.34618	0.00234026
PTPRN	-5.29718	0.00538782
CRIP3	-5.25134	0.0310364
MMP2	-5.24862	0.000475811
CCDC110	-5.22122	0.0133405
PRAME	-5.20756	0.0340191
NT5C1A	-5.19174	0.000647667
PRSS16	-5.16624	0.0104362
GATM	-5.14073	2.63924e-05
APLN	-5.10844	9.28571e-06
CA9	-5.10114	0.0053627
CCDC151	-5.09628	0.00963113
KISS1R	-5.05701	3.68441e-05
SH2D5	-5.05446	0.0106991
NFASC	-5.02577	0.0038152
RAB3IL1	-5.01886	0.0198741
SLC6A17	-5.00757	0.000487926
LRP3	-4.98479	0.00705225
PTPN21	-4.98065	0.000851044
MYO7A	-4.96594	0.00189829
IGF2BP1	-4.93056	0.000575805
FOXA3	-4.92149	0.000624088
HSD11B2	-4.91478	0.00021194
EML1	-4.90237	0.00523914
UCHL1	-4.89412	0.00453864
SLC1A1	-4.88118	0.000192516
PYGL	-4.87659	0.000196326
CSRP2	-4.86903	7.94296e-06
MT1G	-4.8663	0.000198805
STON1_GTF2A1L	-4.85306	0.0155793
STK33	-4.82091	0.000225526
CKMT1A	-4.81404	0.00217712
ARMC4	-4.7936	0.00337941
ABLIM3	-4.77891	0.00415206
PROK2	-4.76566	0.022473
AQP9	-4.7522	0.0230933
ZNF488	-4.73807	0.013019
CENPVL1	-4.71606	0.0161142
CENPVL2	-4.71606	0.0161142
FAM187A	-4.70061	0.00573723
ST3GAL6	-4.69561	0.00084525
ANK2	-4.69374	2.60148e-05
RGS11	-4.66988	0.00167487
DPYSL3	-4.64495	0.000293346
SERPING1	-4.6389	0.0086431
CENPVL3	-4.63018	0.023191
HBQ1	-4.59402	0.00944357
GAL3ST2	-4.57012	0.00385914
TTBK1	-4.55758	6.25835e-05
PMP22	-4.55268	0.00028027
CYR61	-4.54731	0.00353177
RTN1	-4.52812	0.0221008
IL23R	-4.50885	4.76894e-06
TGM5	-4.49725	0.00779458
GALNT18	-4.49656	8.53213e-06
NKX2_5	-4.48904	0.021348
FKBP10	-4.46663	0.00035136
SLC6A15	-4.46447	0.0184342
FJX1	-4.45564	0.00024738
FERMT1	-4.45541	0.00139228
URGCP_MRPS24	-4.45493	0.0330065
CRYAB	-4.44398	0.0149452
CPNE7	-4.43768	5.5795e-06
TERT	-4.42445	0.00177293
SNCB	-4.42411	0.0144106
C3ORF80	-4.42358	0.00637766
LRRC26	-4.418	0.0159874
PTGR1	-4.401	0.000528555
HS6ST2	-4.39927	0.0164312
ATP6V1G3	-4.39649	0.0208486
LAMP5	-4.38769	0.0415338
FMOD	-4.37745	0.000215646
PRUNE2	-4.37274	0.00239588
SLC16A9	-4.36365	0.000285232
SH3D19	-4.35911	0.0304915
IL1RN	-4.32788	5.57582e-05
ALDH1L2	-4.32096	0.00861425
CCDC3	-4.31658	0.000146216
ANKRD2	-4.31619	0.00819956
DOCK6	-4.31231	0.000237183
PLS3	-4.30969	0.000841348
APOC1	-4.29858	0.00279877
SLC9A2	-4.27571	0.0170664
ASCL2	-4.26347	0.00118716
CDC42EP1	-4.2595	0.000107145
TNFRSF21	-4.24263	4.57331e-05
WASF3	-4.20152	0.00229824
DDN	-4.18242	0.000658995
NPW	-4.16676	6.05847e-05
CIART	-4.16388	0.000108083
STAC	-4.15576	0.0493043
IL10	-4.15423	0.0145097
GSTT2B	-4.1528	0.000766284
NAGS	-4.15278	0.0064371
DNAH14	-4.15012	0.00320498
GPRC5C	-4.12038	0.0246444
OXCT2	-4.11389	1.03895e-06
EPCAM	-4.109	0.038563
FCGR1B	-4.10184	0.03814
GAL3ST3	-4.07995	0.00956659
XK	-4.06651	0.00074032
PKP3	-4.05487	0.0267932
EPHA10	-4.0515	0.00634293
ARFGEF3	-4.0498	1.9419e-05
ARHGAP39	-4.04912	0.000212503
LTBR	-4.04408	0.00351071
LPL	-4.03839	1.56399e-05
F12	-4.03365	0.00646919
MEX3A	-4.02881	0.000914493
ALDH7A1	-4.01142	0.00347548
TNS3	-4.00842	0.001595
SLC8A3	-3.99987	0.00183663
RIMKLA	-3.99949	2.18266e-05
SYN2	-3.95932	0.03465
PFKFB4	-3.9475	1.05744e-05
WWC1	-3.94547	0.000966404
MYB	-3.93647	3.37359e-07
KLF4	-3.935	0.032424
AC118553.2	-3.92152	0.0306837
DLL3	-3.91977	0.000299224
HILPDA	-3.91167	3.38183e-07
RAB31	-3.88186	0.000644115
IL12RB2	-3.87405	0.000121783
PANX2	-3.85779	0.00157525
FAM78B	-3.85714	0.0351337
PPP1R3G	-3.82989	0.00346543
SEMA3G	-3.82162	0.00186399
SPR	-3.81853	0.00136543
CCDC68	-3.81	0.0489651
LOXL3	-3.79594	0.000170953
MSRB3	-3.7912	0.00130988
ZNF618	-3.75795	0.000928687
THAP10	-3.75493	0.021498
PALM2_AKAP2	-3.73848	0.0193008
ANGPTL4	-3.73767	0.0476672
NFATC4	-3.73438	0.0020042
GCK	-3.73228	0.00226453
KLRG2	-3.72955	0.000372808
IL17D	-3.7162	0.000333342
LDLRAD3	-3.71464	0.000823655
TMOD1	-3.71181	0.000207427
TCF4	-3.71113	0.00156109
PPM1H	-3.70987	0.00841993
BEND5	-3.70331	0.000712631
IL1R2	-3.70183	0.0014866
SUGCT	-3.70076	0.00231981
E2F5	-3.69466	5.59941e-06
CHRM3	-3.68542	0.0173272
DNAJC5B	-3.68462	0.0078317
ANKRD37	-3.67993	1.07268e-06
PLOD2	-3.67925	0.000119169
KIF26A	-3.67207	0.00261221
WNK2	-3.66931	0.0013882
CA12	-3.66879	0.0195117
TLE6	-3.65789	0.00349617
LRIG3	-3.65746	0.0274995
DZIP1	-3.65521	0.00200832
CTTN	-3.63822	0.000171926
CARD9	-3.63226	0.0124415
RBP1	-3.62733	0.00139688
GLDC	-3.61839	0.00256335
DGKI	-3.61377	0.000246118
DAZL	-3.60819	0.0078997
SMIM10	-3.60473	9.2844e-05
ZDHHC1	-3.59735	0.000451358
MAP1B	-3.59524	0.00072299
C4ORF47	-3.58742	0.0443371
CDR2L	-3.557	0.00257471
POLR3G	-3.55123	6.58379e-07
CKMT1B	-3.51672	0.0317773
FOXA1	-3.51598	0.01487
NKAPL	-3.50966	0.0307909
SEZ6L2	-3.50516	0.00861883
MYH6	-3.50085	0.00322503
CAPSL	-3.49707	0.0291648
TNFRSF8	-3.49453	0.0177574
SHROOM3	-3.49163	0.0460056
CGREF1	-3.49136	5.73796e-07
KCTD15	-3.47075	0.001442
IL12A	-3.45408	0.0460687
NAPSA	-3.45318	1.22901e-05
FBXO27	-3.45178	5.23686e-05
NAV2	-3.45081	0.00247286
SMO	-3.44438	0.000370247
RBFOX2	-3.43157	1.85631e-05
HSPA4L	-3.42951	5.07322e-06
SLC22A4	-3.42781	0.000757246
INPP5J	-3.42392	0.00675281
GPC4	-3.41038	0.0414223
COL8A2	-3.40485	0.0082326
CAV1	-3.40475	0.0208885
CD276	-3.40446	0.0106008
HSPB6	-3.40225	0.00859604
TNFAIP8L3	-3.39503	7.32041e-05
PPP1R26	-3.38642	1.56617e-05
ABCG2	-3.38386	1.12827e-05
DGKG	-3.37669	0.0189791
KHDRBS3	-3.36922	0.000669526
NDST1	-3.36581	5.45755e-06
FABP5	-3.36515	7.0487e-06
STC1	-3.36293	0.00288398
NPHP1	-3.36173	0.00459868
YBX2	-3.35971	0.0179775
DPYSL5	-3.3514	0.00155527
PTPRF	-3.34309	0.000300298
MAP7D2	-3.34145	0.00143128
CPVL	-3.33606	0.0154872
MESP1	-3.32595	0.000643474
KIFC3	-3.32367	0.00105649
CENPV	-3.32081	0.00065159
ARHGAP20	-3.31862	0.00222373
GLT1D1	-3.31816	1.15751e-05
PHLDB1	-3.31179	0.0011145
SPTBN4	-3.30915	0.0155851
USP43	-3.29394	0.01724
HHEX	-3.29316	0.0360748
EPB41L1	-3.28981	0.00527687
ETV4	-3.28858	0.000147502
NEFH	-3.27945	1.01989e-07
ATP9A	-3.27891	0.000112653
APLP1	-3.27802	0.00189514
INA	-3.27456	0.00498167
NUDT10	-3.27314	0.000169498
MT3	-3.27201	0.00447632
MYOF	-3.2696	0.000166286
SLC37A2	-3.25354	0.0410798
TRIM9	-3.24682	5.18231e-05
BATF3	-3.24583	0.00684749
PHKA1	-3.24279	0.000152002
HEYL	-3.23953	0.0162428
MITF	-3.23791	0.00205963
COL6A3	-3.234	8.87158e-07
BHLHA15	-3.2154	0.0405781
CYB5R2	-3.21294	2.53454e-06
PNCK	-3.21293	0.0499873
GAP43	-3.20527	0.00251126
B9D1	-3.19799	0.00421163
EVI5	-3.19713	7.39303e-06
SGMS2	-3.18973	0.00221236
TRNP1	-3.18758	0.0170749
HDC	-3.18561	0.0341887
GPR161	-3.18349	4.24123e-05
PPM1J	-3.18235	0.0266395
CGN	-3.18184	3.16614e-05
IFI27	-3.17995	0.00372858
NCS1	-3.17505	0.000224305
ENOX1	-3.1679	0.000321742
STEAP3	-3.1622	0.000994196
CA7	-3.1595	0.00975239
C10ORF10	-3.15821	0.000432803
CNNM1	-3.15743	0.000162943
ASPHD1	-3.15486	0.0284939
BICDL2	-3.15372	0.00367956
VWA1	-3.1531	0.000120276
KCNN1	-3.15221	0.005116
HAGHL	-3.13802	8.51319e-06
KCNG3	-3.13654	0.00050571
SIRPA	-3.13612	0.00660376
GNA11	-3.13408	3.64796e-05
DEPTOR	-3.1305	0.00131522
S1PR3	-3.12541	3.46253e-06
PNMA6A	-3.12529	0.00533717
PBX1	-3.12322	0.0308985
BNIP3	-3.11602	9.25691e-06
MOCS1	-3.1107	0.00262904
KIAA1211	-3.10974	7.44679e-05
KCNS1	-3.10955	0.00339937
FUT7	-3.09511	0.00015806
RAB32	-3.08563	0.000310638
EFCAB3	-3.0798	0.0487772
NMNAT3	-3.07572	8.34517e-05
PRELID3A	-3.06964	8.64469e-06
GFRA3	-3.06684	0.0315119
LARP6	-3.06547	0.0393755
ARMCX1	-3.06543	9.57085e-06
AKAP12	-3.06253	0.00296361
PPP1R3C	-3.055	0.00232236
MYL9	-3.05492	0.000115213
GPR27	-3.05285	0.00260378
TNFSF11	-3.03778	0.00267875
CTHRC1	-3.0347	0.00348123
IL13RA1	-3.03395	0.0203891
TEAD4	-3.02855	0.000218553
CASKIN2	-3.02757	0.000108833
WDR66	-3.02723	0.00460023
SCARB1	-3.02179	3.42309e-06
BTK	-3.01699	0.0180977
PCYT1B	-3.01469	0.000728277
EPDR1	-3.00911	0.000279495
FZD7	-3.00798	0.000248787
ECHDC3	-3.00659	0.00420894
FAM90A1	-2.99827	0.0116149
ATP7B	-2.99781	0.00220043
KCNH4	-2.98574	0.000103185
ITGA9	-2.98043	0.00361622
CCL20	-2.97986	0.0297274
AK4	-2.9712	2.67622e-05
PTK2	-2.96717	1.19984e-06
TMEM54	-2.96599	0.0489639
CR2	-2.9656	0.0255571
PTCHD1	-2.95886	0.00346119
MDH1B	-2.95164	0.0442614
DIRAS1	-2.94757	0.0388626
OBSL1	-2.94489	0.000235411
NRIP3	-2.94313	5.6939e-05
ALOX12B	-2.93827	0.0134206
DAPK1	-2.93376	0.00287471
WASF1	-2.93235	2.76503e-06
COL27A1	-2.92924	0.00121956
RCN3	-2.92738	0.00231917
PTPRS	-2.92492	0.00469625
SCN5A	-2.92283	0.0272387
RHOV	-2.92106	0.00657434
SERP2	-2.92097	0.0488818
KLHL13	-2.91617	0.000254848
KCTD14	-2.91303	0.00293865
WNT3	-2.9111	0.0185205
DOCK1	-2.91086	0.00400318
ZBED2	-2.90933	4.49701e-06
LHX1	-2.90727	0.0271214
KIR3DX1	-2.90676	0.0480686
NEDD4L	-2.90297	6.14657e-05
PPARG	-2.90244	0.0445217
STARD13	-2.89532	0.0233253
TMEM200B	-2.89516	0.000395377
NCKAP1	-2.89437	0.000447794
LYN	-2.88829	0.000248727
CHST3	-2.88652	1.75984e-06
SPHK1	-2.87715	0.000143916
DPYSL4	-2.87037	5.5874e-05
ZBTB32	-2.86759	2.77005e-05
SLC45A3	-2.8598	0.00126346
TRIM10	-2.85273	0.0459319
PLTP	-2.85259	9.28571e-06
RASL10B	-2.8523	0.00358846
SH2B2	-2.85036	0.00303728
EHD2	-2.8406	0.00351565
HES4	-2.83492	0.0227722
SHB	-2.83459	0.0193834
PUS7	-2.83419	4.4001e-05
RAI14	-2.8313	0.000264435
C17ORF58	-2.82994	8.64469e-06
GAS2	-2.82171	4.91617e-05
RORC	-2.8203	0.00366476
KLHL31	-2.78884	0.0476995
PTPRU	-2.78867	0.0281475
DOK5	-2.77922	0.000834642
CAVIN3	-2.77921	3.9816e-06
NEBL	-2.77615	0.000250736
KIAA0895	-2.76743	0.00103071
FAM83E	-2.76722	0.0243557
TMEM98	-2.75808	0.0165293
TLN2	-2.75675	0.00225269
GXYLT2	-2.7551	0.01747
ABCG1	-2.75428	0.000145156
A4GALT	-2.75423	0.0213377
OSBPL1A	-2.7472	0.00350316
CCNA1	-2.7461	0.0206038
STON1	-2.74527	4.53139e-06
MAGI1	-2.73305	0.00422626
CAMK2N2	-2.73025	0.0373714
PCBP3	-2.72714	0.00187749
TOM1L1	-2.71668	0.00115544
FAM81A	-2.71348	0.000710641
ADM	-2.71067	0.000905919
CASKIN1	-2.71053	0.00522518
HES7	-2.71009	0.0145579
ATP1A3	-2.70809	0.048839
CEND1	-2.70403	8.38742e-05
WSCD1	-2.70192	0.00459111
FAM161A	-2.69561	0.00890038
EAF2	-2.68966	1.76896e-06
P4HA2	-2.68902	2.57328e-06
RPL22L1	-2.68151	8.88916e-07
CEP112	-2.67394	0.0141777
CLDN23	-2.6734	0.0100098
DNAJC12	-2.66455	1.62314e-05
ARMC9	-2.66285	1.9759e-05
HPDL	-2.6627	9.05661e-07
MYO5B	-2.66008	1.76896e-06
ST6GALNAC3	-2.65969	0.00246579
GLB1L2	-2.6578	6.64791e-05
SPIRE1	-2.65714	0.000162176
NMU	-2.65683	0.0212711
HOXB9	-2.65404	0.0115888
RHOBTB1	-2.65309	0.0221479
PYCR1	-2.65097	4.09027e-06
MNS1	-2.64949	0.00593115
RBPMS	-2.64696	0.012661
B4GALT2	-2.64191	1.58682e-06
SYDE1	-2.63996	0.000670327
TCEAL9	-2.63628	8.33484e-05
EPOP	-2.63218	1.21342e-06
CBS	-2.6229	0.000190617
HK2	-2.60571	2.8406e-05
CLGN	-2.6032	0.000817807
SHROOM1	-2.6015	0.000137128
ISYNA1	-2.59625	0.000456747
JAM2	-2.59574	0.00627092
SERPINA1	-2.58679	0.00038786
NIM1K	-2.57892	0.00285215
KIF1A	-2.57263	0.00441265
DOC2A	-2.56866	0.0163854
ENPP2	-2.55766	0.000408474
OTOA	-2.55561	0.00505311
TBC1D16	-2.55169	7.21208e-05
DPCD	-2.54457	1.5014e-05
CCDC113	-2.5429	4.48838e-05
IRS4	-2.54131	0.0454664
PPFIA4	-2.54098	0.00140952
LHFPL6	-2.53566	0.000465465
MT1E	-2.52786	0.000592613
DGAT2	-2.52369	0.00400554
HSPD1	-2.51518	8.87158e-07
COL1A2	-2.51032	0.0332796
ITPKA	-2.50853	0.00115889
LYAR	-2.50713	8.64384e-07
CCR6	-2.5036	0.0218633
RAP1GAP	-2.50145	0.0235641
NT5DC2	-2.49741	2.77892e-06
KDELR3	-2.49539	0.000393857
SEPT10	-2.4922	0.0408395
CYP2J2	-2.48563	0.0339399
SPTBN2	-2.48466	2.98505e-05
LDHA	-2.47865	2.57818e-05
RASSF4	-2.47543	0.0308985
USP6NL	-2.46971	7.38594e-05
PLD1	-2.46896	0.00308453
TMEM56	-2.46463	0.00250154
NYAP1	-2.46291	0.0258652
MYH7	-2.45688	0.00539457
TMEM52	-2.45272	0.013626
KBTBD11	-2.44875	0.000722921
THBS1	-2.44251	0.00028497
COL19A1	-2.44233	0.00597013
FAIM2	-2.4417	0.0436068
HSPB1	-2.4362	5.2497e-06
FAM124A	-2.43355	0.00301328
GABRQ	-2.42911	0.0149497
TBC1D12	-2.42201	0.000135556
ZNF503	-2.41602	0.0175761
FAM216A	-2.41462	3.08366e-07
SMOX	-2.41358	0.00129114
BARX1	-2.41309	0.000909107
ARHGEF25	-2.40976	0.000188776
C6ORF223	-2.40142	0.000170953
CCDC58	-2.39944	9.20787e-07
SPRY2	-2.39644	0.0431246
GPR157	-2.39345	1.70301e-06
KIAA1217	-2.38831	0.0123793
WARS	-2.38828	1.70301e-06
PRSS23	-2.38784	0.0191786
MCAM	-2.38108	0.000231781
TXNRD3	-2.37966	2.87445e-05
NRARP	-2.37925	0.00430106
GMPR	-2.37125	0.000112572
ILDR1	-2.36906	0.00417447
RHPN2	-2.36528	0.0217724
REEP2	-2.36486	6.82406e-05
CTSL	-2.36432	0.00131557
GALE	-2.35663	2.1996e-07
RGS6	-2.35416	0.0101114
MYCL	-2.35345	0.00238946
ATP12A	-2.35215	0.00189047
STRIP2	-2.3509	9.44049e-05
FAIM	-2.35068	2.89309e-05
EPHX4	-2.35062	0.00511848
IPO4	-2.34758	0.0102956
COCH	-2.34676	0.000130246
SLC28A3	-2.34375	0.00585181
GNG12	-2.33719	0.02117
JUNB	-2.33551	2.41997e-06
WDFY3	-2.33336	0.0150963
THUMPD2	-2.3326	2.90018e-05
ELL2	-2.33238	2.44062e-05
RAB20	-2.33083	0.000169691
PAICS	-2.32762	3.57418e-06
DPF1	-2.32427	0.00515793
INAVA	-2.32157	0.000183083
STC2	-2.3184	7.19106e-05
MFSD2A	-2.31349	0.017278
NETO2	-2.31064	5.50081e-06
TNNT1	-2.30976	0.00635493
BCL2L14	-2.30645	0.0035147
FFAR3	-2.30513	0.009777
NLN	-2.30369	0.000126861
NRSN2	-2.30281	1.22329e-05
SAMD14	-2.30229	0.0380974
TRIM15	-2.29956	0.0194674
CERCAM	-2.29931	0.00407224
RTKN	-2.29802	0.000142214
FAM173A	-2.29558	7.06181e-05
ZNF695	-2.28294	0.0230933
MYO1B	-2.27888	9.44682e-06
IFRD2	-2.27801	1.61388e-06
EFNA3	-2.27589	6.11453e-05
PPIF	-2.27505	1.06644e-06
HSPE1	-2.27471	1.77323e-06
FKBP4	-2.27407	1.34869e-07
ANKLE1	-2.27382	0.000194976
RHEBL1	-2.26547	0.00164816
PDSS1	-2.26323	3.5621e-06
MSANTD3_TMEFF1	-2.25642	0.000271588
SORD	-2.25273	8.87158e-07
CDC42BPB	-2.25221	0.00909132
MT2A	-2.24973	1.78235e-06
BCL6B	-2.24775	0.041099
TMEM110_MUSTN1	-2.24576	0.0306867
ALDH1B1	-2.24473	1.59133e-06
GNL3	-2.24454	6.95622e-07
UCK2	-2.23814	9.05661e-07
MPP2	-2.23599	1.61783e-05
MAP6	-2.23426	0.0452112
PFKM	-2.23199	1.41275e-06
FAM20C	-2.23097	0.0293788
KIF7	-2.22467	0.000103967
MAP3K21	-2.2237	3.98001e-06
WDR4	-2.21869	1.69804e-05
CKB	-2.21752	0.00902421
RAB42	-2.21594	0.00276145
ANKRD50	-2.21537	0.000178155
OSBP2	-2.21531	0.00651341
SOX18	-2.21296	0.000998456
RABL2A	-2.2114	0.00273784
PCGF2	-2.20176	2.56568e-05
ADAM9	-2.20135	5.32199e-06
IRF4	-2.19652	1.72732e-06
OXTR	-2.19545	0.000475707
NFAM1	-2.19394	0.0161599
C15ORF48	-2.19289	0.00136822
GPT2	-2.19235	4.35353e-06
FZD3	-2.19209	0.00010975
TMEM198	-2.19117	0.00155955
TST	-2.18967	0.000198677
SLC29A1	-2.18831	8.87158e-07
KAZN	-2.18657	0.00909686
MAK	-2.18418	0.00232604
ADGRA3	-2.18227	0.000541951
ECE2	-2.18177	2.61652e-06
SH3BGRL2	-2.18157	0.0332941
PIGA	-2.17846	0.0016497
CHGB	-2.16403	0.0345885
UNC13B	-2.16191	0.0325445
MINDY3	-2.16116	0.000339089
AIF1L	-2.16057	0.00206237
NUDT11	-2.15993	0.000166806
RHOB	-2.14835	0.00217801
TEAD3	-2.14594	0.00130466
USP18	-2.14428	0.00240008
FKBP9	-2.1439	0.000134303
RTL8B	-2.1425	0.000453208
GOLM1	-2.14095	9.33477e-07
HSP90AA1	-2.14083	1.06644e-06
MRTO4	-2.13992	5.25658e-07
ACOT4	-2.13694	6.92992e-05
FZD5	-2.13673	2.83651e-05
LAG3	-2.13311	0.0290641
HSP90AB1	-2.1327	1.19984e-06
CSPG5	-2.13199	0.000459122
DLC1	-2.13147	0.0177583
CCDC86	-2.13081	0.000217772
TEX15	-2.12971	0.0422405
RAB13	-2.12832	5.43152e-05
CHRNA5	-2.12515	5.28286e-05
CIB2	-2.12372	2.88639e-05
LACTB	-2.12059	8.40214e-06
PPAN_P2RY11	-2.12045	0.000196725
FCER2	-2.11803	0.021554
ODF3B	-2.11442	0.00107352
HSF2BP	-2.11273	0.000403691
SERINC2	-2.11247	0.0397947
AC104662.2	-2.10933	1.17094e-05
RAPGEF5	-2.10841	0.00316451
ERICH5	-2.10239	0.0283273
PNMA8A	-2.10236	4.2345e-05
IL4I1	-2.10036	0.00231893
MTHFD1L	-2.09823	0.000173935
FGF11	-2.09802	1.86913e-05
LONP1	-2.09689	2.43017e-06
C17ORF51	-2.08683	3.5621e-06
TRAP1	-2.08375	8.87158e-07
HID1	-2.08234	0.0125067
ITGAE	-2.07956	0.00541304
PON2	-2.07883	4.01177e-05
IMMP2L	-2.07684	3.40166e-05
NR6A1	-2.07555	1.11469e-05
LAP3	-2.07533	6.0227e-06
DUSP3	-2.07396	9.69522e-07
THNSL1	-2.07317	4.47896e-06
SLC41A2	-2.07069	0.000776269
ISG15	-2.07038	0.00340957
SCD	-2.07007	1.06254e-05
PRSS21	-2.0696	0.000182792
ANKRD34A	-2.06883	1.68307e-06
EGFL7	-2.06361	0.00290293
TLCD1	-2.06201	0.00099446
ADCY3	-2.05747	3.08366e-07
SPSB1	-2.05725	0.000196628
EXTL2	-2.0568	2.43291e-06
ACY3	-2.0568	0.0133654
NPM3	-2.05056	1.07345e-05
PGAM1	-2.04827	1.91232e-06
AHCYL2	-2.04814	2.75583e-05
ELOVL7	-2.04551	0.0301964
CDC42BPA	-2.0454	5.11629e-05
CHN1	-2.04486	0.000391315
ASNS	-2.04296	4.47498e-07
CARMIL3	-2.04188	0.00155792
HOMER1	-2.04023	1.19717e-05
FGF2	-2.0381	0.0285062
PAQR7	-2.03739	6.14922e-05
MAST1	-2.03147	0.000184387
LPCAT2	-2.03006	7.06184e-05
MFAP3L	-2.02844	0.0360213
DMC1	-2.02663	0.000110211
SLC39A14	-2.0259	3.86717e-06
ZNF114	-2.02553	0.0351631
CHST1	-2.0237	0.0476995
JAM3	-2.021	5.03222e-05
MSRB1	-2.0204	1.62986e-06
FGD6	-2.01976	0.0243532
FSD1	-2.01742	4.65088e-06
TOMM40	-2.01598	9.05661e-07
CHODL	-2.01338	0.0329341
FMNL2	-2.01159	0.00380052
WDR17	-2.01001	0.000145623
ARHGEF10	-2.0097	0.0158739
TGIF2_C20ORF24	-2.00717	0.0366079
CFAP58	-2.00309	0.0138206
LHFPL2	-2.00265	0.0499227
SLC27A2	-2.00157	0.00023221
MT1A	-10.1668	0.000235669
MAP7	-1.99994	0.000266826
SLC35G2	-1.99761	0.00260903
HMSD	-1.99756	0.00272005
SLC43A3	-1.99746	1.04137e-05
PTK7	-1.99745	0.00136993
RCN1	-1.99394	2.51092e-06
GPAT2	-1.99368	1.47005e-05
MLF1	-1.99175	0.000795791
NME1	-1.98958	2.7679e-05
GNAZ	-1.98948	0.0162117
HMOX1	-1.98683	0.0392092
ZP3	-1.98175	0.000151265
GLP1R	-1.98081	0.0156394
SCCPDH	-1.98029	9.7783e-06
CHMP4C	-1.97399	0.00113922
NUDT8	-1.97278	5.94705e-05
KRT18	-1.97023	1.38803e-05
FAM57A	-1.96686	0.000240551
JADE3	-1.96595	0.000786625
SLC31A1	-1.9649	8.87158e-07
B3GNT4	-1.96178	0.00233572
EPB41L2	-1.96023	4.53139e-06
P2RX5	-1.958	3.23325e-06
IGF2BP2	-1.95454	0.0182108
SH2D4A	-1.95367	0.0326264
TNFRSF9	-1.95202	0.00878319
C1ORF53	-1.95136	0.0170878
EBNA1BP2	-1.9501	9.30675e-07
TEAD1	-1.9452	0.0010379
NLGN2	-1.94443	0.00116292
NKX3_1	-1.94379	0.00469625
C1QBP	-1.94235	3.97279e-06
CKAP4	-1.93763	1.17586e-05
TIGD4	-1.93512	0.00373201
PIP5K1B	-1.93275	0.0032878
UAP1	-1.9311	8.87158e-07
SLC35E4	-1.93016	0.000198959
WWTR1	-1.92875	0.00746634
THEM5	-1.92811	2.73556e-06
FAM167A	-1.92428	0.0250385
NEURL1	-1.9242	8.15126e-05
FAM89A	-1.92088	2.04545e-05
PTPN3	-1.91931	0.013412
KLHL23	-1.91846	0.00011731
TRO	-1.91397	0.00736629
GAS8	-1.91396	0.00204444
UNC13C	-1.91018	0.00170574
TYMP	-1.91014	7.16079e-06
GBE1	-1.90813	9.39971e-05
MATR3	-1.90518	2.20164e-05
RAD54B	-1.90485	4.09027e-06
NCL	-1.90455	1.07962e-07
MOCOS	-1.90302	0.00304743
INSIG2	-1.90108	7.99393e-06
IPO5	-1.90086	9.05661e-07
AFMID	-1.90056	1.2028e-05
TMEM121	-1.90002	0.000964275
OSBPL6	-1.89772	0.00257296
NOP16	-1.89758	1.53292e-06
DTD1	-1.89726	2.54354e-07
NME1_NME2	-1.89591	0.000116798
BCAT1	-1.89478	0.00174448
SRM	-1.89474	5.92539e-07
IFI6	-1.89443	0.00298727
ANKS6	-1.89299	5.86745e-07
LGALSL	-1.89218	0.000267819
VEGFA	-1.89058	0.00534944
TSR1	-1.89047	2.95194e-07
PGM2L1	-1.88871	1.73026e-06
TFAP4	-1.88824	1.44115e-06
CHST10	-1.88706	2.40337e-05
STAG3	-1.88455	0.0024063
AIFM2	-1.87881	5.21803e-06
ANXA3	-1.87335	0.000319968
AGAP1	-1.87303	0.000462749
IDH3A	-1.87082	9.05661e-07
MORN2	-1.86323	0.000250575
TTLL12	-1.8628	9.52139e-07
ODC1	-1.8605	5.42564e-06
PROS1	-1.85831	0.00183405
CACYBP	-1.85605	3.45911e-06
TCP1	-1.85506	5.86745e-07
B3GNT5	-1.85314	1.21955e-05
GDAP1	-1.84866	0.000363571
SLC35F2	-1.84839	2.34613e-06
PKM	-1.84762	4.26881e-06
MSI1	-1.84617	0.0462667
KCNE5	-1.8461	0.0206903
NDRG4	-1.8433	0.0408968
IQCJ_SCHIP1	-1.84189	0.0474445
RANBP1	-1.83911	1.5525e-06
CDK2AP1	-1.83795	9.02792e-07
GTF2IRD1	-1.83753	0.00289786
NOC3L	-1.83482	2.31952e-06
CBWD1	-1.83123	0.000144708
PPFIA3	-1.83033	0.00208173
METRN	-1.83019	0.000189937
SLC9A5	-1.82944	0.00901404
GCSH	-1.82894	0.000781939
GPRIN1	-1.8281	1.30314e-05
SH3RF3	-1.82665	0.00721729
MRC2	-1.82605	0.00521513
ALDH5A1	-1.82554	1.25308e-05
ADGRG6	-1.82478	0.00438359
CPS1	-1.82418	0.0456446
ATAD3B	-1.82289	3.2625e-05
TTC8	-1.82264	0.000392451
DSE	-1.81862	0.000283201
HMBS	-1.81684	2.07417e-06
MX1	-1.81559	0.0144314
DDX56	-1.81347	0.000670966
TMEM17	-1.81325	0.0370197
PAX5	-1.81312	0.0296091
BEND4	-1.81027	0.000252744
FAM210A	-1.81026	1.37796e-06
C1ORF198	-1.80919	1.17586e-05
USP54	-1.80661	0.000165632
ACTRT3	-1.80378	0.0140972
PARD3	-1.80323	0.012473
PLOD1	-1.80289	1.63823e-05
SH3RF1	-1.8006	0.00130941
P4HA1	-1.80013	0.000244121
PRMT3	-1.79984	6.47708e-07
NPAS2	-1.79898	0.00187223
DOCK7	-1.79795	5.07757e-05
TIAM2	-1.79684	0.000283147
TMEM74B	-1.7963	0.0471401
KLHL35	-1.79362	0.0469165
LONRF3	-1.79253	0.000688969
AFAP1L2	-1.79149	0.0253195
SNX25	-1.79111	1.70248e-06
NUP58	-1.78917	5.97371e-07
ACSL4	-1.78712	8.12191e-06
NPM1	-1.78672	8.96341e-07
NAA15	-1.78525	1.21342e-06
CLCN2	-1.78484	0.00354673
SDK1	-1.78439	0.0389066
PRELID2	-1.78395	0.00226612
PLA2G16	-1.78357	0.00768484
PFKP	-1.78283	2.06664e-06
TCEAL4	-1.78212	0.000141512
UACA	-1.78115	0.00999019
ZC3HAV1L	-1.78022	2.77031e-05
THOC1	-1.77969	1.7911e-06
NRTN	-1.77928	0.0311038
VDR	-1.77864	2.46095e-07
ORC1	-1.778	9.05661e-07
ZBTB12	-1.77788	0.000783482
PRR3	-1.77697	1.65612e-06
RASAL1	-1.7744	0.0495094
C14ORF132	-1.77439	5.5636e-05
C3ORF52	-1.77403	0.00211826
DDIT4	-1.7738	3.78293e-05
CLUH	-1.77132	4.76894e-06
CHPF	-1.77064	9.81013e-06
CD86	-1.77014	0.0320172
POLE2	-1.76988	6.17387e-06
HSF5	-1.76972	6.30809e-05
ZNF395	-1.76924	8.87158e-07
DKC1	-1.76794	9.93232e-07
DENND5B	-1.76584	0.00113209
ANKZF1	-1.76567	1.76896e-06
FHL2	-1.7638	0.00258722
PRMT1	-1.76328	7.17158e-07
CDK18	-1.7629	0.0464669
AK7	-1.7626	0.0211686
CHCHD6	-1.76133	1.47711e-05
FNBP1L	-1.75981	0.000144288
ASS1	-1.75528	0.0180229
NOCT	-1.75472	7.60006e-06
RPF2	-1.75325	4.45056e-06
FASTK	-1.75315	0.000497173
LMCD1	-1.75301	0.00158833
EIF5AL1	-1.75299	3.37689e-05
THNSL2	-1.7505	0.00627103
ZC2HC1A	-1.75018	3.80858e-05
TNFRSF12A	-1.74809	0.000325052
SAP30	-1.74744	8.12191e-06
HIP1	-1.74677	0.00497185
C3ORF67	-1.74646	0.00394581
CDC25A	-1.74636	2.31372e-06
EIF2AK2	-1.74602	5.609e-06
ITSN1	-1.7457	7.53857e-05
PLEK2	-1.74474	0.00175202
XRCC2	-1.7436	0.00180311
IMPA2	-1.74295	0.000177968
ORC6	-1.74294	0.0361484
DCTPP1	-1.74068	1.70727e-06
FAM98A	-1.74007	1.25754e-06
STK3	-1.73968	2.10837e-05
CCDC171	-1.73777	0.000167153
VASH2	-1.73723	0.0122398
DNA2	-1.73439	4.20414e-06
MTHFD1	-1.73273	1.78987e-06
WDR75	-1.73262	6.66185e-07
KDM4D	-1.7304	0.000268582
NOLC1	-1.72745	7.87259e-07
EIF5A	-1.72651	3.38183e-07
ITGAX	-1.7263	0.0400415
ACAT1	-1.72627	2.37249e-06
IGSF3	-1.72616	0.000974626
CCT2	-1.72077	1.59133e-06
TMEM231	-1.72074	0.0113309
LAMP3	-1.72016	0.000302044
CTNNAL1	-1.71726	0.00286597
APBB2	-1.71611	0.00416479
PRMT5	-1.71499	2.24204e-06
IMPDH2	-1.71465	2.23748e-06
PPME1	-1.71194	1.23322e-06
GPI	-1.70726	6.65437e-06
HNRNPH1	-1.70459	1.06322e-05
ADORA2B	-1.70434	0.00239704
UBXN10	-1.70411	0.0405169
ZYG11A	-1.70406	0.011436
CCT5	-1.69929	1.06938e-06
PACSIN3	-1.69865	0.000224117
TOX2	-1.69795	0.0291977
TRIT1	-1.697	2.24204e-06
SOWAHC	-1.69614	0.00881718
HMGA1	-1.69553	4.62328e-06
CAND2	-1.69423	0.000337929
NEK3	-1.69336	0.000182792
IRAK3	-1.69331	0.000959153
GRIP1	-1.6929	0.0307909
EBPL	-1.69263	0.000287845
CARM1	-1.69026	3.89371e-06
ZSWIM5	-1.68951	0.00394588
ACY1	-1.68853	0.00027117
AUNIP	-1.68649	1.89407e-05
PUM3	-1.68563	1.67636e-06
LAMB3	-1.68557	0.000521476
H2AFZ	-1.68549	2.41997e-06
FOXRED2	-1.6844	9.58204e-06
TFRC	-1.68306	6.75622e-06
YBX3	-1.68008	3.27638e-05
HSPA9	-1.67995	1.42992e-06
NAMPT	-1.67904	4.62328e-06
SLC25A10	-1.67869	1.87806e-06
CTPS1	-1.67697	3.90848e-06
SMYD5	-1.67676	7.56318e-06
SLIRP	-1.67661	3.32335e-06
CAMK2B	-1.67618	0.0259442
ALDH18A1	-1.67596	9.33161e-07
SEH1L	-1.6749	2.24204e-06
RND1	-1.67371	0.00313137
OXCT1	-1.67327	3.0517e-06
DCUN1D5	-1.67251	2.24204e-06
FAM162A	-1.67217	2.24204e-06
FAM234B	-1.6721	2.77048e-05
POMT2	-1.66999	0.00582333
QPCT	-1.66952	0.035301
RPP40	-1.669	5.95064e-05
ADK	-1.66883	1.61989e-06
TRIO	-1.66881	0.00155331
RASGRP4	-1.66833	0.000347835
HSPH1	-1.6669	6.0211e-05
CD9	-1.66662	0.000120053
SYBU	-1.66609	0.00774818
SYNGR3	-1.66406	0.000606025
CHEK1	-1.66286	1.64873e-06
TMA16	-1.66214	4.84284e-06
CSE1L	-1.65916	1.02657e-06
TTC30A	-1.65894	0.000121822
L3MBTL4	-1.65839	0.00892199
TMPRSS6	-1.6575	0.00601596
SLC16A3	-1.65615	1.70248e-06
ATL1	-1.6548	0.00669384
PRDX1	-1.65428	2.28811e-06
DHX33	-1.6538	6.95582e-07
DDR2	-1.65349	0.00459792
C16ORF59	-1.65275	0.000105695
ARHGAP32	-1.65204	7.66079e-06
MRPL3	-1.65142	1.70248e-06
EIF5B	-1.64968	9.63585e-07
CDC42EP2	-1.6496	0.000962464
KIF5C	-1.64914	8.87158e-07
BRIX1	-1.64899	1.19877e-05
TAF4B	-1.64736	0.000224183
VAV2	-1.64644	4.059e-06
PLCG2	-1.64628	0.0159743
RARS	-1.64437	2.65621e-06
ARHGAP31	-1.64227	3.89474e-06
PINX1	-1.64004	1.67636e-06
DLGAP3	-1.63941	0.00869487
PFKFB3	-1.63923	0.000163449
DNAJC2	-1.63908	3.38183e-07
HSPA2	-1.63905	6.44243e-05
RUVBL2	-1.63778	1.62111e-05
MRPL12	-1.6365	2.73955e-06
RAC3	-1.63612	0.000228505
CDCA7L	-1.63458	1.39158e-05
TLX2	-1.63431	0.00479484
CD3EAP	-1.63378	8.97817e-06
COPG2	-1.63352	1.47078e-06
DCBLD2	-1.63343	0.00016237
PINLYP	-1.6312	0.0436684
CXCL16	-1.63106	6.0211e-05
C2CD4D	-1.63024	0.000361893
DIXDC1	-1.62986	1.8745e-05
NT5C3B	-1.62945	0.00477564
TSEN2	-1.6293	7.0487e-06
TRIM16	-1.62917	0.00800117
PTPN20	-1.62907	0.0224579
PPID	-1.62854	4.34849e-05
RABGGTB	-1.62814	3.71535e-06
NUDCD1	-1.62809	2.85919e-05
TCAF2	-1.62796	2.24149e-05
ZNRF3	-1.62755	0.000134832
MCRIP2	-1.6274	0.0139158
PMAIP1	-1.62739	0.000100876
GPR183	-1.62728	1.85914e-06
PPP1R14B	-1.62639	3.98895e-06
GALR2	-1.62637	0.0395131
SNRPA1	-1.62461	1.56774e-06
SLC7A8	-1.6214	0.0309396
CENPJ	-1.62065	3.8689e-05
LRR1	-1.61949	9.94741e-06
RPP25	-1.61865	1.48241e-05
PTS	-1.61862	0.0112605
GINS2	-1.61813	1.37796e-06
MEST	-1.61803	0.023336
GNPNAT1	-1.61781	2.13384e-06
CMSS1	-1.61708	1.61266e-06
RFC4	-1.61583	9.05661e-07
TLE1	-1.61373	0.0050819
PAK6	-1.613	0.00218133
STIP1	-1.61246	7.17387e-07
APBA1	-1.61034	0.047817
SERPINB6	-1.60992	6.98959e-06
CCT7	-1.60965	8.87158e-07
MIPEP	-1.60927	1.56617e-05
LUC7L	-1.60851	4.82189e-06
PARVB	-1.60841	7.06249e-05
FAM69B	-1.60787	0.00202884
SLC7A5	-1.60607	4.70104e-05
PALD1	-1.60585	0.00708475
ZNF670	-1.60467	7.8185e-05
FAM72C	-1.60464	0.00950208
DYRK3	-1.60463	0.000462184
ADD2	-1.60339	1.51223e-05
PROSER2	-1.60168	0.00578752
MED12L	-1.60101	0.00115067
COQ3	-1.60101	3.87428e-06
EXOSC2	-1.60005	2.76503e-06
IVNS1ABP	-1.59966	3.08366e-07
AK6	-1.59929	1.23322e-06
MECR	-1.59833	1.683e-05
USP13	-1.59818	5.02708e-06
CYCS	-1.59674	1.76098e-06
ARMCX2	-1.59603	5.09268e-05
AHCY	-1.59487	2.13351e-06
UTP4	-1.59427	2.13492e-06
GLA	-1.59349	2.98431e-05
LRPPRC	-1.59303	9.02792e-07
ARHGEF37	-1.5928	0.0186858
SLC27A5	-1.59061	0.000143797
SOX12	-1.58933	1.12827e-05
GPR3	-1.58921	0.032643
ABCB6	-1.58873	0.000108833
GPATCH4	-1.58783	7.18541e-06
ANKRD13B	-1.58527	0.00223245
ABHD17C	-1.58517	0.000361306
TPI1	-1.58386	4.96916e-05
NEO1	-1.5838	0.000671981
AC087632.1	-1.58294	0.000237253
CCT6A	-1.58108	9.63585e-07
PLAT	-1.58081	0.0175874
SLC6A9	-1.58076	0.00740889
VLDLR	-1.57973	0.000619053
MTFP1	-1.57913	9.40505e-06
MAGOHB	-1.57831	6.94222e-06
PGK1	-1.57808	1.90625e-05
UGGT2	-1.57649	0.032876
MRPS2	-1.57555	3.52929e-06
CYB561	-1.57478	0.0126567
CDK14	-1.57392	0.0114576
C20ORF27	-1.57241	1.22329e-05
GNB4	-1.57236	0.000899148
VDAC1	-1.57187	6.00545e-06
NUDC	-1.57172	6.95622e-07
MYC	-1.57138	2.73955e-06
PYCR3	-1.57065	1.95852e-05
SLC38A5	-1.57052	3.21895e-05
EEF1E1	-1.57042	1.77291e-05
PUS1	-1.56966	6.82413e-06
EIF4EBP1	-1.56847	2.87445e-05
MCM10	-1.56719	0.000304432
TBC1D24	-1.56707	0.000234402
AMOT	-1.56559	0.00101609
UNG	-1.56552	1.85996e-06
HNRNPAB	-1.56464	5.9102e-07
TMEM170B	-1.56373	0.000274248
AURKA	-1.56366	3.77619e-05
REEP1	-1.56344	0.0408982
SRPK1	-1.56325	9.53086e-07
RBM17	-1.56214	3.43667e-07
FARSB	-1.5619	4.26842e-06
CCT3	-1.56182	9.05661e-07
PRRG4	-1.56179	0.00034095
SAAL1	-1.56108	6.52342e-06
CORO1C	-1.56032	0.00237562
AUH	-1.55938	8.02053e-06
GOLIM4	-1.55756	0.0029404
ATIC	-1.55707	2.77892e-06
RRP12	-1.55569	0.000358549
JAKMIP1	-1.55504	0.000570183
FAM169A	-1.55443	0.00139651
PES1	-1.55419	6.00646e-06
FAM136A	-1.55401	1.79809e-06
IRF7	-1.55382	0.0122398
N4BP3	-1.55312	1.67926e-05
NHSL1	-1.55185	0.00831246
FASTKD2	-1.55114	5.18035e-06
CNTLN	-1.54967	0.000973493
OAF	-1.54945	0.000938614
UHRF2	-1.54871	1.52676e-05
DHX37	-1.54791	0.043782
FAM189B	-1.5476	1.05446e-06
POLR2H	-1.54741	2.37249e-06
PEMT	-1.54724	3.9872e-05
INTS13	-1.54701	2.73556e-06
IPO11	-1.5452	1.00853e-05
TARBP1	-1.54433	8.64384e-07
NFIL3	-1.5439	0.00048747
SNRPD1	-1.54361	2.62817e-06
CDC45	-1.54358	2.90775e-05
FGGY	-1.54276	0.00890738
FUT11	-1.53992	4.13922e-06
TFB2M	-1.53984	9.69522e-07
HIBCH	-1.53962	1.3851e-06
DECR2	-1.53943	0.00562783
TJP2	-1.53743	1.81658e-05
PHLDB2	-1.53647	0.00701519
ERRFI1	-1.5359	0.00497507
CCDC74A	-1.53528	0.00568432
PPAT	-1.53515	1.61266e-06
ATAD3A	-1.5335	4.20781e-06
CLEC17A	-1.53347	0.0350116
CABLES1	-1.53261	0.041171
GINS3	-1.5326	9.53086e-07
CCT4	-1.53046	1.78697e-06
CCDC138	-1.52979	2.12971e-05
RDX	-1.52893	0.000150071
EVA1C	-1.5281	0.0203506
RUVBL1	-1.52749	5.25658e-07
SNX10	-1.52714	0.000666518
MND1	-1.52705	0.000527932
BLM	-1.52442	0.00103685
PISD	-1.52387	0.000255684
C4ORF46	-1.52263	1.74056e-05
FAM83G	-1.52232	2.00439e-05
BOP1	-1.52026	9.98903e-06
FBXL6	-1.51982	4.20453e-06
NASP	-1.5194	1.31184e-06
TAF1A	-1.51771	2.38454e-05
MCM6	-1.51766	7.17387e-07
LGALS9	-1.517	0.000350086
SLC17A9	-1.51617	0.000180949
ERCC6L	-1.51536	0.000154329
MCM4	-1.5151	8.87158e-07
PSMC3IP	-1.51461	0.027046
RAB38	-1.51385	0.030019
GATB	-1.513	3.84353e-05
OVOL1	-1.511	0.0496849
MELTF	-1.5106	7.24411e-05
CENPS_CORT	-1.50921	0.0336776
PTGES3L	-1.50862	0.0240939
GAR1	-1.50648	9.40715e-06
NIPSNAP2	-1.50637	2.92311e-06
IFT74	-1.50614	3.28559e-05
RNF208	-1.5053	0.000398141
EARS2	-1.50448	1.0162e-06
DIAPH3	-1.50295	8.67755e-05
MPP6	-1.50279	6.92819e-06
XYLB	-1.50162	0.00675726
ST7	-1.50045	0.00188518
NECTIN1	-1.49921	0.00993097
CHDH	-1.49903	0.0363782
MAGEF1	-1.49725	1.47078e-06
AC015813.2	-1.49693	0.0334305
EZH2	-1.49665	1.58753e-05
MSTO1	-1.49491	2.02263e-05
NOP58	-1.4939	3.52929e-06
DOK3	-1.49382	0.0107695
DNAAF5	-1.49356	1.37796e-06
P2RY11	-1.49299	5.77848e-05
NME4	-1.49236	0.000216031
C9ORF64	-1.49188	1.0222e-06
FAH	-1.49062	1.43757e-05
TEC	-1.48981	0.0139741
TMEM97	-1.48957	3.9291e-05
ENO1	-1.48933	3.02643e-05
PRKRA	-1.48918	1.68307e-06
CKS2	-1.48903	0.000126454
DUSP4	-1.48858	0.00130373
TIPIN	-1.48856	3.17837e-06
UPK1A	-1.48813	0.00529287
MSH6	-1.4857	0.000171442
DNAJA1	-1.48532	6.41159e-06
IGFBP2	-1.48528	0.00538813
PHLPP1	-1.48515	0.000253581
HOMER3	-1.48455	0.0269935
POLD2	-1.48439	3.45371e-06
PGRMC1	-1.4834	1.63095e-06
TTC27	-1.48242	7.58432e-06
ISOC2	-1.48231	7.32871e-06
IPMK	-1.48215	0.000299304
EEF1A2	-1.48168	0.0208486
KIRREL2	-1.48067	0.0100614
COPRS	-1.48052	1.7911e-06
THOP1	-1.48037	6.50414e-05
ESF1	-1.48021	1.98999e-05
ETF1	-1.4798	1.00284e-06
TUBG1	-1.47976	6.4758e-06
PFAS	-1.47892	2.41997e-06
GART	-1.47738	9.69522e-07
RAN	-1.47732	4.47896e-06
AHSA1	-1.47728	6.83731e-07
TXNDC5	-1.47637	3.23325e-06
ALCAM	-1.47615	8.11794e-05
BPHL	-1.47498	0.000294113
ARG2	-1.47367	0.0208923
DUT	-1.47356	5.41168e-06
NUBPL	-1.47198	1.08703e-05
TRIQK	-1.47156	0.0288651
GINS4	-1.47136	7.3424e-05
CDK4	-1.47117	3.08475e-06
TCOF1	-1.47087	1.13205e-06
GOT2	-1.4697	3.23325e-06
MACROD1	-1.46953	0.00126397
CBWD5	-1.46883	0.000227342
PIGW	-1.46767	9.8018e-06
DST	-1.46625	0.00173857
TRMT10C	-1.46621	2.76503e-06
ACADM	-1.46612	4.20453e-06
CD24	-1.46528	0.00239313
TXN	-1.46477	4.09275e-05
FKBP11	-1.46435	0.000216062
ALPK3	-1.46411	0.0191215
ZNF697	-1.46361	0.0357932
CHCHD4	-1.46316	2.44476e-06
GPD2	-1.46158	2.5224e-06
PTGFRN	-1.46107	1.34425e-05
AC073896.1	-1.46102	0.00909078
CST3	-1.46005	0.00926222
EXO1	-1.45976	5.03138e-06
TYW5	-1.45942	0.0252616
EMP1	-1.45836	0.0400985
SMPDL3B	-1.45662	0.00961423
WDR43	-1.45635	5.00553e-06
NAA25	-1.45543	1.95856e-05
SLC25A19	-1.45397	1.60543e-05
DPH2	-1.45368	2.32133e-05
GTPBP4	-1.4529	2.37249e-06
MCM2	-1.45205	1.16451e-05
AHI1	-1.45136	4.76914e-05
SCAMP5	-1.4508	0.00524212
LY75_CD302	-1.45076	0.0178663
KAT2A	-1.44997	1.0552e-05
TP53I11	-1.44983	0.000463971
FRMD3	-1.44982	0.0209551
CIITA	-1.44939	0.000630124
SLC29A4	-1.44803	0.00467068
EIF2B3	-1.44724	7.17158e-07
PCBD1	-1.44379	3.2466e-06
FNIP2	-1.44362	0.0224068
FKBP7	-1.44285	0.00100149
DTL	-1.44218	5.65491e-05
SPRYD7	-1.44167	5.5902e-06
LRG1	-1.44041	0.0167029
BZW2	-1.44002	4.01919e-06
C3ORF14	-1.43867	0.0024018
HTRA2	-1.43753	1.1448e-05
MRPL4	-1.43735	1.74443e-05
GSTO1	-1.43694	3.68774e-06
RIDA	-1.43504	0.000137056
EHD4	-1.43425	0.000249827
LTA	-1.43414	0.00520756
MRM1	-1.4341	1.12952e-05
ZNF296	-1.43381	0.00190552
FAAH2	-1.4337	0.000904456
SMS	-1.43351	7.45665e-06
BCKDK	-1.4334	2.13351e-06
SSBP1	-1.43291	6.32846e-06
IMP4	-1.43278	1.74128e-05
NDUFAF2	-1.43183	8.71312e-05
SLC2A13	-1.43091	0.000164255
RBM46	-1.42957	0.0174751
ERLIN1	-1.429	5.39164e-06
FANCB	-1.42883	6.70502e-05
DPAGT1	-1.42816	0.000610284
SLC25A13	-1.42783	1.3521e-05
DNAJB6	-1.42743	1.25466e-05
SLC5A6	-1.42743	4.28752e-05
LAMA5	-1.42739	0.0388728
TXNDC17	-1.4273	0.0174897
ARID5A	-1.42713	0.000578563
PHB	-1.42698	1.76896e-06
ISPD	-1.42653	0.00275902
TMEM5	-1.42552	0.000215395
B4GALT5	-1.42448	6.44243e-05
PRR19	-1.42432	0.00773399
METTL1	-1.42413	9.17128e-05
TYRO3	-1.42334	0.00113515
TAMM41	-1.42221	1.68726e-05
TRIM58	-1.42205	0.01679
SLC9A3R2	-1.42192	0.00709192
NOC2L	-1.42167	5.99578e-06
YWHAE	-1.42137	2.82271e-05
FIGNL1	-1.4209	1.57553e-05
UTP20	-1.41996	2.53738e-05
OAT	-1.41939	9.05661e-07
AC092718.3	-1.41931	0.0187634
MCM7	-1.41921	4.20453e-06
PTMS	-1.41909	0.00191791
TSLP	-1.41873	0.00373456
DPP3	-1.41758	3.61223e-06
MAIP1	-1.41557	2.659e-06
SHCBP1	-1.41503	7.33044e-05
PPIL1	-1.41365	2.47189e-05
ABHD11	-1.41301	0.00019087
MEIOC	-1.41272	0.00521805
EME1	-1.41229	0.000661372
RAD54L	-1.41202	2.40669e-05
GFOD1	-1.4113	0.0165307
PROCR	-1.41108	0.01487
PDCD5	-1.41059	3.10592e-06
VRK1	-1.41009	1.47711e-05
RFC3	-1.40904	6.49374e-06
RPP30	-1.4082	0.00111694
FOXRED1	-1.40784	6.25835e-05
CCDC6	-1.40769	8.87158e-07
EEF2KMT	-1.40767	6.4758e-06
WWOX	-1.40634	0.00556498
ZRANB3	-1.40625	0.00217887
OAS1	-1.40519	0.0106326
SNRPE	-1.40478	2.5278e-05
TUBB6	-1.40415	0.000753667
HSD3B7	-1.40402	0.000264299
TIMM44	-1.40356	0.00120525
PEX3	-1.40343	2.16069e-05
KANK1	-1.40307	0.00480281
PLAGL2	-1.40256	3.95918e-06
EIF4A1	-1.40175	1.26168e-06
PDF	-1.40098	0.00373451
DLD	-1.39957	1.15806e-05
FAM72A	-1.39948	0.000583493
TBRG4	-1.39935	6.94222e-06
MYO19	-1.39919	1.06322e-05
CDK20	-1.39918	0.00853294
GNL2	-1.39786	1.69162e-06
HS6ST1	-1.39709	7.29505e-06
UBE3D	-1.39703	0.000518077
TFDP1	-1.39587	2.47187e-06
C8ORF33	-1.39539	0.000766002
NT5DC3	-1.39526	4.38488e-05
GEMIN4	-1.39422	5.99696e-07
FAM83H	-1.39418	2.36118e-05
MTFR1	-1.39407	1.43373e-05
IL2RA	-1.39357	0.000849019
RAB11FIP5	-1.39347	0.000578476
NUP107	-1.39337	1.61388e-06
AGPAT5	-1.39318	8.33484e-05
ANAPC1	-1.39275	1.13205e-06
CCDC51	-1.39251	1.05438e-05
FEN1	-1.39204	1.61266e-06
PSMB5	-1.39175	1.06219e-05
PAWR	-1.39153	0.000554561
FAM222A	-1.39101	0.0104647
TAGLN2	-1.39039	2.53454e-06
SFXN4	-1.39033	4.23177e-06
RFC2	-1.39	4.59104e-06
EPN2	-1.38919	0.00308453
STOML2	-1.38877	2.01742e-06
PI4K2B	-1.38873	3.45911e-06
TIMM50	-1.38859	1.57285e-05
ZNF711	-1.38847	0.000422863
FASTKD1	-1.38779	6.50515e-06
HSPBP1	-1.38746	8.15539e-05
TMED7_TICAM2	-1.38729	0.0136203
CHORDC1	-1.38708	4.58917e-06
PSTK	-1.38669	0.00430792
EXOSC4	-1.38663	6.46157e-05
CAMSAP3	-1.38656	0.0073355
COPZ2	-1.38635	0.00621269
RRP1	-1.38503	1.12827e-05
MRPL15	-1.38452	4.24909e-06
NUP37	-1.38329	3.51201e-06
LGALS1	-1.3829	0.00659595
SPATS2L	-1.38287	0.000139203
OSBPL10	-1.38249	0.0462999
PAK1IP1	-1.3822	4.65553e-05
IRF5	-1.38087	0.0107038
PDCD2L	-1.37832	8.49917e-05
UBA5	-1.37783	6.83731e-07
BASP1	-1.37717	0.0228182
YWHAG	-1.37713	1.69927e-06
TUBA1C	-1.37701	1.82609e-05
SUPT16H	-1.37608	7.74664e-07
NOL11	-1.3757	8.10827e-06
VARS	-1.37544	4.3928e-05
TRMT5	-1.37521	1.45349e-05
HECW2	-1.37517	0.0361392
CDC123	-1.37489	2.41574e-06
SLC15A4	-1.37474	9.05661e-07
SSRP1	-1.37431	1.58682e-06
NAE1	-1.37352	2.07417e-06
NFS1	-1.3734	3.52929e-06
TRMU	-1.37333	3.84253e-05
RTN4IP1	-1.37305	1.30953e-05
PTRH2	-1.37288	9.38912e-06
AC091959.3	-1.37282	3.55164e-05
GEM	-1.37024	0.0175623
ABLIM2	-1.36961	0.0434785
RNLS	-1.36847	0.00409425
HBS1L	-1.36841	4.82189e-06
CTNNA1	-1.36834	2.15178e-05
BEND3	-1.36821	0.000408474
KPNB1	-1.36818	1.13205e-06
NDUFAB1	-1.36758	3.73851e-06
SPATA5L1	-1.36742	0.000131268
RBM19	-1.36682	8.12191e-06
CDC6	-1.3666	1.93038e-05
DHRS11	-1.36641	0.000424586
PLAGL1	-1.36623	6.46865e-05
DHX32	-1.36503	1.57886e-05
U2AF1L5	-1.36482	1.8275e-05
UCHL5	-1.36454	2.95976e-06
BUB1B	-1.3643	0.000149073
EIF1AX	-1.3642	2.13351e-06
RPGRIP1L	-1.36389	8.72455e-05
ACSL1	-1.3632	1.92631e-06
KIF1B	-1.36262	3.70465e-05
EIF3B	-1.36224	9.69522e-07
LONRF1	-1.36192	0.000283147
ACP5	-1.36165	0.000333258
CCT8	-1.36135	2.43291e-06
MARCKS	-1.36024	0.0420599
TONSL	-1.35965	2.66973e-05
DUS3L	-1.3588	0.000211141
CELSR3	-1.35872	0.000303307
NCAPH	-1.35854	4.65892e-05
ING2	-1.3578	1.01125e-05
SLC25A4	-1.35763	0.0101939
FARP2	-1.35746	1.58873e-06
RIOX2	-1.35738	0.000877998
DDX39B	-1.35633	6.66185e-07
DENND3	-1.35611	0.00732852
GAPDH	-1.35491	1.21871e-05
PPAN	-1.35426	3.01583e-05
ACSL3	-1.35402	1.30077e-05
FH	-1.35388	2.08035e-05
GEMIN7	-1.35385	5.73211e-05
CLSPN	-1.35328	3.95918e-06
PSMD1	-1.35274	8.64469e-06
TOP1MT	-1.35139	0.00141051
MTBP	-1.3512	2.58462e-05
TRA2B	-1.35006	4.32265e-06
GARS	-1.34989	3.0925e-06
EXOSC8	-1.34986	1.57834e-05
PRDX3	-1.34977	3.87311e-06
NTHL1	-1.34939	8.66113e-06
MIS18A	-1.34893	8.63179e-06
NFKBIA	-1.34841	1.27285e-05
GINS1	-1.34729	2.84638e-05
DESI1	-1.34705	1.58873e-06
CCNB1	-1.34669	0.000884245
MRPS28	-1.34554	8.46862e-06
HASPIN	-1.34539	0.000209749
PTMA	-1.34527	5.90599e-06
PGAM5	-1.34418	6.97263e-07
CASP3	-1.34384	0.000546838
BCKDHA	-1.34335	0.000544657
GUCY1B3	-1.34315	0.00864381
POLA1	-1.34289	1.01574e-05
SAV1	-1.34269	0.000104862
MTRR	-1.34208	0.00154346
EEF1AKMT1	-1.34074	0.000160272
PDIA6	-1.34069	7.0487e-06
SCFD2	-1.33881	1.48241e-05
QDPR	-1.33853	1.67513e-05
PTGES3	-1.33853	9.98903e-06
SLC46A1	-1.33828	9.34777e-06
POLR3F	-1.33826	0.0474629
BRCA1	-1.33815	1.03449e-05
CA2	-1.33784	0.0435594
MYH10	-1.33745	0.000170676
HSPA14	-1.33707	1.75222e-06
ATP5G1	-1.33653	2.73955e-06
ATAD5	-1.33517	4.49474e-05
SMARCD3	-1.33482	0.00566986
PSMD12	-1.33478	1.51223e-05
TMEM177	-1.33473	1.20378e-05
FOSL1	-1.33428	0.0255681
TWNK	-1.33425	1.42314e-05
BUB1	-1.33412	0.000126787
NDC1	-1.33373	2.24434e-05
MRPL13	-1.33372	1.28154e-05
MYBL2	-1.33365	3.68305e-05
DONSON	-1.33139	1.73138e-05
GCNT1	-1.33116	0.00423146
MYO1D	-1.33043	0.00343039
WDR45B	-1.33018	1.21871e-05
DDX21	-1.32974	6.95595e-06
D2HGDH	-1.32848	7.02318e-05
RABEPK	-1.32796	2.41997e-06
ERI1	-1.32791	1.42746e-05
SHMT2	-1.32747	9.05661e-07
FXN	-1.32628	2.45596e-05
REXO2	-1.32556	2.86823e-05
CHTF18	-1.32457	0.000248727
GSTA4	-1.32434	0.0018393
LTV1	-1.32403	1.83526e-06
PBK	-1.32398	0.000328998
WDR36	-1.32384	2.39617e-06
SERBP1	-1.32383	9.05661e-07
MYLK	-1.32382	0.0117136
SUPT4H1	-1.32298	5.25429e-06
FAM174B	-1.32206	0.0037861
IKBIP	-1.32186	2.24143e-05
SLAIN1	-1.32173	1.92443e-05
RBPJ	-1.32156	0.000410776
SRSF7	-1.32131	1.7765e-05
CENPU	-1.32124	0.00262627
RCC1	-1.32115	2.31952e-06
MTERF3	-1.32058	8.53198e-06
ACOT7	-1.31934	1.9859e-05
TMED8	-1.31735	2.53454e-06
WDHD1	-1.31723	1.58682e-06
PM20D2	-1.31636	1.70301e-06
NOL10	-1.31628	2.53331e-06
PA2G4	-1.31535	1.70301e-06
ABCC4	-1.31348	2.50225e-05
UTP11	-1.31292	3.23325e-06
MBD2	-1.31277	1.61117e-05
ASB13	-1.31224	0.000498803
AK2	-1.31206	2.41997e-06
DNAJA4	-1.31194	8.87158e-07
GFM1	-1.31156	6.35098e-06
BAG2	-1.31108	2.17735e-05
ANP32E	-1.31039	9.21645e-06
SNRNP70	-1.30966	5.97212e-06
FAAP24	-1.30909	0.00024092
AUP1	-1.30895	0.00440303
TBL1XR1	-1.30893	1.76271e-05
DDX1	-1.30875	1.50925e-06
ALDOA	-1.30764	9.6586e-05
ZNF768	-1.30753	0.000425838
BSPRY	-1.30751	0.000961492
CMC1	-1.30747	1.77244e-05
CYC1	-1.30692	8.08146e-06
MRPS9	-1.30621	1.39924e-06
PSEN2	-1.30595	0.00016065
DNAJC6	-1.30573	0.00299348
GRPEL1	-1.3057	1.10361e-05
QRSL1	-1.30507	9.69522e-07
RCL1	-1.30503	5.73211e-05
CHRNA6	-1.30476	0.00233648
GRB7	-1.30459	0.0291512
COL6A1	-1.30345	0.0105223
MASTL	-1.30316	7.19832e-06
MRPL1	-1.30276	0.000749024
FAM72B	-1.30204	0.000498631
SELENOI	-1.30163	1.01172e-05
NEK6	-1.30059	0.00151862
TRIP13	-1.30035	0.0012017
TUBB4A	-1.2994	0.00319358
MYLIP	-1.29811	0.0197416
MTFR2	-1.29765	0.000172993
UTP14A	-1.29682	2.07417e-06
BNIP3L	-1.29532	0.000857671
TUFM	-1.29525	1.28154e-05
DHTKD1	-1.29415	4.7784e-06
PCCB	-1.29414	5.19471e-06
DLAT	-1.29383	5.1849e-06
WDR3	-1.2936	1.80654e-06
UHRF1	-1.29333	6.56423e-06
GGCT	-1.29324	7.66175e-06
RAB34	-1.29309	0.000373935
SOGA3	-1.29253	0.00143941
NUMBL	-1.29238	0.000237109
NCKIPSD	-1.29233	1.30539e-05
MRPL19	-1.29112	5.01829e-06
INSIG1	-1.29089	0.00013065
PMS1	-1.29024	1.1398e-05
HNRNPD	-1.29014	1.58682e-06
POLR1C	-1.28962	7.54642e-05
MELK	-1.28906	4.03911e-05
CREG1	-1.28803	8.93167e-05
BCS1L	-1.28788	3.61238e-05
ARHGEF12	-1.28767	0.00614472
GLRX3	-1.28732	9.56193e-06
SLC36A4	-1.28725	8.97817e-06
PNO1	-1.28675	2.52161e-05
RYR1	-1.2863	0.00251768
SYNCRIP	-1.28575	2.37249e-06
ADPRHL2	-1.28536	1.84286e-05
PRDX4	-1.28523	0.000262619
GSTCD	-1.28509	8.64868e-05
RRP9	-1.28497	4.96916e-05
SHQ1	-1.28407	4.65588e-06
MCM3	-1.28369	7.17158e-07
LEO1	-1.28292	8.66113e-06
HNRNPM	-1.28257	5.25658e-07
WDR12	-1.28211	8.55868e-06
MLST8	-1.28172	0.00010973
DNAJC11	-1.28159	2.12769e-06
SMYD3	-1.28146	0.000148029
RPL26L1	-1.28089	7.74449e-06
L3HYPDH	-1.27965	0.0104094
RRP1B	-1.27899	3.09574e-06
BCCIP	-1.2787	1.61388e-06
ATP5B	-1.2786	1.00284e-06
LIMA1	-1.27849	0.000788462
TCERG1	-1.27835	9.05661e-07
NUP155	-1.27822	2.39016e-06
ADCY6	-1.27818	0.0172802
DHRS7B	-1.2778	0.00576839
CHAF1B	-1.2774	5.43671e-06
FAM207A	-1.27708	0.000137352
HDHD5	-1.27703	0.000211208
KNOP1	-1.27621	4.35297e-05
FAM184A	-1.27609	0.000916098
PFDN6	-1.27584	3.75077e-06
NOP14	-1.27573	9.05661e-07
C19ORF48	-1.27528	4.57823e-05
AMD1	-1.2748	1.71747e-05
ME3	-1.27426	0.00159889
C3ORF33	-1.27416	0.0296247
SUV39H2	-1.27408	0.000835166
GPN3	-1.27405	8.12509e-06
NUP88	-1.27399	2.65932e-06
KIF2A	-1.27398	4.57055e-05
POLD1	-1.2736	1.45774e-05
BMS1	-1.27323	1.76007e-06
ZNRF1	-1.27306	0.00173857
ACTL6A	-1.27304	8.49125e-06
EXOSC9	-1.27265	4.19749e-06
NSUN2	-1.27226	9.05661e-07
PPM1N	-1.27212	0.0024417
MCM8	-1.27133	1.29497e-05
ILF2	-1.27102	3.0925e-06
TFB1M	-1.27083	4.14668e-05
MRPS22	-1.26998	6.68589e-06
TSFM	-1.26995	9.93232e-07
CCNE1	-1.26953	0.000333185
NOL7	-1.26846	1.61989e-06
RFC5	-1.26819	2.15178e-05
CENPS	-1.26809	0.00138153
RASA1	-1.26794	6.33987e-05
SNRNP25	-1.26775	1.64443e-05
POLD3	-1.26737	1.85492e-06
SPA17	-1.26661	0.00395929
PODXL2	-1.26637	0.00720424
PPP1R13L	-1.2661	0.000595668
TIMM8A	-1.26349	7.89779e-05
PPA1	-1.26327	3.16024e-05
EXOSC5	-1.26227	0.000156191
MRPS35	-1.2616	1.75356e-05
SLX1A	-1.26118	0.047979
SRSF1	-1.26061	3.9418e-06
PHF14	-1.26037	1.87806e-06
KIF5A	-1.26031	3.19744e-05
ASGR1	-1.25995	0.0474363
ALKBH5	-1.25806	3.51201e-06
DNM1L	-1.25771	2.24204e-06
TBL3	-1.25707	9.41123e-05
RPL7L1	-1.25676	1.41275e-06
SNRPF	-1.25666	1.26546e-05
COA7	-1.25663	1.01122e-05
PSMD14	-1.25642	5.18581e-05
MTX2	-1.25641	0.00109855
TTC26	-1.25619	0.00028998
HPRT1	-1.25522	3.38028e-05
PRPF4	-1.25347	5.99696e-07
ACAD8	-1.25343	0.00045593
SCOC	-1.25285	8.35149e-06
LAS1L	-1.25278	1.28932e-06
ITPRIPL2	-1.25278	0.0410059
ALKBH2	-1.25241	4.00126e-06
DARS2	-1.25196	2.18266e-05
BZW1	-1.25174	1.24775e-05
SIX5	-1.25054	0.00659167
SKIL	-1.25051	0.000726008
KIAA1549	-1.25046	0.00168429
NUP93	-1.24915	5.25658e-07
NCOA7	-1.24793	7.81111e-06
MRPL38	-1.24768	7.024e-05
RBFA	-1.24716	2.16623e-05
DDIAS	-1.24704	5.47382e-05
PSMC1	-1.24674	2.52413e-06
EIF4G1	-1.24647	1.92631e-06
MTUS1	-1.24641	0.0198686
WDR74	-1.24581	0.000146581
PARP1	-1.24516	4.42838e-07
PSMC6	-1.24495	8.41191e-06
GLO1	-1.24376	4.28135e-05
UBFD1	-1.24341	9.63585e-07
HSPA12B	-1.24306	0.00204376
SRI	-1.24263	2.51092e-06
HSPA4	-1.2423	2.37249e-06
TRNT1	-1.24157	1.44819e-05
PTER	-1.24149	1.51223e-05
SLC25A33	-1.24089	4.47896e-06
ACACA	-1.23995	4.53139e-06
ANKRD18B	-1.23987	0.0190845
DCAF13	-1.23986	1.46032e-05
ZFHX2	-1.23952	0.0246665
BOLA3	-1.2394	0.000715626
MRPL39	-1.2389	1.9446e-05
PDXP	-1.23855	0.00192445
CBWD3	-1.23852	0.000328897
IARS	-1.23745	1.05565e-05
ARHGAP10	-1.23738	0.000442506
MISP3	-1.2373	0.00968375
USP28	-1.23608	0.00401047
MRPL16	-1.23564	2.5224e-06
TOMM34	-1.23548	6.4758e-06
CHCHD10	-1.23523	0.000232081
CNTF	-1.23499	0.00348975
PPP4R4	-1.23464	0.0120101
DEPDC1	-1.23442	0.00195155
PRKAR1B	-1.23429	3.14004e-06
RPE	-1.23403	6.16359e-06
NUP35	-1.23402	0.000521477
MRPL21	-1.23332	1.95735e-05
FARS2	-1.23149	0.00120749
SNRPA	-1.23027	4.35353e-06
ZBTB8A	-1.22946	0.000581749
KCNQ5	-1.22794	8.94598e-06
KCNH3	-1.22792	0.00306251
VARS2	-1.22778	2.62817e-06
GADD45GIP1	-1.22775	5.16171e-05
QTRT1	-1.22752	0.000285807
POMP	-1.22644	2.19971e-05
C17ORF53	-1.22614	0.00293013
GLCE	-1.22608	0.000337433
NPRL3	-1.22546	0.000535027
GTF2H2C	-1.22515	7.03333e-06
NDUFV1	-1.2251	5.42481e-06
KIAA1524	-1.22485	0.0408065
RNASEH2A	-1.22427	2.48804e-05
TTC23	-1.22357	0.0306333
NUDT12	-1.22354	0.0136335
PCLAF	-1.22349	9.86519e-05
MTHFD2	-1.22308	1.25861e-05
SPAG5	-1.22279	0.000181351
C15ORF41	-1.22272	0.000146728
FKBP3	-1.22249	9.45923e-06
GMNN	-1.22247	4.47816e-05
RBBP7	-1.22223	1.42528e-06
SNAPC1	-1.22178	3.34041e-05
TUBB	-1.22113	4.19969e-05
SLC25A32	-1.22093	3.34153e-05
MRPL37	-1.22066	2.73556e-06
ARHGEF39	-1.22	0.00105881
METTL26	-1.21974	0.000134577
ABCE1	-1.2194	3.01583e-05
COL1A1	-1.21932	0.0358484
POP7	-1.21925	1.00853e-05
PDCD1	-1.21873	0.00311327
LMNB2	-1.21805	8.4043e-06
CCNC	-1.21755	7.22929e-06
YBX1	-1.21744	6.4758e-06
MTHFD2L	-1.21685	0.0161839
GNA15	-1.21661	9.14728e-05
ZNF391	-1.21633	0.00156603
ANKRD16	-1.21633	0.000249827
C11ORF84	-1.21599	6.94222e-06
PSMG1	-1.21564	9.10427e-06
AGRN	-1.21489	0.0223249
ATP5A1	-1.21442	1.15808e-06
CLPB	-1.21346	3.86717e-06
ASPHD2	-1.21303	0.0013226
AIFM1	-1.21226	1.70248e-06
PSMA2	-1.21209	1.06322e-05
PSMA3	-1.2119	1.72396e-05
SEC61A2	-1.21189	0.0166883
ATP5G3	-1.2106	3.52929e-06
FAM124B	-1.21005	0.00225937
ORC3	-1.20999	3.57418e-06
PTPRK	-1.20953	0.0037861
CDK7	-1.20905	1.17803e-05
PLK4	-1.20888	5.24767e-05
DBN1	-1.20879	0.000385789
EIF4E	-1.20797	2.08236e-05
MAP9	-1.20795	0.0139764
POLR1B	-1.20725	2.96545e-06
MB21D1	-1.20703	1.88556e-06
SIRT1	-1.20653	6.75244e-06
PSPH	-1.2064	1.05565e-05
RNF126	-1.20614	7.05551e-05
CBWD2	-1.20538	0.000483865
MCM5	-1.20495	8.12145e-06
ZC3H12C	-1.20465	0.0371782
SPECC1	-1.20419	0.0095527
COQ2	-1.20381	0.000151052
GRSF1	-1.20376	5.57226e-06
TIMM10	-1.20321	0.000177298
MRM3	-1.20293	1.31099e-05
CEP55	-1.20273	0.000187586
RAD18	-1.20259	6.59764e-06
FANCL	-1.20233	0.000113416
WDR18	-1.20159	4.84261e-05
FKTN	-1.20084	4.02046e-05
PLS1	-1.20075	3.4303e-05
CAD	-1.2005	3.47745e-05
DNPEP	-1.20004	2.09182e-05
UCHL3	-1.19975	9.02365e-05
KCNK5	-1.19963	3.11334e-05
SNRPB	-1.199	4.63886e-06
BOLA2_SMG1P6	-1.19889	1.11266e-05
GALNT2	-1.19857	0.000189551
DBI	-1.19768	1.57593e-05
FARSA	-1.19705	6.98959e-06
UPF3B	-1.19658	1.19499e-05
DTYMK	-1.19571	2.29596e-05
AGAP3	-1.19486	0.000121581
LARS2	-1.19469	6.01666e-06
TMEM243	-1.19423	8.75114e-06
UBAC1	-1.19413	3.40341e-06
MRPS31	-1.19385	4.33038e-06
MSH2	-1.19362	2.96795e-06
RPUSD1	-1.19354	0.000104654
ALDH3A2	-1.19315	4.39718e-05
TWISTNB	-1.1921	2.36443e-05
KIAA1958	-1.192	1.17255e-05
NARF	-1.19195	0.000150435
KLHL32	-1.19195	0.0344666
PPOX	-1.19193	0.000290105
EXOSC3	-1.19149	1.05299e-05
SLC2A1	-1.19114	0.001411
HACD1	-1.19095	0.0120103
CRISPLD1	-1.19047	0.00727652
NUFIP1	-1.19027	1.51436e-05
NARS2	-1.18964	3.12396e-05
FAM102B	-1.18963	0.00147632
GSTP1	-1.18961	0.000337175
MRPL11	-1.18961	9.7244e-05
ZWINT	-1.1895	4.03193e-05
AC012184.2	-1.18923	0.000193826
HNRNPA2B1	-1.18871	4.94086e-06
TOMM5	-1.1887	1.49254e-05
KIF20B	-1.18847	9.64878e-05
PKMYT1	-1.1881	0.000169399
ARHGEF35	-1.18799	0.0180085
MCCC2	-1.18796	9.69522e-07
KDM1A	-1.18792	5.73796e-07
MIF	-1.18734	0.000341719
SDHB	-1.18637	1.19747e-05
KNSTRN	-1.18618	0.00015034
METTL3	-1.18616	9.67867e-06
C2CD2	-1.18599	6.55359e-05
GRWD1	-1.1859	1.67513e-05
NAA20	-1.18585	0.000403578
CDK8	-1.1856	0.000135949
MCUR1	-1.18493	4.86912e-06
TK1	-1.18447	1.25716e-05
DHODH	-1.1826	2.83973e-05
KPTN	-1.18229	0.00548799
FGFRL1	-1.182	6.48863e-05
MYO1E	-1.1819	6.15449e-05
MRPL2	-1.18175	5.34592e-05
MED17	-1.18168	0.0477248
UHRF1BP1L	-1.18086	7.52695e-06
PUDP	-1.17984	5.16081e-05
NET1	-1.17892	2.16481e-05
GSPT1	-1.17789	1.07268e-06
ZNF584	-1.17736	0.000413512
MAD2L1	-1.17717	2.97864e-05
TTI1	-1.17606	1.37165e-06
NDUFAF1	-1.17572	5.28286e-05
NUP205	-1.17557	2.04701e-06
NAT10	-1.17556	2.91769e-06
PSMA6	-1.17513	1.48543e-05
PDLIM7	-1.17429	0.000102416
XRCC6	-1.17388	2.25396e-06
UQCRC1	-1.17332	0.000168291
NAF1	-1.17272	5.23451e-06
CENPH	-1.17172	8.714e-06
LRRC59	-1.17115	1.05565e-05
WDR31	-1.17107	0.000419655
FBXW11	-1.17018	2.87445e-05
C16ORF95	-1.16991	0.0017249
TUBB4B	-1.16977	9.64878e-05
MYADM	-1.16959	5.69293e-05
CDKN2AIPNL	-1.16932	1.21871e-05
KCNC3	-1.16925	0.00308294
LIPT2	-1.16913	0.0246928
CDC20	-1.16843	0.000146559
OSBPL9	-1.16842	1.13205e-06
ZFYVE9	-1.16756	0.00125476
TIMM13	-1.16753	1.73034e-05
METAP2	-1.16736	4.79261e-06
CDCA7	-1.1668	3.34041e-05
TRIM25	-1.16668	1.85631e-05
SNRPC	-1.16616	4.45056e-06
KTN1	-1.1659	5.39164e-06
RTN2	-1.16577	0.0264624
WARS2	-1.16549	9.94871e-05
ME2	-1.16406	3.28559e-05
PPP1CC	-1.16356	7.6635e-06
SEC61G	-1.1633	3.09067e-05
TRMT11	-1.16308	0.000212349
RCC1L	-1.16258	7.54886e-06
TEX10	-1.16224	3.52929e-06
DNAJC18	-1.16205	1.69504e-05
HEATR3	-1.16197	0.00021246
HPF1	-1.16112	3.03793e-05
PHGDH	-1.16064	0.00394588
STARD7	-1.16043	1.5441e-06
CTU2	-1.16024	0.000505012
MRPL17	-1.16023	3.82386e-06
CDC27	-1.15968	1.74314e-05
COASY	-1.15967	8.54099e-06
ZNF280B	-1.15946	0.00247788
MARS	-1.15944	8.00534e-06
LRRC61	-1.15899	0.00164424
TIMM23	-1.15876	1.35588e-05
CPM	-1.15796	0.000721464
HK1	-1.15737	3.6195e-06
AIMP2	-1.15736	3.0925e-06
NOC4L	-1.15703	7.11115e-05
RAD23B	-1.15689	9.6486e-06
MMP15	-1.15676	0.0205728
UBE2S	-1.15673	0.000688969
DMD	-1.1561	0.0344865
AP1S3	-1.15608	0.00383785
RRS1	-1.15555	1.41996e-05
DUS2	-1.15484	0.000848408
DHX15	-1.15476	2.74536e-06
SMC2	-1.15422	7.83105e-05
HMGN5	-1.15413	0.0141908
MTX1	-1.15378	5.30717e-05
MRPL40	-1.15362	0.000752419
TXLNG	-1.15356	1.57789e-06
WRAP53	-1.15244	8.66113e-06
SRSF3	-1.15238	9.21071e-06
PIH1D1	-1.15205	1.47764e-05
METTL17	-1.15187	9.11287e-06
RAPGEF3	-1.15179	0.0405938
HAUS8	-1.15178	0.00110826
PPARGC1B	-1.15154	0.00747466
DDX55	-1.15143	2.12166e-05
SFXN1	-1.15127	4.37495e-05
EOGT	-1.15063	0.000624839
NR1H3	-1.15046	0.00160521
TICRR	-1.14985	0.000756898
DLGAP5	-1.14966	0.00243713
CTDP1	-1.1496	0.00281864
FBL	-1.1495	1.05718e-05
SASS6	-1.14873	0.00017418
CDCA5	-1.14852	2.49669e-05
HNRNPC	-1.14847	5.23451e-06
PELP1	-1.14775	1.10361e-05
CCDC124	-1.14757	2.82046e-05
USP10	-1.14756	1.75984e-06
CAPRIN1	-1.14753	1.58873e-06
PLEKHA5	-1.14709	0.000244866
SRSF9	-1.14652	7.57659e-06
WDR46	-1.14589	1.69504e-05
MRPL22	-1.14574	2.85405e-05
CA13	-1.14533	0.0114992
ATRIP	-1.14525	7.03071e-05
PSAT1	-1.14518	0.00374391
TIMM17A	-1.14419	2.98468e-05
MCMBP	-1.14313	2.39617e-06
SKA3	-1.1428	8.89293e-05
CHAC2	-1.14274	0.000677933
UPRT	-1.14246	6.42881e-05
GALM	-1.14234	1.80096e-05
ZC3H12D	-1.14228	0.000186132
AFG3L2	-1.14224	2.44476e-06
ARPC1A	-1.14216	2.95884e-05
BST2	-1.14077	7.55294e-06
GEMIN6	-1.14045	9.32289e-06
FBXO41	-1.14016	5.9008e-06
PDHA1	-1.14002	5.15695e-06
FDX1	-1.13973	0.00271266
RNASEH1	-1.13913	2.4489e-05
DHX57	-1.13717	1.10361e-05
MPDU1	-1.13684	0.000166885
HMMR	-1.13674	0.0170051
HSD17B6	-1.13592	0.0131974
TBP	-1.13576	4.98006e-06
FAM98B	-1.13549	4.52553e-06
ECSIT	-1.13539	0.000154915
MTG1	-1.13524	0.000594227
POLDIP2	-1.13521	3.14004e-06
C16ORF45	-1.13518	8.47366e-05
MTAP	-1.13406	5.6019e-06
KIF1BP	-1.1339	0.00208753
TPD52	-1.13338	9.21674e-05
CTPS2	-1.13301	2.51549e-05
COX20	-1.13295	0.00125225
METTL5	-1.13269	1.35929e-05
SLC7A1	-1.13238	2.97488e-05
POLQ	-1.13223	0.00167187
AKAP2	-1.13213	0.00082163
HAUS7	-1.13143	2.08055e-05
IDH1	-1.13095	2.60052e-06
SUGP1	-1.13083	0.00409702
PRIM1	-1.13002	7.72999e-06
SREBF1	-1.12991	0.00518685
MFSD3	-1.12974	0.000210531
OLA1	-1.12947	2.74064e-05
CHCHD3	-1.12923	1.29266e-05
SPESP1	-1.12905	0.0111476
ENKD1	-1.12904	0.00138211
CARS2	-1.12837	8.83987e-05
PARL	-1.128	8.10154e-06
CETN3	-1.12768	6.0391e-05
MPHOSPH6	-1.12761	0.000355475
APEX1	-1.12758	2.14626e-05
SLC25A12	-1.12756	7.63264e-05
RAPH1	-1.12599	0.0109386
BCLAF1	-1.12527	6.81128e-06
GFPT1	-1.12516	2.43291e-06
PRPS2	-1.125	8.7344e-06
ZC3H15	-1.12484	8.49125e-06
KHSRP	-1.12461	4.32265e-06
EIF4G3	-1.12428	1.00828e-05
[truncated: 429 more rows]

## Sheet: Fig1B-quiescent+HIV vs 72hpi +H
Quiescent HIV infected vs 72hpi HIV infected in proliferative media, upregulated genes
	logFC	FDR
SH2D1B	8.55724	0.000317966
TNFRSF11B	8.39772	0.0160565
TFPI2	8.08696	0.00335914
ADGRG2	8.06831	0.00298746
SCART1	7.87718	0.022059
AC004997.1	7.74832	0.0431963
NOV	7.68218	0.0425715
GZMK	7.33403	0.044044
PRSS57	7.17874	0.0168829
LIM2	7.13209	0.0127567
SIGLEC7	6.61921	0.00359455
RAMP3	6.28872	0.0223985
PTGS2	6.16179	0.00966945
NCAM1	5.6469	0.018361
KRT1	5.5696	0.0181479
ACE	5.45998	0.011157
KLRB1	5.35981	3.51058e-05
ATP1A4	5.24134	0.038722
MSC	5.04324	0.000988993
ADGRL2	4.92935	0.00412636
GREM2	4.87056	0.0055463
KIT	4.8463	0.000108191
B3GALT2	4.54198	2.20428e-06
RGS11	4.50576	0.00612031
SIGLEC6	4.42005	0.00247615
RYR3	4.40995	0.0382859
KRT81	4.40306	0.00213447
SOX13	4.32965	0.0221024
CALY	4.2412	0.0220048
ADAM12	4.21428	0.000191218
RGS18	4.18954	0.0028351
WNT7A	4.11424	0.0298248
TYROBP	4.04637	0.0431798
HHEX	4.0069	0.0379536
CYB561	3.99917	4.56642e-05
KIFC3	3.97608	0.0010426
CCL1	3.97276	0.00551507
ETV1	3.95521	0.0290135
CDKL4	3.87661	0.021299
PTGDR2	3.7351	0.0006862
DSC1	3.64216	0.0025125
PLA2G4A	3.6109	0.0158836
FUT7	3.53573	0.000171851
KLHL31	3.53342	0.033932
CLNK	3.51158	0.0120716
B3GNT7	3.48669	0.0165973
CACNA1D	3.47601	0.0108326
HPGDS	3.42805	0.00755801
MEIS3	3.4103	0.0056909
COL4A4	3.34713	0.00708338
IL5	3.17976	0.0133208
NYAP1	3.06825	0.019097
DAPK1	3.01405	0.00709934
RORC	3.00861	0.00848282
PPP2R2B	2.9723	0.0107001
AR	2.96559	0.00496896
LDLRAD3	2.90603	0.0136343
CXCR6	2.89835	0.010957
CASQ1	2.89423	0.0376672
ANPEP	2.87498	0.0226967
DISP3	2.86041	0.0394754
NMUR1	2.82476	0.0292486
ADGRE1	2.7977	5.2574e-07
HOXB6	2.79616	0.0122438
ADGRG1	2.78776	0.0258496
CFH	2.77619	0.0203211
RASGEF1A	2.77381	0.000638055
VSTM2L	2.761	0.0362463
PIK3AP1	2.73577	0.0104763
KCNN1	2.72618	0.0298073
C3	2.70238	0.000246136
LY9	2.67203	0.000762588
PDLIM4	2.65421	0.0164665
PPP1R26	2.64994	0.000334664
PTPN13	2.54781	0.0120453
KCNMA1	2.5444	0.0363176
RIN1	2.53657	0.000600649
FBXO2	2.53192	0.000605481
NOXA1	2.52286	0.00111367
HRH1	2.52031	0.0224814
ARHGAP39	2.51002	0.0167154
KRT86	2.47998	0.011205
NTRK2	2.43829	0.0153987
TMEM45B	2.41826	0.000259976
EPHA4	2.35095	0.0301694
ZEB2	2.33563	0.0361654
FCGBP	2.30892	0.00870221
ADAMTS17	2.26497	0.00540089
CHDH	2.2566	0.0121762
CLDN9	2.25601	0.0376689
PROX2	2.22471	0.00870512
ZNF781	2.14511	0.0269932
C4ORF26	2.14071	0.0290573
UNC45B	2.1092	0.00625479
PLD1	2.07343	0.0256449
ADARB2	2.06046	0.001067
AK5	2.05429	0.000614674
BAIAP3	2.05367	0.00684905
ZNF540	2.0489	0.00141731
ERN1	2.0435	0.00108222
CDH26	2.02165	0.00371705
MATK	2.01664	0.00715101
F2RL1	1.98413	0.0238996
ATP8B4	1.97486	0.0124401
IL23R	1.97279	0.00604104
EVC	1.93978	0.0121814
CPNE7	1.93716	0.00628717
WNT10A	1.90071	0.0120453
MYLIP	1.89673	0.00652462
SMIM10L2A	1.8803	0.00113178
ASIC3	1.86924	0.0107555
IL17RB	1.8545	0.0206477
METRN	1.84913	0.000556804
BMF	1.83511	0.000901264
DIP2C	1.81551	0.00103374
MAML3	1.80328	0.000177252
TENM1	1.79527	0.00331206
OR10H1	1.79377	0.00745745
IL7R	1.77132	0.00536254
NPIPB9	1.7567	0.00965666
SELENOM	1.756	0.00147305
TLR5	1.74671	0.0154479
MCOLN3	1.74481	0.0119107
ST8SIA1	1.73528	0.000629859
CXXC5	1.73476	0.0368537
ITGA6	1.73305	0.00106661
HAGHL	1.69481	0.00249483
GNG7	1.69366	0.0075567
IL3RA	1.68701	0.00970295
IL3RA	1.68701	0.00970295
MMP24	1.68421	0.0148431
FXYD7	1.68004	0.0137502
PRRT2	1.66849	0.00247629
MGLL	1.6677	0.00747059
C17ORF107	1.61591	0.00867879
PTCH1	1.61265	0.0265119
STARD9	1.59226	0.000354915
MVB12B	1.58455	0.0383588
RGS1	1.57973	0.0275804
ST8SIA6	1.5578	0.0170289
ZNF239	1.55744	0.0474759
ETFBKMT	1.54986	0.00517416
SLC16A6	1.53083	0.00195801
ZNF221	1.52437	0.011575
ABCA2	1.51919	0.00419075
ZFYVE28	1.51434	0.000747366
CLIP4	1.51426	0.000183487
TGFBR3	1.50591	0.0197126
CAMK2N1	1.49328	0.0225989
SUSD4	1.4857	0.00296352
GLI1	1.47885	0.00608447
DYRK2	1.47739	6.7228e-05
HLF	1.46319	0.0332333
AXIN2	1.45939	0.000187958
RAB6B	1.4567	0.0123812
RUNX2	1.44193	0.00658481
ADA2	1.43288	0.00178237
NOG	1.43154	0.024777
CD300A	1.42632	0.0327077
TCP11L2	1.42088	0.002126
CDC14A	1.41219	3.8937e-05
PFN2	1.41216	0.00780801
LRRC56	1.41168	0.00761306
DBH	1.40253	0.0324726
DNAJB13	1.40028	0.0310273
PNPLA7	1.39936	0.0361779
APBA2	1.38101	0.00123107
ZNF585B	1.38065	0.00024265
CDC42BPG	1.3778	0.0449658
AMY2B	1.36951	0.0357795
CHMP7	1.3688	0.000877959
TSC22D1	1.36725	0.0004207
DNAJB9	1.36089	0.000254431
C10ORF128	1.35584	0.000556908
TMEM220	1.35442	0.0010493
HLA_DQB1	1.34859	9.95898e-06
HIST1H3E	1.34509	0.00335914
CCDC121	1.3438	0.0282988
HOPX	1.32374	0.0131606
TFAP2E	1.32159	0.0110823
C2ORF15	1.31764	0.0164768
FNDC3B	1.31193	0.0148099
FOSB	1.3105	0.0484852
ZNF555	1.30202	0.00410387
VIPR1	1.29986	0.0180166
TIAM1	1.29748	0.0302013
DMPK	1.29529	0.00255445
HEATR4	1.28782	0.0489267
VSIG1	1.28641	0.00185746
CD79A	1.2827	0.00939271
MORN3	1.27485	0.00817742
PATJ	1.27259	0.00123667
KCNAB1	1.27085	0.0437698
SNED1	1.27062	0.015352
KLHL24	1.26735	0.00253734
MAP3K8	1.25691	9.7079e-05
PMEPA1	1.2462	0.00492604
ZBTB20	1.24397	0.0024642
ERO1B	1.23999	0.0012657
PRR34	1.23969	0.0257734
SLC29A2	1.23739	0.0450611
PDCD4	1.2352	0.000754141
TAS2R4	1.23364	0.04362
NELL2	1.23265	0.00675092
ZNF502	1.23156	0.00393882
KLRG1	1.22911	0.0348189
NR1D2	1.22786	0.00849039
MYOM1	1.22459	0.0105878
JAG2	1.21838	0.00570499
LMTK3	1.21041	0.010231
MEGF6	1.20231	0.00708162
SCNN1D	1.20126	0.0441599
NRIP2	1.19953	0.00915258
TMEM150A	1.19486	0.0190071
DMWD	1.18845	0.00281144
PLEKHG5	1.18826	0.0356242
LYPD3	1.18607	0.0383003
C17ORF67	1.18315	0.0117765
FOXO4	1.18135	0.00223337
SEMA4G	1.18068	0.0193013
ARSG	1.17781	0.00166358
TLE2	1.17476	0.0319903
EIF4EBP3	1.17476	0.00353858
THRA	1.16732	0.00022
ZNF652	1.16173	0.00125657
TIPARP	1.16042	0.00351261
HDAC5	1.15647	0.00430757
FBXO32	1.15509	0.00737289
DOK6	1.1533	0.0357873
CREBRF	1.15273	0.000916616
CFAP44	1.15112	0.0165902
CTSF	1.14892	0.00266312
NUAK2	1.14856	0.0268318
PIK3IP1	1.14655	0.0236943
FKBP11	1.14174	0.00436747
PRX	1.13882	0.00648659
ZNF821	1.13586	0.0105496
CCND1	1.13415	0.00898123
ZNF550	1.13238	0.00024806
RALGPS1	1.12628	0.021878
CBX7	1.12337	0.00483753
PINK1	1.1226	0.0310598
EPPK1	1.12115	0.0403422
MASP2	1.11636	0.008298
GIPR	1.11436	0.0363671
RASGRF2	1.11112	0.00247615
CLIP2	1.10844	0.0431798
SGK3	1.10727	0.00568893
ZNF75D	1.09407	0.00289028
MXI1	1.09129	0.00162019
RAPGEF6	1.08951	7.13579e-05
MYC	1.08763	0.00012551
TC2N	1.08249	0.00492076
SMARCD3	1.08218	0.0432881
PARP8	1.08193	0.0106174
NKD1	1.07961	0.0311902
TBL1X	1.07517	1.85717e-05
ATM	1.05964	0.0372773
ZNF460	1.04607	0.0250277
EPHX1	1.04303	0.00485787
ZNF14	1.04246	0.00073909
ANXA1	1.04129	0.0130057
MYH3	1.04025	0.0138197
TGIF1	1.0385	0.00019484
ZNF425	1.03381	0.00544107
PCED1A	1.03373	0.0049764
CA11	1.02122	0.00309958
ZNF565	1.01787	0.0313271
FAM8A1	1.01749	0.0324326
FYCO1	1.01648	0.000161493
RNF43	1.01379	0.0372704
PSMA5	1.01348	0.00586939
BTD	1.01317	0.000681305
NBPF19	1.0128	0.018472
DCUN1D2	1.00934	0.040433
ZBTB37	1.00357	0.00188281
ACVR2A	1.00274	0.0439956
NPTXR	1.00149	0.00116868
ZNF546	1.00065	0.00154581

## Sheet: Fig1B-quiescent+HIV vs 72hpi -1
Quiescent HIV infected vs 72hpi HIV infected in proliferative media, downregulated genes
	logFC	FDR
TYMS	-5.42581	2.14441e-09
CDCA5	-4.50924	2.14441e-09
TK1	-4.48574	2.14441e-09
FAM111B	-4.38193	2.14441e-09
UHRF1	-4.06344	2.14441e-09
ASF1B	-3.98433	2.14441e-09
GINS2	-3.91582	2.14441e-09
CLSPN	-3.85739	2.14441e-09
MCM4	-3.25032	2.14441e-09
CIT	-4.1733	2.14564e-09
SAPCD2	-3.65765	2.7091e-09
CDC20	-5.5466	2.77144e-09
EXO1	-4.1147	3.6315e-09
MYBL2	-4.7567	5.27942e-09
SKA3	-4.69056	5.27942e-09
ORC1	-3.43217	5.62248e-09
KIF24	-3.69235	8.07542e-09
BRCA1	-3.65049	8.07542e-09
FEN1	-2.75362	8.07542e-09
KIFC1	-4.77904	8.1912e-09
LMNB1	-2.47015	8.1912e-09
RAD54L	-4.56272	8.36597e-09
KIF18B	-4.95025	9.61332e-09
ESCO2	-4.2475	9.61332e-09
MELK	-4.1832	9.61332e-09
CDC6	-3.97888	9.61332e-09
ZWINT	-3.74991	9.61332e-09
WDHD1	-2.46691	9.61332e-09
CDK1	-4.74482	9.61347e-09
CEP55	-4.7562	9.70571e-09
TOP2A	-4.67725	9.70571e-09
PCLAF	-4.45705	9.70571e-09
CDCA8	-4.24949	9.70571e-09
STIL	-3.37166	9.80894e-09
STMN1	-3.74285	9.95503e-09
WDR76	-2.38119	9.95503e-09
GINS3	-2.59945	1.06892e-08
MCM6	-2.29328	1.25157e-08
SPC25	-4.94315	1.27949e-08
PKMYT1	-4.45263	1.27949e-08
CDCA7	-3.32263	1.27997e-08
CHEK1	-3.03267	1.27997e-08
TCF19	-2.95365	1.27997e-08
CDCA2	-4.7183	1.33753e-08
POC1A	-3.04652	1.33753e-08
CENPM	-4.32815	1.33824e-08
NCAPH	-4.15742	1.33824e-08
TTK	-4.31472	1.39017e-08
SKA1	-4.3446	1.51712e-08
DSCC1	-4.74749	1.60348e-08
SHCBP1	-4.62317	1.61352e-08
KNL1	-4.08032	1.63637e-08
CDC45	-4.52281	1.66317e-08
WDR62	-3.35658	1.66317e-08
CHAF1B	-2.65935	1.69338e-08
PIMREG	-5.1418	1.84776e-08
CDC25A	-3.29788	1.8725e-08
MCM7	-2.76317	2.1569e-08
KIF2C	-4.6821	2.37542e-08
MCM2	-3.2936	2.40599e-08
GTSE1	-5.05171	2.52143e-08
E2F1	-3.05346	2.54379e-08
SPC24	-4.28584	2.55623e-08
ASPM	-4.64667	2.70666e-08
FOXM1	-4.50385	2.93216e-08
CHAF1A	-2.10296	2.93216e-08
ANLN	-5.09165	2.98569e-08
DIAPH3	-4.83696	2.98569e-08
DDIAS	-3.5232	3.08645e-08
RRM2	-5.01073	3.18284e-08
KIF4A	-4.84594	3.18284e-08
ESPL1	-4.1789	3.21134e-08
BRIP1	-2.96174	3.2971e-08
PBK	-5.08765	3.3536e-08
MCM3	-1.67098	3.35435e-08
CCNB2	-5.26365	3.75876e-08
NEK2	-4.684	3.75876e-08
BRCA2	-2.27807	3.81813e-08
LIG1	-2.21925	3.96725e-08
MCM5	-2.34157	3.99319e-08
ZNF367	-2.61525	4.07104e-08
CENPH	-2.30708	4.40424e-08
KIF14	-5.01351	4.91576e-08
VDR	-1.84204	4.91576e-08
BIRC5	-5.22696	4.9721e-08
DTL	-3.87246	4.9721e-08
ADA	-1.81494	4.9721e-08
RBBP8	-2.13787	5.03724e-08
CENPE	-3.43286	5.07423e-08
SGO2	-2.87359	5.07423e-08
NCAPG2	-3.67356	5.23257e-08
KIF23	-4.59732	5.51358e-08
MKI67	-4.74376	5.70593e-08
FANCI	-2.76175	5.70593e-08
WDR34	-2.96959	5.87948e-08
TICRR	-4.35808	5.98869e-08
PRC1	-3.4977	5.98869e-08
DHFR	-2.73993	5.98869e-08
TPX2	-3.5589	6.04461e-08
GINS1	-3.11624	6.04461e-08
FANCA	-2.86839	6.05946e-08
CKS1B	-2.71468	6.05946e-08
TIMELESS	-2.19961	6.9081e-08
SNRNP25	-2.61544	6.96325e-08
UBE2C	-5.2631	6.98898e-08
CENPA	-4.98698	6.98898e-08
POLE2	-3.35784	6.98898e-08
PLK4	-2.89948	7.03289e-08
DLGAP5	-5.29097	7.13155e-08
NUDT1	-1.87713	7.21151e-08
CCNA2	-4.84858	7.31551e-08
BUB1	-3.65908	7.34739e-08
PCNA	-2.53134	7.45315e-08
AURKA	-3.70295	7.83785e-08
RAD51	-3.32669	7.86727e-08
BUB1B	-3.86648	7.99505e-08
DEPDC1	-5.64714	9.05534e-08
RACGAP1	-2.69005	1.03115e-07
CENPF	-3.66926	1.06165e-07
ARHGAP11A	-2.5428	1.07044e-07
CDC25C	-4.5466	1.08609e-07
CDKN3	-4.1492	1.17258e-07
SPAG5	-3.31849	1.17258e-07
NSD2	-1.71733	1.18679e-07
E2F7	-3.65266	1.19215e-07
AC087632.1	-10.3811	1.23052e-07
TUBA1B	-3.14301	1.24677e-07
AURKB	-4.65135	1.26011e-07
SLC29A1	-2.63122	1.26011e-07
ATAD2	-2.17831	1.26011e-07
RFC3	-2.35128	1.32932e-07
KCNK5	-2.53144	1.36452e-07
HJURP	-5.16395	1.53997e-07
CDT1	-4.29965	1.6525e-07
MTFR2	-3.4505	1.6525e-07
CTLA4	-3.10973	1.6525e-07
TUBB	-2.54665	1.66796e-07
PRR11	-4.32259	1.86448e-07
CENPO	-2.21343	1.8646e-07
NUF2	-4.15738	1.92267e-07
CENPP	-2.11453	1.93662e-07
KANK2	-3.76098	1.93836e-07
E2F8	-4.82443	1.98244e-07
NCAPG	-3.98147	2.11485e-07
TROAP	-5.40644	2.18584e-07
POLQ	-4.13461	2.18584e-07
HASPIN	-3.57717	2.21968e-07
SMTN	-3.11913	2.25179e-07
TRIP13	-4.80491	2.30703e-07
RFC4	-1.82328	2.30816e-07
DEPDC1B	-4.06099	2.45188e-07
CD68	-4.10032	2.48479e-07
C9ORF40	-1.80933	2.48479e-07
KIF11	-3.63464	2.49795e-07
SLC43A3	-3.44772	2.6441e-07
FAM72B	-3.83951	2.69989e-07
NDC80	-3.25451	2.80207e-07
PTTG1	-3.62467	3.0718e-07
RRM1	-2.19429	3.09071e-07
AIF1	-2.15414	3.09573e-07
CCNB1	-4.38446	3.24496e-07
UBE2T	-2.89788	3.36992e-07
DUT	-2.13461	3.43512e-07
NCAPD3	-1.35073	3.55634e-07
ERCC6L	-3.749	3.6432e-07
IQGAP3	-4.77414	3.93459e-07
KIF20A	-5.33042	3.99762e-07
CCNE2	-3.2957	4.08146e-07
MCM10	-4.44197	4.13013e-07
E2F2	-3.2038	4.13013e-07
AUNIP	-3.08837	4.58342e-07
WEE1	-2.03602	4.63104e-07
HMGN2	-2.09451	4.6474e-07
GGH	-3.46502	4.95299e-07
HELLS	-2.3534	4.98049e-07
FAM72A	-3.98138	5.59343e-07
FAM83D	-3.08678	5.59343e-07
CD38	-2.70676	5.59343e-07
EZH2	-2.43614	5.59343e-07
ALYREF	-1.67134	5.73348e-07
ACTG1	-1.52487	5.9152e-07
TUBB4B	-2.37304	5.95769e-07
CENPI	-3.50329	6.17028e-07
MND1	-4.39105	6.17185e-07
SNRPA1	-1.82841	6.20493e-07
TUBA1C	-2.24989	6.21447e-07
CBX2	-2.35938	6.36738e-07
ZGRF1	-2.51294	6.37422e-07
CENPN	-2.52103	6.52044e-07
GMNN	-2.25508	6.53198e-07
SGO1	-2.98366	6.76028e-07
CENPW	-3.76452	7.00723e-07
EME1	-4.04863	7.30312e-07
MCM8	-1.94538	7.41256e-07
APOLD1	-2.09725	7.43573e-07
CDK2	-1.78063	8.13046e-07
ZWILCH	-2.00512	8.51565e-07
DTYMK	-1.94219	8.72161e-07
GINS4	-2.87341	8.9171e-07
RAB11FIP1	-1.1949	9.36207e-07
POLA1	-1.92552	9.65987e-07
CCNF	-2.88264	9.98086e-07
OIP5	-2.89559	1.00104e-06
PRIM2	-1.44658	1.02713e-06
H2AFX	-3.11154	1.09179e-06
SHMT1	-1.71425	1.10074e-06
INCENP	-2.24168	1.13434e-06
POLD3	-1.36603	1.26627e-06
RPL39L	-2.53844	1.27186e-06
FAM72D	-3.7151	1.31579e-06
TFDP1	-1.56905	1.32176e-06
NUSAP1	-3.65358	1.33154e-06
DNAJC9	-1.43792	1.37411e-06
PROB1	-1.88842	1.42212e-06
RFC2	-1.70774	1.43649e-06
C16ORF59	-3.3894	1.44459e-06
BARD1	-2.18517	1.44459e-06
SMC2	-2.0703	1.47579e-06
DSN1	-1.69014	1.50882e-06
LMNB2	-1.60234	1.52115e-06
JPT1	-1.12555	1.5689e-06
NEIL3	-4.3271	1.65239e-06
DONSON	-1.9702	1.65891e-06
CKAP2L	-4.59837	1.69386e-06
MYB	-2.89073	1.69386e-06
TMEM106C	-1.9164	1.69386e-06
HMGB2	-2.96589	1.77609e-06
GPSM2	-2.00925	1.77609e-06
NEURL1B	-4.57842	1.80886e-06
PIF1	-3.52578	1.80886e-06
RNASEH2A	-1.86981	1.80886e-06
MAD2L1	-1.83708	1.80886e-06
YWHAH	-1.51893	1.84966e-06
MYO1E	-2.01995	1.88125e-06
TACC3	-1.42702	1.91649e-06
CCDC34	-2.47204	1.95567e-06
HMGB3	-2.89297	1.98668e-06
OSGEP	-1.37996	1.99998e-06
ACOT7	-1.93243	2.00304e-06
MMS22L	-1.60285	2.06907e-06
CDCA4	-1.50396	2.10495e-06
RECQL4	-2.60978	2.14565e-06
TMPO	-1.72474	2.15619e-06
ARHGAP19	-1.29525	2.16068e-06
KPNA2	-2.54152	2.28711e-06
UBE2S	-2.72215	2.32744e-06
KNSTRN	-2.22618	2.34138e-06
NCAPD2	-1.31029	2.40395e-06
HMMR	-5.01931	2.45535e-06
KNTC1	-2.06478	2.45535e-06
CFL1	-1.16238	2.45535e-06
DNA2	-1.98218	2.86416e-06
GAPDH	-1.77165	2.89419e-06
CHEK2	-2.07701	2.89449e-06
ZNF788	-2.41468	2.97664e-06
MDM2	-1.66699	3.02651e-06
DPYSL2	-1.58648	3.04556e-06
TMSB10	-1.5081	3.11877e-06
PRIM1	-1.3735	3.15306e-06
ATAD5	-2.09585	3.23184e-06
SLC25A10	-1.66303	3.2638e-06
B3GNT5	-2.88161	3.27887e-06
RASGRP4	-3.64385	3.33837e-06
TUBG1	-1.74588	3.33837e-06
GSTM1	-1.02352	3.35611e-06
NRGN	-4.00336	3.43159e-06
RFWD3	-1.24733	3.43159e-06
PAQR4	-1.75944	3.48835e-06
ECT2	-2.51178	3.54466e-06
RMI1	-1.41782	3.60852e-06
ACTB	-1.58763	3.6406e-06
HNRNPAB	-1.18546	3.73391e-06
CKAP5	-1.26226	3.8107e-06
MRPL37	-1.24561	3.83686e-06
CARHSP1	-1.18925	4.07189e-06
RCC1	-1.29957	4.10299e-06
CKS2	-2.64086	4.14894e-06
MXD3	-3.06472	4.25173e-06
TUBB6	-3.21051	4.47828e-06
ASRGL1	-2.75609	4.56158e-06
FBXO5	-2.12326	4.58282e-06
C17ORF53	-3.48312	4.62074e-06
CDC7	-1.53049	4.62598e-06
H2AFZ	-1.63935	4.91507e-06
GK	-1.14683	4.91507e-06
MELTF	-2.43194	5.02651e-06
FANCG	-1.88263	5.09965e-06
FANCL	-2.01901	5.29589e-06
IGFBP2	-4.93054	5.63329e-06
CD24	-4.03593	5.82122e-06
RAD51AP1	-4.24977	6.18408e-06
CENPU	-3.6536	6.18408e-06
REXO5	-2.92604	6.18408e-06
GEN1	-1.8466	6.18408e-06
RBBP7	-1.0545	6.34587e-06
KIF22	-1.45424	6.36481e-06
CD200	-2.22684	6.53814e-06
MTHFD1	-1.56124	6.63453e-06
RAD54B	-2.00412	6.75554e-06
PLK1	-4.74556	7.00453e-06
HADH	-1.53981	7.00453e-06
CCNE1	-2.40164	7.21021e-06
CABLES2	-1.28391	7.21021e-06
ADD2	-1.99944	7.23472e-06
TIPIN	-1.47586	7.23472e-06
FANCC	-1.46779	7.44251e-06
SLC25A5	-1.15295	7.80323e-06
STAC3	-2.94947	7.91284e-06
CD70	-1.52152	7.9663e-06
TFRC	-1.80644	8.12408e-06
ITGB3BP	-1.83537	8.14238e-06
MAPKAPK3	-1.43569	8.3026e-06
CLDN1	-7.23666	8.48649e-06
RFC5	-1.61078	8.48649e-06
NUP37	-1.35675	8.58929e-06
CSTF2	-1.15157	8.58929e-06
SAE1	-1.20341	8.59758e-06
NUDT15	-1.31706	8.73093e-06
FANCD2	-1.87042	8.81469e-06
C16ORF45	-1.75916	8.81469e-06
CHST3	-2.69712	8.91996e-06
KIF20B	-1.80677	8.91996e-06
LIN9	-1.40575	9.23856e-06
FKBP5	-1.28523	9.24493e-06
CRIP1	-1.63701	1.00645e-05
SLC1A5	-1.0466	1.01537e-05
KIF18A	-3.31238	1.0704e-05
RANBP1	-1.52331	1.08047e-05
CLN6	-1.79915	1.10567e-05
TRAIP	-3.17711	1.10893e-05
MSH2	-1.10497	1.12081e-05
MASTL	-1.37065	1.15472e-05
H2AFV	-1.20283	1.21467e-05
HSPB11	-1.23308	1.22321e-05
TOPBP1	-1.20427	1.22321e-05
ZBED2	-2.86851	1.23886e-05
APOBEC3C	-1.11493	1.33859e-05
FDXR	-1.99537	1.36642e-05
ARNTL2	-1.90876	1.36642e-05
ANP32B	-1.06171	1.41004e-05
TONSL	-1.68786	1.45662e-05
C6ORF223	-4.73084	1.45951e-05
PIDD1	-1.90635	1.47913e-05
NREP	-2.21972	1.48558e-05
NASP	-1.17961	1.55897e-05
LRR1	-1.75158	1.62749e-05
PTGFRN	-1.64221	1.64057e-05
CCDC15	-2.1499	1.735e-05
RMI2	-2.78166	1.80842e-05
MRPL27	-1.38821	1.80842e-05
DDB2	-1.36104	1.81347e-05
PPP2R1B	-1.06876	1.82597e-05
MAD2L2	-1.33122	1.83605e-05
MTBP	-1.64498	1.86533e-05
PFN1	-1.17125	1.86533e-05
IMPA2	-2.82995	1.86804e-05
CDCA7L	-1.80379	1.87912e-05
RBM3	-1.24332	1.88081e-05
DNMBP	-1.66146	1.91511e-05
BRI3BP	-1.1318	1.91665e-05
MAST2	-1.08248	1.99e-05
CDCA3	-4.27829	2.03861e-05
GOT1	-1.11143	2.05145e-05
STIP1	-1.07399	2.05145e-05
SUV39H1	-1.44149	2.1286e-05
CTDSPL	-2.07123	2.13249e-05
C4ORF46	-1.72229	2.13267e-05
SNRPA	-1.12618	2.13267e-05
DFNA5	-2.72514	2.14223e-05
SPDL1	-2.13814	2.14932e-05
POLD1	-1.3764	2.24274e-05
STK39	-1.18389	2.30476e-05
CCNG1	-1.13835	2.30476e-05
DMC1	-3.09816	2.38207e-05
GLT1D1	-4.0133	2.38308e-05
IDH2	-1.48522	2.45662e-05
SKP2	-1.14933	2.55931e-05
SMPD4	-1.00272	2.60314e-05
PRDX3	-1.18204	2.64434e-05
FIGNL1	-1.52805	2.66975e-05
PM20D2	-1.01996	2.67805e-05
DCLRE1B	-1.14648	2.73592e-05
RCC2	-1.02275	2.77014e-05
EPB41L2	-1.75368	2.80506e-05
PSMC3	-1.11811	2.80741e-05
MIS18A	-1.32556	2.88705e-05
DNMT1	-1.20814	2.95397e-05
ILDR2	-2.88125	2.99843e-05
NCAPH2	-1.16147	3.06791e-05
DHCR24	-1.43468	3.13853e-05
HAUS1	-1.36977	3.13853e-05
C1ORF112	-3.50443	3.21233e-05
TJP2	-1.67602	3.21699e-05
UNG	-1.20262	3.21699e-05
TRA2B	-1.17812	3.21699e-05
MYL6B	-1.98558	3.23573e-05
TPM4	-1.25928	3.31154e-05
COX8A	-1.09953	3.35677e-05
CEP128	-1.61237	3.39235e-05
APOBEC3H	-2.65394	3.40662e-05
ACBD7	-3.11579	3.48943e-05
SRSF1	-1.07027	3.50424e-05
CKAP2	-1.70683	3.51058e-05
C18ORF54	-1.78358	3.55487e-05
CENPQ	-1.37034	3.55487e-05
H2AFY	-1.28447	3.55487e-05
CENPS	-2.47172	3.72114e-05
DPP3	-1.18363	3.73722e-05
FANCB	-1.82326	3.88985e-05
CDKN2D	-1.63183	4.12998e-05
S100A10	-1.24939	4.18118e-05
CENPK	-1.42395	4.26505e-05
GMDS	-1.17822	4.32035e-05
MYH10	-1.86841	4.36088e-05
REEP4	-1.26256	4.4044e-05
SOX4	-2.92693	4.40823e-05
PSRC1	-4.08577	4.43605e-05
TAF5	-1.08408	4.47715e-05
VRK1	-1.41316	4.59883e-05
APOBEC3B	-3.47179	4.60843e-05
CHTF18	-1.94228	4.60843e-05
IFI27L1	-1.78462	4.61234e-05
RPA3	-1.37053	4.61234e-05
SNRPG	-1.19512	4.62317e-05
PDLIM1	-2.16249	4.71408e-05
PHGDH	-2.5778	4.72906e-05
GNA15	-1.53985	4.78443e-05
GJC1	-2.44229	4.83146e-05
CENPL	-1.45954	4.85911e-05
CYB5R2	-2.64726	4.86527e-05
CD93	-3.44119	5.06183e-05
NUP58	-1.03396	5.07719e-05
NRM	-1.83872	5.1621e-05
CAMK1	-1.17429	5.1621e-05
KCNQ5	-1.1443	5.17231e-05
DDX11	-1.15819	5.23859e-05
MT_ND1	-1.47123	5.30301e-05
HMGA1	-1.40244	5.47277e-05
CBR3	-1.58857	5.49797e-05
PHF19	-1.04757	5.49797e-05
GGCT	-1.15905	5.55753e-05
POLA2	-1.17696	5.66026e-05
ANP32E	-1.18591	5.71187e-05
OXCT1	-1.29228	5.85898e-05
MLLT3	-1.06862	5.93242e-05
PGRMC1	-1.03623	5.93242e-05
HINT2	-1.06159	5.95884e-05
FAM72C	-4.52148	5.98482e-05
USP1	-1.0802	6.00306e-05
CHCHD2	-1.004	6.13543e-05
YEATS4	-1.0725	6.18922e-05
DIXDC1	-1.63986	6.29424e-05
C19ORF48	-1.43347	6.2982e-05
DEK	-1.20504	6.2982e-05
HES2	-2.80513	6.35439e-05
OLAH	-3.62186	6.38673e-05
CAVIN3	-2.32448	6.5685e-05
C14ORF132	-2.08697	6.5685e-05
C21ORF58	-1.66101	6.5685e-05
RHNO1	-1.11401	6.57944e-05
PSMA2	-1.10297	6.76618e-05
PCBD1	-1.118	6.81584e-05
MZT1	-1.2083	6.94236e-05
MT2A	-1.56508	7.01377e-05
HMGN1	-1.19235	7.01377e-05
SARNP	-1.0667	7.01377e-05
GUSB	-1.21922	7.04825e-05
SFXN4	-1.11313	7.20514e-05
PI4K2B	-1.06349	7.29495e-05
SAAL1	-1.32369	7.35701e-05
RAN	-1.17107	7.40817e-05
GSTO1	-1.09914	7.97579e-05
CTPS1	-1.29761	7.98831e-05
GADD45A	-1.63608	7.99139e-05
AFF3	-2.71749	8.00147e-05
MOB3B	-3.72801	8.01093e-05
EXOSC8	-1.28279	8.11551e-05
FOXP3	-2.1215	8.22652e-05
C12ORF75	-1.86967	8.45286e-05
ERI2	-2.16699	8.71829e-05
TRIB1	-1.64917	8.72835e-05
SLCO4A1	-1.44136	8.79385e-05
SNRPD1	-1.11149	9.06684e-05
RIBC2	-4.74637	9.26416e-05
MGST2	-1.69136	9.46278e-05
SMS	-1.18886	9.61234e-05
C1QL1	-3.95653	9.69792e-05
YWHAE	-1.41803	9.69792e-05
PARPBP	-3.02595	9.85659e-05
ZDHHC12	-1.22983	9.97366e-05
SMC4	-1.36771	0.000100986
LAMP3	-2.42733	0.000102017
BORA	-1.45015	0.000102017
PAK1	-1.70879	0.000102925
ACAA2	-1.01417	0.000103498
CENPJ	-1.67581	0.000107575
BCL2L12	-1.28512	0.000108191
F5	-2.04323	0.000109162
MAP3K20	-1.59775	0.000109685
ANXA3	-2.64908	0.000111024
TMEM97	-1.54857	0.000112217
TLX2	-3.67685	0.000112586
LAMC2	-4.13302	0.000112607
PSMB8	-1.0326	0.000113677
SRSF7	-1.21836	0.000114529
FADS2	-1.49926	0.000114717
MLH1	-1.06009	0.000114717
LSM2	-1.02742	0.000115355
CEP78	-1.27414	0.000117004
PPIA	-1.049	0.000120058
RAB13	-2.36181	0.000120482
VDAC1	-1.22851	0.000120482
DDX39A	-1.16504	0.000125429
BTG3	-1.09624	0.000125429
NDC1	-1.25329	0.000126438
NET1	-1.10553	0.000127046
TIMM23	-1.0159	0.00013282
ARL6IP1	-1.5524	0.000134869
TTF2	-1.27632	0.000138502
TMEM201	-1.02375	0.000143595
MTHFD2	-1.04812	0.000144771
DCTPP1	-1.1067	0.000147135
CDKN1A	-2.17456	0.000156647
SNRPF	-1.07163	0.000159062
FGFR1	-1.97705	0.000159303
IRF4	-1.35939	0.00015939
HAT1	-1.12644	0.000161514
HPRT1	-1.20642	0.000164598
BTLA	-1.34147	0.000174081
UQCRQ	-1.06581	0.000174081
AHCY	-1.02452	0.000174081
COQ2	-1.4012	0.000175524
IFT122	-1.37354	0.000183548
MT_ND4L	-1.35499	0.00018533
DDIT4	-1.70703	0.000185882
MT_CO3	-1.48695	0.000191003
TCTEX1D2	-1.41087	0.000191003
FAM126A	-1.21754	0.000191003
SERPINA1	-4.20079	0.000194471
CRISPLD1	-2.43856	0.000195788
CBX5	-1.00306	0.000196795
ANXA2	-1.34085	0.000197576
SLC16A1	-1.21121	0.000198365
EFCAB11	-1.77946	0.000198974
FGGY	-3.37172	0.000199847
CDK14	-3.98939	0.000200247
SLC19A1	-1.11978	0.000206647
PDSS1	-1.58577	0.000213427
BLM	-2.29186	0.000219446
MT_ND4	-1.33216	0.000220481
KIF15	-5.02495	0.000221814
CPM	-1.67132	0.000221814
C14ORF80	-1.60053	0.000221814
LRRC3	-1.12185	0.000221814
MT_ATP8	-1.45876	0.000225624
KIF7	-2.55328	0.000233526
EBP	-1.28932	0.000233701
SKA2	-1.18201	0.000235501
SPIN4	-1.32201	0.00024077
IL2RA	-1.95941	0.000242216
MRPL13	-1.08445	0.000242216
CMBL	-2.64796	0.000244998
B4GALT6	-1.9333	0.000246961
PDLIM7	-1.23499	0.000254431
GTF3C6	-1.10175	0.000258842
PKIA	-1.03268	0.00025897
HPDL	-1.42529	0.000259653
SPATS2L	-1.51943	0.000259976
PRADC1	-1.00518	0.000261647
CCDC18	-1.44253	0.000262425
MT_CYB	-1.27271	0.000262425
STRIP2	-2.48402	0.000269277
ICA1L	-1.44804	0.000275975
MT_ATP6	-1.33466	0.000279285
SCCPDH	-1.51314	0.000288236
MZT2A	-1.18546	0.000293837
ST5	-2.41525	0.000299366
PDCD1	-2.10413	0.000301697
MICAL2	-1.73081	0.000311504
PLAGL1	-1.32989	0.000313676
NPAS2	-2.94922	0.000314166
ENO1	-1.30105	0.000317352
GPR161	-3.24639	0.000317717
EMC9	-1.27048	0.000317717
COTL1	-1.27517	0.000318903
MT_ND2	-1.17449	0.000324925
POMP	-1.0246	0.000331115
NUDT6	-1.44339	0.000343628
HSPA2	-1.58539	0.000344288
BEND4	-2.13757	0.000344361
SUV39H2	-1.71213	0.000355762
PSMD14	-1.16061	0.000357254
ME3	-1.9458	0.000360726
STRADB	-1.22506	0.000360726
XDH	-4.24958	0.000362949
TUBA4A	-1.11932	0.000364906
ST3GAL4	-1.12479	0.000366901
TPI1	-1.43742	0.000370956
STK3	-1.45301	0.000371912
SIVA1	-1.05845	0.000389685
ZNF439	-1.78454	0.000399823
TNFRSF1B	-1.45096	0.000408076
NTAN1	-1.09083	0.000416735
CEP57L1	-1.16174	0.0004207
ARL11	-1.39257	0.000421755
SGCB	-1.03206	0.000434072
SEM1	-1.01771	0.000434232
SULF2	-3.05435	0.000439454
GMPR	-2.53159	0.000444482
CYP4F3	-2.75439	0.000453403
C19ORF38	-1.8873	0.000453403
LMCD1	-2.5683	0.00045854
COL5A1	-4.12807	0.000464299
TBC1D8	-2.01228	0.000464299
PSME2	-1.06932	0.000473037
CHAC2	-1.43706	0.000484099
STAP2	-1.13642	0.000484099
RAPH1	-2.25124	0.000486679
PAICS	-1.40003	0.000487095
NICN1	-1.12733	0.000497711
ORC6	-5.5033	0.000504107
COX17	-1.05809	0.000504107
TNFRSF11A	-1.41644	0.000505734
HAUS5	-1.02588	0.000509234
MT_ND3	-1.18569	0.000534514
PMAIP1	-1.55921	0.000556087
BAG2	-1.03093	0.000559445
DUSP4	-1.99593	0.000571502
SLC9A5	-3.8021	0.000572906
CPXM1	-3.74202	0.000575524
PKM	-1.1276	0.000575524
ASS1	-4.15585	0.000592066
LPL	-4.30608	0.000594192
C16ORF95	-1.63387	0.000594415
PXMP2	-1.36673	0.000605481
PGAM1	-1.09675	0.000605481
ANKRD9	-1.1503	0.000622813
TM7SF3	-1.24782	0.000627588
TP73	-3.41533	0.000634086
SLC35F2	-1.03151	0.000634086
MT_CO2	-1.1916	0.000641567
C8ORF88	-1.86931	0.000649667
NEMP1	-1.04816	0.000658684
RASSF8	-1.84852	0.000661723
APOO	-1.24485	0.000666521
REC8	-1.28428	0.000672135
MCTS1	-1.09734	0.000687136
IFI30	-1.02032	0.000696929
HMGB1	-1.02298	0.000697482
KRT17	-5.89214	0.000703076
SLC25A14	-1.43419	0.000705018
DBF4B	-1.76726	0.000708021
MYO1G	-1.1518	0.000711207
FMN1	-5.51895	0.000712462
IKBIP	-1.00262	0.000729514
GALNT18	-4.05397	0.000731143
GRB7	-3.09828	0.00073992
CEL	-2.8853	0.000747366
MPDU1	-1.10849	0.000747366
DNAJC12	-1.92999	0.000750966
FAAP24	-1.34032	0.000762588
TLDC1	-1.25414	0.000764485
CGREF1	-1.48565	0.000765708
CHN1	-2.52683	0.000766687
RCCD1	-1.47856	0.000769529
ZNF492	-1.53933	0.000794858
DRAM1	-1.06456	0.000802855
AGBL5	-1.03291	0.000808834
NME1	-1.52284	0.000809705
MZT2B	-1.01236	0.000816022
CD109	-1.4585	0.000818762
LSM5	-1.05215	0.000829351
FOXRED2	-1.11991	0.000839868
MT_CO1	-1.22497	0.000840042
KIAA1841	-1.35606	0.000852886
U2AF1	-1.34461	0.000863425
AK4	-2.16924	0.000868342
ASAP2	-4.71595	0.000889129
TEAD4	-3.69657	0.000905393
B3GALNT1	-2.03338	0.000911928
ARHGEF39	-1.47949	0.00091418
CES3	-1.22902	0.000939433
STC2	-2.01011	0.000953612
ZG16B	-2.44776	0.000968656
INAVA	-2.30037	0.000972953
IGSF3	-2.15287	0.000973319
SERPINE2	-2.2528	0.000990446
APLN	-5.52084	0.000994183
CDC42EP4	-1.73816	0.000997921
CLGN	-3.56535	0.00102004
DSG2	-1.65026	0.00102027
ATP2A1	-2.3258	0.00102798
CTNNAL1	-2.41048	0.00103466
FOSL1	-2.99992	0.00105062
C11ORF49	-1.35152	0.00105988
IGFL2	-4.52649	0.00106012
CTSV	-2.66457	0.00109023
SLC35G1	-1.37669	0.00109023
FOXRED1	-1.15729	0.00109457
MT_ND5	-1.05923	0.00109457
DNM3	-1.75933	0.00111917
C5ORF34	-1.17255	0.00112762
FABP5	-1.98619	0.0011576
GSTCD	-1.09247	0.00116207
GPT2	-1.25301	0.00116389
KIAA1524	-2.87133	0.00116475
STOX1	-3.7464	0.0011783
NRROS	-1.20433	0.0011783
CXCR4	-1.52824	0.00118289
LRP4	-4.89934	0.0011836
ABHD5	-1.03605	0.00118423
HILPDA	-1.35478	0.00118532
PXT1	-4.54045	0.00118924
NME1_NME2	-1.6532	0.00122747
SH3RF1	-2.28563	0.00123529
FFAR3	-6.74735	0.00124112
TFEC	-4.83993	0.00124579
SASS6	-1.04643	0.00124785
CHRNA5	-1.71429	0.00124814
ADPRH	-1.23438	0.00125188
GPI	-1.00194	0.0012541
NEBL	-3.11819	0.00130214
SCML2	-2.95898	0.00131529
MYO1B	-1.41951	0.00132601
STON1	-1.52992	0.00134339
GBE1	-1.57604	0.0013853
CASP3	-1.38557	0.00142479
PLEKHA7	-1.54432	0.0014487
DNAJB5	-1.10095	0.00145366
RRAD	-2.2407	0.00145384
RBMS3	-1.34037	0.0014545
CIB2	-1.54054	0.00147115
EAF2	-1.27296	0.00148265
NYNRIN	-2.2183	0.00148444
PPFIBP1	-1.26419	0.00148444
NOSTRIN	-4.74188	0.00157451
TTC26	-1.20455	0.00158178
PERP	-1.05297	0.0015931
PLEKHG1	-1.72074	0.00159415
SCD	-1.22754	0.00160258
KHDRBS3	-5.95563	0.00160671
CCND3	-1.19672	0.00160891
C3ORF67	-2.5385	0.00166358
PTMS	-1.74195	0.00169207
GNG8	-2.20502	0.00172896
DRP2	-2.44605	0.00174231
LRRCC1	-1.10904	0.00174806
NTRK1	-2.80559	0.00176141
POU2AF1	-1.36453	0.00176465
PCGF2	-1.54147	0.00176752
PTK7	-2.41616	0.00176831
COL6A3	-1.40856	0.00179096
MESP1	-5.75821	0.00183624
ZBTB32	-1.99587	0.00184669
HECTD2	-1.38592	0.0018588
KLRG2	-6.1487	0.00188746
PLTP	-1.71545	0.00188959
PSMC3IP	-3.25461	0.00189661
DERL3	-1.57693	0.00191212
FAS	-1.22941	0.00191212
JADE3	-2.16032	0.00197294
IQCC	-1.22935	0.00199721
TSKU	-1.70385	0.00200562
TRIP6	-1.11609	0.00205031
PPP1R3C	-6.26278	0.00207427
LIMA1	-1.32959	0.00212628
COCH	-2.08402	0.0022073
KCNG3	-5.04579	0.00222332
CCDC171	-1.48261	0.00223337
PGF	-4.30741	0.00223671
SHISA3	-5.43017	0.00226368
CTTNBP2NL	-1.33891	0.00234088
HSPG2	-1.95335	0.00235955
CCRL2	-1.60147	0.00237059
VLDLR	-1.56874	0.00238509
LDHA	-1.55139	0.00238621
CPPED1	-1.09079	0.0023936
GSTZ1	-1.13117	0.00241879
LRP1	-1.40253	0.00243161
RDM1	-2.65358	0.00248431
EIF4EBP1	-1.03674	0.00253734
PAX5	-3.87474	0.00253737
TIMM44	-1.51952	0.00258397
ATRNL1	-3.54778	0.00259143
NENF	-1.11758	0.00260038
PNMA2	-2.52798	0.00262709
ABHD17C	-1.46818	0.00272926
GLA	-1.0481	0.00272926
C17ORF51	-1.02199	0.00279204
H2AFY2	-1.10679	0.00279278
LIMS2	-1.75208	0.00279438
SPRY1	-1.07701	0.00282827
CYP4F2	-8.57989	0.00285698
NDFIP2	-1.01921	0.00289028
MT_ND6	-1.01408	0.00290003
IFNLR1	-1.21392	0.00291387
FAM81A	-3.14485	0.00293057
FAM124B	-1.39868	0.00296903
F8	-1.14361	0.00303315
PROS1	-2.15144	0.00310013
NAPSA	-2.04278	0.00310013
CHRNA6	-1.48829	0.00313095
PRRG4	-1.39765	0.00314069
GPC1	-1.05894	0.00325375
BSPRY	-1.31182	0.00325725
DNAH3	-4.8334	0.00328278
FAM184A	-1.27181	0.00329519
BYSL	-1.0741	0.00335626
AL139260.3	-1.98217	0.00337742
BOLA3	-1.19443	0.00340742
PHLDA3	-1.38683	0.00344273
COMMD4	-1.03496	0.00346088
NCF2	-2.09034	0.00346896
FAM57A	-1.63539	0.00346896
CORO1C	-1.73371	0.0034989
CD9	-1.2395	0.00351588
ADGRA3	-2.0773	0.00357116
C15ORF38_AP3S2	-1.75608	0.00358917
C3ORF52	-2.03264	0.00362836
ZNF334	-1.36889	0.00364986
NDN	-2.94929	0.00367515
TRIM15	-6.02994	0.00371152
ACTN1	-1.07829	0.00373559
ZNF726	-1.12131	0.00374179
SYDE1	-2.69346	0.00377393
GUCY1B3	-1.87083	0.00377393
GPAT2	-1.13596	0.00389243
CA2	-2.74059	0.00393671
ZNF730	-3.97855	0.00394547
MDK	-2.4857	0.00395226
SYCE2	-1.61788	0.00396327
FCGRT	-1.08632	0.00408086
PLXNA2	-2.83338	0.00410387
SLC9A7	-1.1892	0.00410723
NRSN2	-1.26845	0.00412302
C19ORF57	-1.23844	0.00412548
PPP4R4	-1.8261	0.00416718
NUP35	-1.10634	0.00417618
PTGIR	-1.43548	0.00418271
TIMM8B	-1.08447	0.00419075
DCBLD2	-1.25342	0.0041938
SEPT3	-1.33082	0.00423683
CLMN	-1.69761	0.00427483
COL6A2	-1.13493	0.00428013
SPATA7	-1.43318	0.004291
GTSF1	-1.32865	0.00434793
JDP2	-1.93718	0.00448719
DPF1	-3.31253	0.00449796
MNS1	-5.44915	0.0045912
SLC17A9	-1.15582	0.00459951
SREBF1	-1.34957	0.00460928
MAP7	-1.61054	0.00462685
CNTF	-1.44447	0.00463745
DNMT3B	-1.35861	0.00469697
OSBPL10	-2.79341	0.00475251
TP53I3	-1.65586	0.00475871
EPHX4	-3.43143	0.00478534
AC007906.2	-3.97618	0.00481521
BAIAP2L1	-1.27843	0.00484091
PACSIN3	-1.32917	0.00492076
ZNF704	-2.26496	0.00492604
TMEM237	-1.91148	0.00492604
GLYCTK	-1.45053	0.00496035
DYRK3	-1.3903	0.00497992
ENC1	-2.02988	0.0049927
XPNPEP2	-2.69181	0.00500697
CDKN2C	-2.1712	0.00501009
ADGRA2	-1.66295	0.00502522
TCEA3	-1.2417	0.00505193
MZB1	-3.86112	0.00523007
MPP1	-1.05064	0.00535929
CNN3	-1.28885	0.00538277
ENOSF1	-2.07983	0.00543281
MDP1	-1.31283	0.00546907
PTPRG	-3.77985	0.00550857
SERPINE1	-2.40603	0.00558202
SDK1	-3.46692	0.00564071
TMSB15A	-5.19413	0.00568893
TP53I11	-1.20299	0.00568893
PLOD2	-2.80288	0.0056909
LPIN3	-1.47538	0.00574628
PIEZO2	-6.94708	0.00579196
PLXNB2	-1.26613	0.0058641
SSX2IP	-1.06977	0.00587685
SRD5A3	-1.01026	0.00591671
PARVB	-1.0354	0.0060171
EVI5	-1.49027	0.00605082
SH3RF3	-2.41365	0.00608507
HIST2H2AC	-2.95418	0.00612823
PRRT4	-3.99411	0.00621088
NECAB1	-1.47691	0.00626601
CCDC150	-4.70965	0.00629229
ZNF711	-1.13573	0.00630987
OXCT2	-1.57026	0.00631561
LRRC32	-2.09974	0.0063712
CLIC4	-1.20466	0.0064258
TEX15	-6.1081	0.00648659
LAMA3	-7.22147	0.0065398
ZC3HAV1L	-1.01441	0.00655844
IKZF4	-1.24062	0.00661508
FAT1	-4.44105	0.00669942
SESTD1	-1.07205	0.00676365
FMOD	-5.78377	0.00708642
SULT1A1	-1.18662	0.00718072
ACRV1	-3.09722	0.00727795
TANC1	-3.77637	0.00749693
NID1	-6.64613	0.00756482
PTGS1	-2.11059	0.00760003
CFAP58	-3.00551	0.00761306
FGF11	-1.10671	0.00765693
KCNN4	-1.13197	0.00768675
ACER2	-1.03993	0.00772657
SH3PXD2B	-2.3225	0.00774466
TSPOAP1	-1.70436	0.00778696
CHGB	-5.56181	0.00780491
ATF3	-2.04312	0.00812788
HPCAL4	-2.53625	0.00817742
PGBD1	-1.0538	0.00823282
PLAU	-2.2445	0.00824939
H1F0	-1.02232	0.00827833
WDYHV1	-1.15186	0.00836844
TCEAL9	-1.71463	0.00848263
CEACAM1	-1.55337	0.00848263
ANKRD37	-1.23549	0.00851468
STEAP3	-3.10122	0.00874352
AIF1L	-2.22359	0.00875878
ARHGEF37	-2.33014	0.0087791
CDC42BPA	-1.20922	0.00879978
FAM114A1	-2.02153	0.00884059
MRC2	-2.06922	0.00905237
ENPP6	-2.76722	0.0090683
FAM174B	-1.40901	0.00908397
LRP5	-1.17589	0.00929035
QPRT	-1.39936	0.00929496
TUBB3	-5.22393	0.00942961
BCAT1	-1.75281	0.00943585
DPCD	-1.28922	0.00957018
PLEK2	-1.62825	0.00982378
MEOX1	-3.1003	0.00986421
BCL2L14	-2.50062	0.0100149
LGALS9	-1.10685	0.0100723
ADGRG6	-2.00457	0.0102825
DPYSL3	-5.49545	0.0102852
SEMA7A	-1.1807	0.010675
VANGL1	-1.31818	0.0106772
REEP2	-1.41986	0.0107009
FAM26F	-1.1116	0.0108794
ADM	-2.41653	0.0109377
AL139300.1	-2.60515	0.0109784
RGS12	-1.0957	0.0112028
IMMP2L	-1.13551	0.0113872
MTX2	-1.0521	0.0114989
SLC8A1	-2.03828	0.0115641
ITPKA	-2.20042	0.011575
OSM	-2.4167	0.0116349
CPNE2	-1.21013	0.01167
COL19A1	-3.1381	0.0119133
GDAP1	-1.34232	0.0119514
KIAA1683	-1.94704	0.0120453
MS4A1	-4.21715	0.0121183
CRACR2B	-1.11806	0.0121638
C11ORF96	-5.02836	0.0124361
HIST1H1C	-1.12074	0.0124385
PPFIA4	-2.27629	0.0127178
PODXL2	-1.38884	0.0127963
DHRS7B	-1.36543	0.0129182
CHST2	-1.16287	0.0129182
NDUFA7	-1.04373	0.0129182
TNFRSF4	-1.02097	0.0129589
MT3	-4.13999	0.0129883
PKD1L3	-1.76967	0.0131
KIAA1522	-2.03698	0.0133221
DENND6B	-1.04369	0.0134534
CABLES1	-2.44204	0.0137586
RTL8B	-1.57987	0.0137934
CXCR2	-2.81108	0.0140249
IRF8	-1.42919	0.0143022
CHI3L2	-1.03498	0.014452
FHL2	-1.62179	0.0144554
KL	-2.69284	0.0145814
CENPS_CORT	-2.27449	0.0148089
KLHL23	-1.15345	0.0148867
PLS3	-4.05586	0.0149783
MYL9	-1.91531	0.0149783
IL1A	-2.56761	0.0149838
IL1R2	-5.04895	0.0150942
PCSK6	-1.43783	0.0151237
ATP12A	-2.09596	0.0152209
TEAD1	-1.65231	0.015327
SLC45A3	-2.72162	0.0156998
SEPT1	-1.0592	0.0157093
ATL1	-1.75959	0.0158952
ELOVL7	-3.31509	0.0159437
C11ORF74	-1.24035	0.0161068
FNBP1L	-1.06817	0.0161404
GABRQ	-4.26743	0.0161567
ZNF860	-2.75705	0.0162249
CTSH	-1.51728	0.0164524
MYCL	-2.20919	0.0164665
APOD	-2.86529	0.0164821
DACT3	-1.23231	0.0168829
SLC35F3	-2.34133	0.0170338
FSTL1	-5.45122	0.0170553
GIPC2	-2.74998	0.0170896
LGALSL	-1.23791	0.0171669
CD80	-1.50792	0.0171722
FAM129B	-1.2642	0.0173095
DNAJC6	-1.15662	0.017445
TMEM92	-5.87825	0.0176095
ZCCHC12	-6.9333	0.0176376
PARD6G	-1.50565	0.0176408
ARHGAP23	-2.96035	0.0176412
DSP	-2.90412	0.0179871
CSPG5	-1.57701	0.0180181
MYOF	-2.1397	0.0180452
ARMCX1	-1.29062	0.0180924
GEM	-1.75673	0.0181262
CALCRL	-1.55181	0.0182563
EPS8L2	-2.7343	0.0182879
LAMB3	-1.23391	0.0182879
IQCJ_SCHIP1	-3.01805	0.0183139
BTBD3	-1.12762	0.018472
SMIM10	-2.17411	0.0186597
AC005324.3	-2.92578	0.0188977
MEX3A	-4.66535	0.0189568
FERMT1	-5.90712	0.0190177
SHC4	-1.41537	0.0192606
MAP2	-3.67542	0.0193747
CNTLN	-1.18008	0.0194789
SEC31B	-2.20654	0.0194929
MTRNR2L12	-1.84069	0.0195117
SOCS1	-1.22158	0.0197821
FRMD6	-1.08935	0.0198004
FZD6	-1.49874	0.0198082
RGS8	-5.82864	0.0201665
C2CD4D	-1.07472	0.0203829
FAR2	-1.17546	0.0205513
REEP1	-2.42699	0.0205576
SMIM24	-2.40325	0.0206504
CABYR	-2.16655	0.0207003
SSC5D	-1.80151	0.0207494
EPDR1	-1.95787	0.0207926
KCND1	-1.14485	0.020942
RAPGEF4	-1.72198	0.02099
PLXNB3	-2.72659	0.0210213
WNT8B	-1.54519	0.0210237
GNB4	-1.12851	0.0210237
LRRC34	-1.32421	0.0210423
RAD51B	-1.27968	0.0210606
NPM2	-1.88125	0.0215662
SLC16A9	-3.58263	0.021908
PROCR	-1.63671	0.0220694
GALR2	-2.53016	0.0221024
HIST1H2BJ	-1.63524	0.0222608
FLT4	-1.70347	0.0224987
SNCA	-1.06716	0.0225482
EXOC6B	-1.06017	0.0225756
IL1B	-5.79502	0.0227387
AC009086.2	-1.93155	0.022812
MAPK11	-1.12585	0.0228332
C3ORF14	-1.2077	0.0228358
CCDC74A	-1.46677	0.0232126
NPAS4	-6.0033	0.023285
MYLK2	-4.15535	0.023285
PRELID2	-1.47254	0.0233651
KIAA1211	-1.69739	0.0234562
AHNAK2	-3.06927	0.0235906
EMP1	-2.09918	0.0237038
SYT11	-1.11686	0.023721
ADAMTS15	-3.52358	0.0238426
PTPRF	-2.19752	0.023983
IGF2BP3	-4.13561	0.0248161
COL1A2	-3.57702	0.0248246
KITLG	-3.82971	0.0248891
RHBDL3	-2.20769	0.0249437
LAPTM4B	-1.09151	0.0252338
THY1	-2.83876	0.0253009
ERICH5	-3.13341	0.0253675
PLK2	-2.24236	0.0254741
CLDND1	-1.03614	0.0256959
GAS2L3	-3.29054	0.0259279
LOXL1	-3.23839	0.0260852
KBTBD11	-1.67221	0.0262976
PGLYRP4	-3.36675	0.0264412
FARP1	-1.13891	0.0267034
SLC25A34	-1.12589	0.0270418
ARPC4_TTLL3	-1.14547	0.0275644
DNAH11	-2.01639	0.0275887
CES4A	-2.21476	0.0276277
FOSL2	-1.1972	0.028064
LIF	-2.13371	0.0282082
EGFL6	-1.45315	0.0283809
MAP7D2	-2.87204	0.0284873
ZNF385A	-3.1928	0.0293835
FZD8	-1.87857	0.0293844
SPA17	-1.08475	0.0296823
USP18	-1.66901	0.0297037
AC092718.8	-1.42088	0.0298694
POU5F1	-1.3708	0.0300156
EFHD1	-1.25798	0.0305408
FAM24B	-1.17206	0.0306798
ACTG2	-2.05802	0.0306821
GALNT8	-1.00025	0.03086
OAS1	-1.3841	0.0310045
PAK6	-1.26283	0.0314872
DGAT2	-2.28823	0.0316064
ITGB4	-1.57325	0.0318653
SLC26A4	-2.65102	0.0319364
WDR63	-1.34723	0.0325127
BARX2	-3.22972	0.0329933
AMOTL1	-1.63136	0.0333446
HBEGF	-1.99343	0.0335856
IRS4	-4.99458	0.0341778
PHKA1	-1.69599	0.0342835
SPESP1	-1.12015	0.034354
WFDC2	-5.70216	0.0346204
KIF26A	-3.28456	0.0354703
LIFR	-6.1532	0.035486
CSRP2	-1.89976	0.0355545
MT1E	-1.61843	0.0359565
DHRS2	-3.58056	0.0359835
HSF4	-2.0991	0.0360662
LAYN	-3.17284	0.0360716
FXYD2	-3.15512	0.0361638
SCN8A	-1.27468	0.0362232
SCG5	-1.62465	0.0365045
SCARF1	-2.20568	0.0365348
MARCKS	-1.69487	0.0365829
TMEM132A	-2.5354	0.037125
PROM1	-3.81226	0.0372704
COL27A1	-2.10819	0.0374597
RIMKLA	-1.56259	0.0375335
NPTX2	-5.21159	0.0382579
ARFGEF3	-1.68839	0.0383669
LCT	-2.7256	0.0387229
WDR90	-1.11392	0.0387595
GLB1L2	-1.2391	0.0388337
OXER1	-1.79081	0.0391407
TXNDC17	-1.46139	0.0393087
GPR87	-3.4151	0.0395371
CFTR	-5.49059	0.0395546
SPI1	-2.50477	0.0395902
LCE1E	-6.53909	0.0398401
CYBB	-3.73492	0.040285
DOCK3	-1.26301	0.0403855
SLC30A3	-3.92035	0.0405143
MYO5C	-2.33931	0.0407067
OR2C3	-1.85129	0.0409181
SLC15A3	-1.37039	0.0409418
LYPD5	-2.08047	0.0411227
KCNJ11	-1.53199	0.0413057
KIF1A	-2.10873	0.0413697
ANGPTL2	-5.21413	0.0417908
IGFBP4	-1.8127	0.0418048
VANGL2	-3.36662	0.0420138
FLNC	-3.86058	0.0422059
CMPK2	-1.72298	0.0427706
EEPD1	-1.71767	0.0433759
ZNF273	-1.50364	0.0438603
SPATC1	-2.20823	0.0441395
LINGO1	-5.68191	0.0441599
STAG3	-1.37287	0.0448122
KEL	-2.64689	0.0448674
NUP62CL	-2.992	0.0452634
ST7	-1.03458	0.0453788
HOXA4	-2.55046	0.0458472
TSHR	-2.56395	0.0459454
NECTIN4	-2.37168	0.0462086
PPL	-2.58102	0.0463302
ARHGAP11B	-1.83074	0.0463302
ABCA12	-5.86801	0.0467086
SLC27A2	-1.01723	0.0470184
QRFP	-5.47006	0.0473068
CPS1	-2.45193	0.0473917
CORO1B	-1.20834	0.0477804
ARL13B	-1.29282	0.0482292
SMC1B	-1.34839	0.048813
AREG	-2.69548	0.0488575
GLB1L	-1.30638	0.0492581
RASAL1	-2.3147	0.0493908
GAP43	-2.68164	0.0495666
MKX	-4.55802	0.0496821
LRRN1	-2.20579	0.0497012
ESRP1	-4.64345	0.0497488
FBLN2	-5.8263	0.0497728
PPM1H	-4.82196	0.049784
CD86	-1.99439	0.0498838
PINLYP	-2.06896	0.0499857

## Sheet: Fig1B-reactivated+HIV vs quiesc
24h post TCR stimulation HIV infected vs quiescent HIV infected upregulated genes
genes	logFC	FDR
AC087632.1__protein_coding__ENSG00000259316.10	11.1579	1.50268e-08
FMOD__protein_coding__ENSG00000122176.10	10.7056	4.5968e-06
IL21__protein_coding__ENSG00000138684.7	10.6471	0.00156714
ADAMTS3__protein_coding__ENSG00000156140.9	10.4003	1.17472e-05
IL2__protein_coding__ENSG00000109471.4	10.3118	6.0384e-09
LPL__protein_coding__ENSG00000175445.14	9.86888	5.5569e-08
INSM1__protein_coding__ENSG00000173404.4	9.11435	2.84946e-06
APLN__protein_coding__ENSG00000171388.11	8.93678	1.34971e-06
HDC__protein_coding__ENSG00000140287.10	8.80499	0.00161276
CAMKV__protein_coding__ENSG00000164076.16	8.49235	0.000116306
B3GNT5__protein_coding__ENSG00000176597.11	8.48768	2.45633e-10
KCNG3__protein_coding__ENSG00000171126.7	8.45958	4.70888e-06
KLRG2__protein_coding__ENSG00000188883.4	8.35981	2.19665e-05
IQCF6__protein_coding__ENSG00000214686.4	8.27296	0.000963729
G0S2__protein_coding__ENSG00000123689.5	8.20315	1.78699e-06
FERMT1__protein_coding__ENSG00000101311.15	8.17553	0.000366596
MESP1__protein_coding__ENSG00000166823.5	8.14232	1.62869e-05
CLDN1__protein_coding__ENSG00000163347.5	8.12424	3.83712e-07
XIRP1__protein_coding__ENSG00000168334.8	8.10916	5.89776e-07
EMILIN3__protein_coding__ENSG00000183798.4	8.06757	0.00394258
KCNG1__protein_coding__ENSG00000026559.13	8.02873	2.09129e-06
GALNT18__protein_coding__ENSG00000110328.5	8.0016	2.03604e-07
CD200__protein_coding__ENSG00000091972.18	7.99908	2.31666e-10
IL1R2__protein_coding__ENSG00000115590.13	7.92671	7.46266e-05
MEX3A__protein_coding__ENSG00000254726.2	7.90938	7.15907e-05
DOK5__protein_coding__ENSG00000101134.11	7.85406	2.84659e-07
HSD11B1__protein_coding__ENSG00000117594.9	7.8318	4.65305e-05
PHEX__protein_coding__ENSG00000102174.8	7.79668	4.54883e-07
IL3__protein_coding__ENSG00000164399.4	7.77262	2.70724e-07
TMEM45A__protein_coding__ENSG00000181458.10	7.72062	0.00117419
C9ORF47__protein_coding__ENSG00000186354.10	7.70123	0.000988512
CXCL13__protein_coding__ENSG00000156234.7	7.69533	0.0484882
MET__protein_coding__ENSG00000105976.14	7.53699	6.57053e-05
CDC42EP5__protein_coding__ENSG00000167617.2	7.53434	0.000672428
GAL__protein_coding__ENSG00000069482.6	7.47375	1.59124e-05
CCL20__protein_coding__ENSG00000115009.11	7.46023	0.000114852
TEX15__protein_coding__ENSG00000133863.7	7.44295	0.000343748
KHDRBS3__protein_coding__ENSG00000131773.13	7.41495	4.41666e-05
MNS1__protein_coding__ENSG00000138587.5	7.34281	9.28715e-05
IRF8__protein_coding__ENSG00000140968.10	7.30691	3.31963e-08
DPYSL3__protein_coding__ENSG00000113657.12	7.28111	0.000233961
ORC6__protein_coding__ENSG00000091651.8	7.2549	1.06282e-05
BCAR1__protein_coding__ENSG00000050820.16	7.25072	7.88907e-05
CYR61__protein_coding__ENSG00000142871.16	7.21175	0.000609579
TEAD4__protein_coding__ENSG00000197905.8	7.14211	6.19577e-07
CAMK1G__protein_coding__ENSG00000008118.9	7.13375	0.00359829
SHC4__protein_coding__ENSG00000185634.11	7.10681	1.94167e-08
MYOF__protein_coding__ENSG00000138119.16	7.05543	6.07386e-07
RGS4__protein_coding__ENSG00000117152.13	6.95011	0.00672942
F12__protein_coding__ENSG00000131187.9	6.94657	0.00109123
TERT__protein_coding__ENSG00000164362.18	6.944	0.000320475
AC010422.5__protein_coding__ENSG00000269590.1	6.91722	0.0291267
CPM__protein_coding__ENSG00000135678.11	6.91494	9.31485e-10
STEAP1__protein_coding__ENSG00000164647.8	6.9007	0.00184115
HSD11B2__protein_coding__ENSG00000176387.6	6.87294	6.6221e-06
ISM2__protein_coding__ENSG00000100593.17	6.86154	0.00571473
VEGFC__protein_coding__ENSG00000150630.3	6.8468	0.00129694
GLIS3__protein_coding__ENSG00000107249.21	6.84437	0.0121993
SFRP1__protein_coding__ENSG00000104332.11	6.83736	0.00162512
ZCCHC12__protein_coding__ENSG00000174460.3	6.73515	0.00683669
DUPD1__protein_coding__ENSG00000188716.5	6.72869	0.00316707
ETV4__protein_coding__ENSG00000175832.12	6.72275	5.40776e-07
HBA1__protein_coding__ENSG00000206172.8	6.7219	0.0457508
COL3A1__protein_coding__ENSG00000168542.14	6.70954	0.00627959
UCHL1__protein_coding__ENSG00000154277.12	6.70163	0.00938263
TMEM51__protein_coding__ENSG00000171729.13	6.65791	0.000974786
NID1__protein_coding__ENSG00000116962.14	6.63626	0.00196094
RHOBTB1__protein_coding__ENSG00000072422.16	6.61173	0.000190436
ASPHD1__protein_coding__ENSG00000174939.10	6.60666	0.000673268
DDN__protein_coding__ENSG00000181418.7	6.60561	5.34157e-05
PLS3__protein_coding__ENSG00000102024.17	6.59104	0.000101944
FABP5__protein_coding__ENSG00000164687.10	6.58406	2.88253e-08
FOXA1__protein_coding__ENSG00000129514.5	6.56244	0.00234007
CTTN__protein_coding__ENSG00000085733.15	6.56223	1.44949e-06
ASAP2__protein_coding__ENSG00000151693.10	6.5542	8.08903e-06
PPM1J__protein_coding__ENSG00000155367.15	6.54223	0.00213046
ZNF704__protein_coding__ENSG00000164684.13	6.53983	4.88009e-07
DGKI__protein_coding__ENSG00000157680.15	6.5378	2.6671e-06
PPP1R3C__protein_coding__ENSG00000119938.8	6.52789	0.000307211
CCND1__protein_coding__ENSG00000110092.3	6.51328	6.55461e-10
PDGFRL__protein_coding__ENSG00000104213.12	6.4776	0.00417774
NT5C1A__protein_coding__ENSG00000116981.3	6.46635	0.000147581
ADAD1__protein_coding__ENSG00000164113.10	6.43288	0.0119811
IGF2BP3__protein_coding__ENSG00000136231.13	6.42691	0.000220556
TNFRSF21__protein_coding__ENSG00000146072.6	6.41562	1.10418e-06
CXCL11__protein_coding__ENSG00000169248.12	6.41287	0.0352115
PLOD2__protein_coding__ENSG00000152952.11	6.40279	2.25282e-06
RGS8__protein_coding__ENSG00000135824.12	6.35994	0.00361654
AP000781.2__protein_coding__ENSG00000254979.5	6.34728	0.027619
CTLA4__protein_coding__ENSG00000163599.14	6.33568	5.17883e-10
CHGB__protein_coding__ENSG00000089199.9	6.33118	0.000760087
EXO1__protein_coding__ENSG00000174371.16	6.33003	2.28079e-10
WIF1__protein_coding__ENSG00000156076.9	6.32753	0.00970933
DDIAS__protein_coding__ENSG00000165490.12	6.29526	2.45633e-10
CHN1__protein_coding__ENSG00000128656.13	6.28862	5.69928e-08
GALNT14__protein_coding__ENSG00000158089.14	6.28499	0.00197924
IGF2BP1__protein_coding__ENSG00000159217.9	6.2829	0.000155801
CCDC74B__protein_coding__ENSG00000152076.18	6.27771	0.0335977
MCM10__protein_coding__ENSG00000065328.16	6.23025	8.66173e-09
CDC45__protein_coding__ENSG00000093009.9	6.22374	7.60405e-10
CDK14__protein_coding__ENSG00000058091.16	6.21817	1.01357e-06
PMP22__protein_coding__ENSG00000109099.13	6.19543	4.89926e-05
CA12__protein_coding__ENSG00000074410.13	6.14633	0.0055676
DLX3__protein_coding__ENSG00000064195.7	6.13448	0.0139273
ARHGAP20__protein_coding__ENSG00000137727.12	6.06143	5.92849e-05
GPR3__protein_coding__ENSG00000181773.6	6.06084	2.68923e-06
FOSL1__protein_coding__ENSG00000175592.8	6.01397	7.32029e-07
EFCAB3__protein_coding__ENSG00000172421.8	6.00614	0.00408038
TBC1D30__protein_coding__ENSG00000111490.12	5.98134	1.28095e-05
SFRP2__protein_coding__ENSG00000145423.4	5.97389	0.0303809
HNF1B__protein_coding__ENSG00000275410.4	5.96294	0.0020475
PDCD1__protein_coding__ENSG00000188389.10	5.95523	1.67626e-08
TAC1__protein_coding__ENSG00000006128.11	5.93796	0.00516565
CDC25A__protein_coding__ENSG00000164045.11	5.92781	2.28079e-10
GLT1D1__protein_coding__ENSG00000151948.11	5.89728	1.40041e-07
SLC16A9__protein_coding__ENSG00000165449.11	5.89424	8.1638e-05
MFSD2A__protein_coding__ENSG00000168389.17	5.82482	4.74693e-05
FAM71B__protein_coding__ENSG00000170613.4	5.81049	0.00371994
ZNF365__protein_coding__ENSG00000138311.15	5.78153	0.00219309
IRS4__protein_coding__ENSG00000133124.11	5.77716	0.00516179
CKMT1A__protein_coding__ENSG00000223572.9	5.77646	0.00513313
CAV1__protein_coding__ENSG00000105974.11	5.7633	0.00189555
TBX20__protein_coding__ENSG00000164532.10	5.76164	0.0108268
EFCC1__protein_coding__ENSG00000114654.7	5.75896	0.00456858
NPHP1__protein_coding__ENSG00000144061.12	5.74733	0.000278494
TYMS__protein_coding__ENSG00000176890.15	5.70408	5.02288e-10
MAPK12__protein_coding__ENSG00000188130.13	5.70027	0.000116688
LRRC26__protein_coding__ENSG00000184709.7	5.69763	0.00643713
TNFRSF9__protein_coding__ENSG00000049249.8	5.67808	4.34149e-06
KCNK15__protein_coding__ENSG00000124249.6	5.67792	0.0169806
FBXO43__protein_coding__ENSG00000156509.13	5.67536	0.0212621
PSMC3IP__protein_coding__ENSG00000131470.14	5.67074	4.96027e-06
IGLON5__protein_coding__ENSG00000142549.9	5.6401	0.008142
ARNT2__protein_coding__ENSG00000172379.20	5.63644	0.00334727
SGMS2__protein_coding__ENSG00000164023.14	5.63163	5.35954e-05
C2CD4B__protein_coding__ENSG00000205502.3	5.6246	0.00194848
GRIK4__protein_coding__ENSG00000149403.12	5.61429	0.00134351
DSCC1__protein_coding__ENSG00000136982.5	5.61309	1.85492e-09
DUSP9__protein_coding__ENSG00000130829.17	5.60757	0.000278268
DTL__protein_coding__ENSG00000143476.17	5.60522	1.47054e-09
PBK__protein_coding__ENSG00000168078.9	5.58735	4.95031e-09
RAD54L__protein_coding__ENSG00000085999.11	5.58056	6.42409e-10
IL1B__protein_coding__ENSG00000125538.11	5.56208	0.00855568
LRRC73__protein_coding__ENSG00000204052.4	5.55497	0.0365742
TEAD1__protein_coding__ENSG00000187079.16	5.55484	1.76889e-07
COCH__protein_coding__ENSG00000100473.15	5.55357	9.76145e-08
SLC9A5__protein_coding__ENSG00000135740.16	5.54122	4.41742e-06
GINS2__protein_coding__ENSG00000131153.8	5.5317	2.28079e-10
NEBL__protein_coding__ENSG00000078114.18	5.51647	1.72071e-06
PRSS23__protein_coding__ENSG00000150687.11	5.51558	0.000149862
PROKR1__protein_coding__ENSG00000169618.6	5.51333	0.000196148
E2F8__protein_coding__ENSG00000129173.12	5.50767	1.68154e-08
KCTD15__protein_coding__ENSG00000153885.14	5.4994	9.02251e-05
TENM2__protein_coding__ENSG00000145934.16	5.49361	0.00298767
CDC6__protein_coding__ENSG00000094804.9	5.49127	4.31989e-10
PLEKHH1__protein_coding__ENSG00000054690.13	5.49031	0.00101114
PCOTH__protein_coding__ENSG00000205861.11	5.48871	0.000695139
WWC1__protein_coding__ENSG00000113645.14	5.48089	8.5494e-05
FCRL2__protein_coding__ENSG00000132704.15	5.47923	0.0224859
GABRQ__protein_coding__ENSG00000268089.2	5.4358	0.000845412
SYN2__protein_coding__ENSG00000157152.16	5.43335	0.0106212
LAMB3__protein_coding__ENSG00000196878.14	5.42468	3.17818e-08
TBC1D9__protein_coding__ENSG00000109436.7	5.4133	0.00539124
PCLAF__protein_coding__ENSG00000166803.11	5.41313	8.28451e-10
FAM81A__protein_coding__ENSG00000157470.11	5.39396	6.51643e-06
SLC43A3__protein_coding__ENSG00000134802.17	5.39171	3.42391e-09
TRIP13__protein_coding__ENSG00000071539.13	5.37956	2.05234e-08
FOXL2__protein_coding__ENSG00000183770.5	5.37519	0.00839145
ADGRA3__protein_coding__ENSG00000152990.13	5.35089	4.26672e-07
HOXB9__protein_coding__ENSG00000170689.9	5.34152	9.24734e-05
RAPH1__protein_coding__ENSG00000173166.17	5.33582	6.80965e-08
DIAPH3__protein_coding__ENSG00000139734.17	5.3309	4.30214e-09
PRRX2__protein_coding__ENSG00000167157.10	5.3283	0.000128332
GNAT2__protein_coding__ENSG00000134183.11	5.31071	0.0469818
C7ORF72__protein_coding__ENSG00000164500.6	5.30825	0.0209217
RIBC2__protein_coding__ENSG00000128408.8	5.2964	5.43451e-06
MYBL2__protein_coding__ENSG00000101057.15	5.29325	6.91247e-10
S1PR3__protein_coding__ENSG00000213694.3	5.28984	1.78147e-08
GEM__protein_coding__ENSG00000164949.7	5.28482	7.97258e-07
TUBB3__protein_coding__ENSG00000258947.6	5.27593	0.00335561
LDHAL6B__protein_coding__ENSG00000171989.5	5.27201	0.0120599
BAMBI__protein_coding__ENSG00000095739.10	5.25318	0.00242609
ERVMER34-1__protein_coding__ENSG00000226887.7	5.25063	0.00213155
LRP4__protein_coding__ENSG00000134569.9	5.24634	0.00013913
C16ORF45__protein_coding__ENSG00000166780.10	5.24226	5.02288e-10
POU3F1__protein_coding__ENSG00000185668.7	5.23827	0.00334727
ECM2__protein_coding__ENSG00000106823.12	5.23459	0.0337686
JPH1__protein_coding__ENSG00000104369.4	5.23254	0.00241669
MAP7D2__protein_coding__ENSG00000184368.15	5.21884	9.97308e-05
RRM2__protein_coding__ENSG00000171848.14	5.19881	6.59508e-09
QRFP__protein_coding__ENSG00000188710.2	5.18644	0.0217309
AK4__protein_coding__ENSG00000162433.14	5.16743	2.13091e-07
IGHD__protein_coding__ENSG00000211898.7	5.1588	0.0453428
SLCO5A1__protein_coding__ENSG00000137571.10	5.158	4.10709e-05
NXPH3__protein_coding__ENSG00000182575.7	5.14418	0.00084188
MND1__protein_coding__ENSG00000121211.7	5.10939	3.24599e-08
FLG__protein_coding__ENSG00000143631.10	5.08976	0.0197837
OSBPL10__protein_coding__ENSG00000144645.13	5.08853	1.2684e-05
TMEM54__protein_coding__ENSG00000121900.18	5.08178	0.00678167
SLC45A3__protein_coding__ENSG00000158715.5	5.06756	3.07293e-05
ODF3L1__protein_coding__ENSG00000182950.2	5.06335	0.04031
FAM111B__protein_coding__ENSG00000189057.10	5.0629	2.28079e-10
SHCBP1__protein_coding__ENSG00000171241.8	5.06202	2.90467e-09
TNS3__protein_coding__ENSG00000136205.16	5.05669	0.000268985
PHKA1__protein_coding__ENSG00000067177.14	5.05569	4.6948e-06
RIMKLA__protein_coding__ENSG00000177181.14	5.05265	2.44898e-06
SPRY4__protein_coding__ENSG00000187678.8	5.04107	0.000114429
IER3__protein_coding__ENSG00000137331.11	5.03551	4.87341e-09
PPM1H__protein_coding__ENSG00000111110.11	5.02861	0.0144849
C11ORF96__protein_coding__ENSG00000187479.5	5.0227	0.00359829
PTGR1__protein_coding__ENSG00000106853.18	5.02159	0.000366776
CCDC150__protein_coding__ENSG00000144395.17	5.0165	0.00105245
NPW__protein_coding__ENSG00000183971.6	5.0131	9.94165e-06
NR4A2__protein_coding__ENSG00000153234.13	5.01039	3.60016e-07
PKMYT1__protein_coding__ENSG00000127564.16	5.00524	1.89016e-09
SH2D5__protein_coding__ENSG00000189410.11	4.99674	0.00231531
CXCL10__protein_coding__ENSG00000169245.5	4.99334	0.017483
CABLES1__protein_coding__ENSG00000134508.12	4.98734	2.88808e-05
CKB__protein_coding__ENSG00000166165.12	4.98401	3.46524e-05
RLBP1__protein_coding__ENSG00000140522.11	4.97893	0.00541263
FNDC1__protein_coding__ENSG00000164694.16	4.96744	0.0317381
CLSPN__protein_coding__ENSG00000092853.13	4.96638	2.28079e-10
WNT6__protein_coding__ENSG00000115596.3	4.96362	0.0302065
RUBCNL__protein_coding__ENSG00000102445.18	4.95473	0.0305479
C2CD4C__protein_coding__ENSG00000183186.7	4.94733	0.0378591
CCNE2__protein_coding__ENSG00000175305.17	4.93357	5.03291e-09
IL6__protein_coding__ENSG00000136244.11	4.93103	0.00194816
SPRED1__protein_coding__ENSG00000166068.12	4.92679	9.15132e-06
FGF18__protein_coding__ENSG00000156427.7	4.92075	0.000856175
ESCO2__protein_coding__ENSG00000171320.14	4.92023	9.31485e-10
EME1__protein_coding__ENSG00000154920.14	4.91481	2.80158e-08
SKA3__protein_coding__ENSG00000165480.15	4.90648	9.31485e-10
DGAT2__protein_coding__ENSG00000062282.14	4.90151	4.25941e-05
CORO6__protein_coding__ENSG00000167549.18	4.89538	0.00212867
C15ORF65__protein_coding__ENSG00000261652.2	4.87869	0.0113382
KCNK5__protein_coding__ENSG00000164626.8	4.87035	5.02288e-10
POLE2__protein_coding__ENSG00000100479.12	4.86513	1.65572e-09
MT3__protein_coding__ENSG00000087250.8	4.85945	0.00111899
HILPDA__protein_coding__ENSG00000135245.9	4.85125	6.17828e-09
INA__protein_coding__ENSG00000148798.10	4.84948	0.000419894
ST3GAL6__protein_coding__ENSG00000064225.12	4.84283	0.0028942
LAMA3__protein_coding__ENSG00000053747.15	4.83555	0.0221632
CDCA5__protein_coding__ENSG00000146670.9	4.83002	2.96976e-10
SMPDL3A__protein_coding__ENSG00000172594.12	4.81543	0.00708805
CCNA2__protein_coding__ENSG00000145386.9	4.81115	1.86019e-08
MELK__protein_coding__ENSG00000165304.7	4.81065	1.03468e-09
ACRV1__protein_coding__ENSG00000134940.13	4.79882	6.62928e-05
WFDC2__protein_coding__ENSG00000101443.17	4.79616	0.0312055
BCAT1__protein_coding__ENSG00000060982.14	4.79084	1.54459e-06
TMEM200B__protein_coding__ENSG00000253304.1	4.78193	7.04804e-06
WNK2__protein_coding__ENSG00000165238.16	4.77764	0.000190436
RAB31__protein_coding__ENSG00000168461.12	4.75865	0.000454307
NR4A3__protein_coding__ENSG00000119508.17	4.75291	0.000168805
CHEK1__protein_coding__ENSG00000149554.12	4.74921	2.45633e-10
UHRF1__protein_coding__ENSG00000276043.4	4.74248	2.31666e-10
SPR__protein_coding__ENSG00000116096.5	4.74123	0.00025189
SLC9A2__protein_coding__ENSG00000115616.2	4.7123	0.0289379
OXCT2__protein_coding__ENSG00000198754.5	4.7064	8.57166e-08
SLC29A1__protein_coding__ENSG00000112759.16	4.70254	6.8759e-10
HIVEP3__protein_coding__ENSG00000127124.14	4.69988	1.50738e-06
EPHX4__protein_coding__ENSG00000172031.6	4.69242	7.91439e-05
RAD51AP1__protein_coding__ENSG00000111247.14	4.68665	3.89157e-07
ZNF730__protein_coding__ENSG00000183850.13	4.68559	0.000254524
FSTL4__protein_coding__ENSG00000053108.16	4.68232	0.00398605
CHST3__protein_coding__ENSG00000122863.5	4.6806	1.42216e-08
STOX1__protein_coding__ENSG00000165730.14	4.67954	3.40982e-05
ZNF695__protein_coding__ENSG00000197472.14	4.67875	0.000483169
KIF15__protein_coding__ENSG00000163808.16	4.66427	6.12318e-05
IL12RB2__protein_coding__ENSG00000081985.10	4.66376	2.19989e-05
CSPG5__protein_coding__ENSG00000114646.9	4.65615	6.70721e-07
RIMS4__protein_coding__ENSG00000101098.12	4.65293	0.0368121
GALR2__protein_coding__ENSG00000182687.3	4.65133	6.53038e-05
ZBTB32__protein_coding__ENSG00000011590.13	4.64404	4.33987e-07
SPRY1__protein_coding__ENSG00000164056.10	4.64086	4.44347e-09
DEPDC1__protein_coding__ENSG00000024526.16	4.62968	8.48565e-08
HIST1H2AL__protein_coding__ENSG00000276903.1	4.62501	0.025702
CDK1__protein_coding__ENSG00000170312.15	4.61578	2.95517e-09
CLCN4__protein_coding__ENSG00000073464.11	4.61259	0.0381219
FOXA3__protein_coding__ENSG00000170608.2	4.60809	0.00142222
RAB38__protein_coding__ENSG00000123892.11	4.60564	2.33584e-05
ZBED2__protein_coding__ENSG00000177494.5	4.59445	4.83301e-08
IGFBP2__protein_coding__ENSG00000115457.9	4.59085	1.38299e-06
LRP3__protein_coding__ENSG00000130881.13	4.58218	0.0227692
FAM72C__protein_coding__ENSG00000263513.5	4.57921	7.89618e-06
SIPA1L2__protein_coding__ENSG00000116991.10	4.57243	0.000102348
CENPU__protein_coding__ENSG00000151725.11	4.56672	1.54369e-07
RBFOX2__protein_coding__ENSG00000100320.22	4.55607	1.07398e-06
SPC25__protein_coding__ENSG00000152253.8	4.55442	5.81697e-09
BTLA__protein_coding__ENSG00000186265.9	4.54931	1.89016e-09
TICRR__protein_coding__ENSG00000140534.13	4.54846	1.12766e-08
SLC35G2__protein_coding__ENSG00000168917.8	4.54693	4.03694e-06
IGSF3__protein_coding__ENSG00000143061.17	4.54188	3.62467e-07
AIM2__protein_coding__ENSG00000163568.14	4.53638	0.00305152
WASF3__protein_coding__ENSG00000132970.12	4.53228	0.00301882
BMP2__protein_coding__ENSG00000125845.6	4.53191	0.0366231
ORC1__protein_coding__ENSG00000085840.12	4.53027	2.45633e-10
BIRC5__protein_coding__ENSG00000089685.14	4.5254	3.00549e-08
TMCC2__protein_coding__ENSG00000133069.15	4.52501	4.38761e-06
TIAM2__protein_coding__ENSG00000146426.17	4.51296	1.01356e-07
MCM2__protein_coding__ENSG00000073111.13	4.50051	9.46022e-10
DPF1__protein_coding__ENSG00000011332.19	4.49906	9.20999e-05
CENPVL1__protein_coding__ENSG00000223591.5	4.49898	0.0331242
CENPVL2__protein_coding__ENSG00000283093.1	4.49898	0.0331242
C16ORF59__protein_coding__ENSG00000162062.14	4.49059	2.50421e-08
CHURC1-FNTB__protein_coding__ENSG00000125954.12	4.48563	0.0071817
PROKR2__protein_coding__ENSG00000101292.7	4.47965	0.0408815
NAMPT__protein_coding__ENSG00000105835.11	4.47718	1.03468e-09
FLT1__protein_coding__ENSG00000102755.11	4.46893	0.00251119
ZWINT__protein_coding__ENSG00000122952.16	4.4652	8.27999e-10
C17ORF58__protein_coding__ENSG00000186665.9	4.4596	8.46717e-08
GJC1__protein_coding__ENSG00000182963.9	4.44898	4.27468e-08
IFNG__protein_coding__ENSG00000111537.4	4.44796	0.000687368
PCDHGA11__protein_coding__ENSG00000253873.5	4.44004	0.0207615
HES4__protein_coding__ENSG00000188290.10	4.42916	0.00627531
CTHRC1__protein_coding__ENSG00000164932.12	4.42142	0.000340633
CTAGE4__protein_coding__ENSG00000225932.3	4.40491	0.00828031
KIF23__protein_coding__ENSG00000137807.13	4.39773	1.76171e-08
CENPM__protein_coding__ENSG00000100162.14	4.38056	3.71871e-09
ARMC9__protein_coding__ENSG00000135931.17	4.37929	1.44169e-07
NCAPH__protein_coding__ENSG00000121152.9	4.37556	2.95517e-09
MT1A__protein_coding__ENSG00000205362.11	4.37552	0.0277666
AUNIP__protein_coding__ENSG00000127423.10	4.37386	6.18973e-09
ESPL1__protein_coding__ENSG00000135476.11	4.36707	6.12913e-09
POLQ__protein_coding__ENSG00000051341.13	4.36024	2.93145e-08
EPB41L4B__protein_coding__ENSG00000095203.14	4.35414	0.022695
SCML2__protein_coding__ENSG00000102098.17	4.35136	1.23068e-05
HRNR__protein_coding__ENSG00000197915.5	4.35078	0.00104288
GINS1__protein_coding__ENSG00000101003.9	4.34621	1.89016e-09
CDR2L__protein_coding__ENSG00000109089.7	4.34343	0.000703766
PTS__protein_coding__ENSG00000150787.7	4.34292	6.08438e-06
GINS4__protein_coding__ENSG00000147536.11	4.34243	7.4445e-09
NRARP__protein_coding__ENSG00000198435.3	4.33961	5.38201e-05
PHF24__protein_coding__ENSG00000122733.12	4.33059	0.0353553
DUSP2__protein_coding__ENSG00000158050.4	4.32564	1.54558e-08
ERCC6L__protein_coding__ENSG00000186871.6	4.32534	2.38638e-08
POLR3G__protein_coding__ENSG00000113356.11	4.30173	1.53717e-08
TNC__protein_coding__ENSG00000041982.15	4.29356	1.24185e-06
TNFSF11__protein_coding__ENSG00000120659.14	4.28532	0.000206996
C8ORF48__protein_coding__ENSG00000164743.4	4.28107	0.00212871
C1ORF112__protein_coding__ENSG00000000460.16	4.27956	8.29447e-07
BRCA1__protein_coding__ENSG00000012048.20	4.2724	6.91247e-10
TK1__protein_coding__ENSG00000167900.11	4.27211	4.31989e-10
FST__protein_coding__ENSG00000134363.11	4.26316	0.0376165
CERS1__protein_coding__ENSG00000223802.7	4.26256	0.00787556
CAVIN3__protein_coding__ENSG00000170955.9	4.25922	4.92207e-08
REEP1__protein_coding__ENSG00000068615.17	4.2501	9.23315e-05
DNAH11__protein_coding__ENSG00000105877.17	4.23731	3.04667e-05
DUSP4__protein_coding__ENSG00000120875.8	4.23728	2.89091e-07
RAI14__protein_coding__ENSG00000039560.13	4.2266	7.52127e-06
C17ORF53__protein_coding__ENSG00000125319.14	4.20532	1.32435e-07
QPCT__protein_coding__ENSG00000115828.15	4.20195	9.99973e-05
SGPP2__protein_coding__ENSG00000163082.9	4.20092	1.66643e-07
E2F7__protein_coding__ENSG00000165891.15	4.19143	9.9057e-09
RGS16__protein_coding__ENSG00000143333.6	4.18919	3.6265e-08
CDT1__protein_coding__ENSG00000167513.8	4.18877	4.00219e-08
PDSS1__protein_coding__ENSG00000148459.15	4.18842	9.24183e-09
MCM4__protein_coding__ENSG00000104738.16	4.18756	2.28079e-10
FAM83E__protein_coding__ENSG00000105523.3	4.18108	0.00310024
SPTBN4__protein_coding__ENSG00000160460.15	4.17233	0.00720136
PRRT4__protein_coding__ENSG00000224940.8	4.16604	0.00120425
E2F5__protein_coding__ENSG00000133740.10	4.16222	5.85768e-07
ZNF367__protein_coding__ENSG00000165244.6	4.15318	6.26544e-10
GPR88__protein_coding__ENSG00000181656.6	4.15289	0.0287262
XK__protein_coding__ENSG00000047597.5	4.14424	0.000617256
LHFPL6__protein_coding__ENSG00000183722.7	4.13839	6.01503e-06
PLEKHA7__protein_coding__ENSG00000166689.15	4.13315	6.27029e-08
FZD9__protein_coding__ENSG00000188763.4	4.12638	0.00379681
ANLN__protein_coding__ENSG00000011426.10	4.12481	2.89482e-08
SYT7__protein_coding__ENSG00000011347.9	4.12343	0.0146369
RASGEF1B__protein_coding__ENSG00000138670.17	4.1197	1.26863e-07
CENPV__protein_coding__ENSG00000166582.9	4.11916	0.000130122
FGF2__protein_coding__ENSG00000138685.13	4.11797	0.000269119
MAGI1__protein_coding__ENSG00000151276.23	4.11245	0.000170961
ZC3H12C__protein_coding__ENSG00000149289.10	4.10549	6.56259e-06
EGR2__protein_coding__ENSG00000122877.15	4.10396	2.50447e-07
PRRG4__protein_coding__ENSG00000135378.3	4.09519	8.3009e-08
AF130351.1__protein_coding__ENSG00000243440.6	4.09221	0.0069898
KIAA1217__protein_coding__ENSG00000120549.17	4.08834	0.000750512
TTK__protein_coding__ENSG00000112742.9	4.08604	5.80339e-09
KIF26A__protein_coding__ENSG00000066735.14	4.08526	0.00359181
ARFGEF3__protein_coding__ENSG00000112379.8	4.08394	1.36349e-05
ZNF860__protein_coding__ENSG00000197385.5	4.08219	0.000283574
NPR1__protein_coding__ENSG00000169418.9	4.08058	0.0343563
LTA__protein_coding__ENSG00000226979.8	4.0796	1.89559e-06
ETV5__protein_coding__ENSG00000244405.7	4.07847	0.000453088
ZNF560__protein_coding__ENSG00000198028.3	4.07117	0.0378309
EVI5__protein_coding__ENSG00000067208.14	4.05492	4.32033e-07
NCAPG__protein_coding__ENSG00000109805.9	4.05412	3.52469e-08
LSMEM2__protein_coding__ENSG00000179564.3	4.05304	0.00565191
CEP55__protein_coding__ENSG00000138180.15	4.04933	6.42997e-09
FOXM1__protein_coding__ENSG00000111206.12	4.04794	1.44083e-08
CDC20__protein_coding__ENSG00000117399.13	4.04506	4.98222e-09
ADRA2A__protein_coding__ENSG00000150594.6	4.04231	0.046114
LHX1__protein_coding__ENSG00000273706.4	4.02716	0.00216969
IRF4__protein_coding__ENSG00000137265.14	4.02529	4.27749e-09
CTPS1__protein_coding__ENSG00000171793.13	3.99886	1.73717e-09
NETO2__protein_coding__ENSG00000171208.9	3.99729	2.23522e-08
C6ORF58__protein_coding__ENSG00000184530.8	3.99509	0.00997991
SDC4__protein_coding__ENSG00000124145.6	3.98571	7.03055e-09
GINS3__protein_coding__ENSG00000181938.13	3.98357	2.36167e-10
SH3RF1__protein_coding__ENSG00000154447.14	3.97559	2.09557e-06
FAM72A__protein_coding__ENSG00000196550.10	3.97412	9.49371e-08
IL1A__protein_coding__ENSG00000115008.5	3.97406	0.000207688
RFC3__protein_coding__ENSG00000133119.12	3.97115	9.10976e-10
IQCJ-SCHIP1__protein_coding__ENSG00000283154.2	3.96844	0.000872755
GNG4__protein_coding__ENSG00000168243.10	3.96145	1.90168e-07
CD83__protein_coding__ENSG00000112149.9	3.95475	2.71436e-09
HSPD1__protein_coding__ENSG00000144381.16	3.95388	4.27749e-09
ARHGEF26__protein_coding__ENSG00000114790.12	3.9495	0.0422976
ODC1__protein_coding__ENSG00000115758.12	3.94301	5.40196e-09
LDHA__protein_coding__ENSG00000134333.13	3.94028	3.04758e-07
TMEM74__protein_coding__ENSG00000164841.4	3.93255	0.0458085
FRMD5__protein_coding__ENSG00000171877.20	3.92676	0.000298249
PPFIA4__protein_coding__ENSG00000143847.15	3.91259	6.13353e-05
CKS2__protein_coding__ENSG00000123975.4	3.91166	2.98085e-08
E2F1__protein_coding__ENSG00000101412.12	3.91108	1.49109e-09
ASF1B__protein_coding__ENSG00000105011.8	3.89833	6.42409e-10
FMNL2__protein_coding__ENSG00000157827.19	3.8978	2.21413e-05
FSTL1__protein_coding__ENSG00000163430.11	3.89152	0.0370754
CASKIN1__protein_coding__ENSG00000167971.15	3.88548	0.000442222
KIF24__protein_coding__ENSG00000186638.16	3.88513	1.35651e-09
GLB1L2__protein_coding__ENSG00000149328.14	3.88291	2.08343e-06
UBE2C__protein_coding__ENSG00000175063.16	3.88112	1.27806e-07
KIF4A__protein_coding__ENSG00000090889.11	3.87864	3.49199e-08
TRNP1__protein_coding__ENSG00000253368.3	3.87786	0.00420241
SRD5A3__protein_coding__ENSG00000128039.10	3.87364	1.7756e-08
HPDL__protein_coding__ENSG00000186603.5	3.86698	8.47324e-09
WDHD1__protein_coding__ENSG00000198554.11	3.86577	2.28079e-10
COL8A2__protein_coding__ENSG00000171812.12	3.85973	0.0129866
FAM57A__protein_coding__ENSG00000167695.14	3.85729	8.16481e-07
HELLS__protein_coding__ENSG00000119969.14	3.85665	2.95517e-09
DPCD__protein_coding__ENSG00000166171.12	3.85149	2.38656e-07
MCM7__protein_coding__ENSG00000166508.17	3.84877	7.60405e-10
MYO1B__protein_coding__ENSG00000128641.18	3.84849	5.1857e-08
PIP5K1B__protein_coding__ENSG00000107242.17	3.84299	1.65445e-05
CSF2__protein_coding__ENSG00000164400.5	3.83945	0.00104457
ADORA2B__protein_coding__ENSG00000170425.3	3.83185	2.77077e-06
NFKBID__protein_coding__ENSG00000167604.14	3.82968	2.82023e-09
AL139300.1__protein_coding__ENSG00000256500.5	3.8293	0.000180172
TMPRSS3__protein_coding__ENSG00000160183.13	3.82822	2.6588e-06
COL27A1__protein_coding__ENSG00000196739.14	3.82409	0.000207461
CR2__protein_coding__ENSG00000117322.17	3.82319	0.0093968
FAM72D__protein_coding__ENSG00000215784.5	3.82125	1.53735e-07
PARPBP__protein_coding__ENSG00000185480.11	3.81541	2.15425e-06
ZNF492__protein_coding__ENSG00000229676.2	3.80996	5.35837e-08
DLC1__protein_coding__ENSG00000164741.14	3.80681	0.000397518
DNA2__protein_coding__ENSG00000138346.14	3.8063	3.26396e-09
CENPW__protein_coding__ENSG00000203760.8	3.79842	1.04987e-07
KIF2C__protein_coding__ENSG00000142945.12	3.79836	2.25509e-08
SKA1__protein_coding__ENSG00000154839.9	3.79763	1.00357e-08
MTFR2__protein_coding__ENSG00000146410.11	3.79755	1.61727e-08
NME1__protein_coding__ENSG00000239672.7	3.79405	7.42312e-08
DMC1__protein_coding__ENSG00000100206.9	3.79291	5.33629e-07
CYB5R2__protein_coding__ENSG00000166394.14	3.78931	2.63796e-07
MKI67__protein_coding__ENSG00000148773.13	3.78685	5.9698e-08
CA9__protein_coding__ENSG00000107159.12	3.78059	0.0445143
ANGPTL6__protein_coding__ENSG00000130812.10	3.77954	2.01549e-06
GFOD1__protein_coding__ENSG00000145990.10	3.77006	1.78456e-05
PTPRG__protein_coding__ENSG00000144724.19	3.76883	0.00148818
HJURP__protein_coding__ENSG00000123485.11	3.7677	3.04758e-07
ATAD5__protein_coding__ENSG00000176208.8	3.76166	5.56536e-09
TROAP__protein_coding__ENSG00000135451.12	3.76141	6.5866e-07
CDCA2__protein_coding__ENSG00000184661.13	3.76	1.61265e-08
CIART__protein_coding__ENSG00000159208.15	3.74829	0.000141775
CENPS__protein_coding__ENSG00000175279.21	3.74416	1.44232e-07
FFAR3__protein_coding__ENSG00000185897.6	3.73495	0.0219125
CDCA7L__protein_coding__ENSG00000164649.19	3.73032	7.7945e-09
GNA11__protein_coding__ENSG00000088256.8	3.72486	5.24135e-06
C19ORF48__protein_coding__ENSG00000167747.14	3.72161	4.27749e-09
DLL3__protein_coding__ENSG00000090932.10	3.72104	0.000316815
UBE2T__protein_coding__ENSG00000077152.9	3.71941	1.00357e-08
EPOP__protein_coding__ENSG00000273604.1	3.70841	1.46794e-08
NOSTRIN__protein_coding__ENSG00000163072.15	3.70193	0.00181878
NUF2__protein_coding__ENSG00000143228.12	3.70134	8.79476e-08
SMIM10__protein_coding__ENSG00000184785.5	3.69877	0.000106007
CDKN3__protein_coding__ENSG00000100526.19	3.68217	6.00584e-08
KIF7__protein_coding__ENSG00000166813.14	3.67911	1.41955e-06
ATF3__protein_coding__ENSG00000162772.16	3.67439	3.10899e-05
LAMA2__protein_coding__ENSG00000196569.11	3.67197	0.00772143
PAICS__protein_coding__ENSG00000128050.8	3.66689	2.72567e-08
TNFAIP8L3__protein_coding__ENSG00000183578.6	3.66051	3.60112e-05
HASPIN__protein_coding__ENSG00000177602.5	3.65512	3.82472e-08
MYO1E__protein_coding__ENSG00000157483.8	3.65421	3.61372e-09
VSIG2__protein_coding__ENSG00000019102.11	3.65278	0.0159726
STRIP2__protein_coding__ENSG00000128578.9	3.64762	1.84658e-06
UCK2__protein_coding__ENSG00000143179.14	3.64539	3.71871e-09
SAMD4A__protein_coding__ENSG00000020577.13	3.64123	2.65596e-08
CENPA__protein_coding__ENSG00000115163.14	3.63716	1.7239e-07
RHPN2__protein_coding__ENSG00000131941.7	3.63547	0.00191356
STEAP3__protein_coding__ENSG00000115107.19	3.62748	0.00064602
BUB1B__protein_coding__ENSG00000156970.12	3.62249	3.04005e-08
PIGA__protein_coding__ENSG00000165195.15	3.62063	3.04693e-05
KIF18B__protein_coding__ENSG00000186185.13	3.61956	1.49594e-08
CHAF1B__protein_coding__ENSG00000159259.7	3.61932	6.91247e-10
AIF1L__protein_coding__ENSG00000126878.12	3.6179	4.20886e-05
PLK2__protein_coding__ENSG00000145632.14	3.6172	0.000300601
LTBR__protein_coding__ENSG00000111321.10	3.61657	0.00878682
MCM6__protein_coding__ENSG00000076003.4	3.61161	2.31666e-10
MOCS1__protein_coding__ENSG00000124615.17	3.60312	0.00116512
SUGCT__protein_coding__ENSG00000175600.15	3.5992	0.00400759
NIPAL1__protein_coding__ENSG00000163293.11	3.59728	0.000207658
SMS__protein_coding__ENSG00000102172.15	3.5917	2.01136e-09
ATP8B1__protein_coding__ENSG00000081923.11	3.58805	0.0003031
SMCO3__protein_coding__ENSG00000179256.2	3.58343	0.0322893
KIAA1524__protein_coding__ENSG00000163507.13	3.58155	3.8949e-05
B4GALT6__protein_coding__ENSG00000118276.11	3.58049	1.7411e-07
TBX21__protein_coding__ENSG00000073861.2	3.57936	0.00588865
KCNS1__protein_coding__ENSG00000124134.8	3.56358	0.0016481
BCL2L10__protein_coding__ENSG00000137875.4	3.56048	0.0313639
VDR__protein_coding__ENSG00000111424.10	3.56022	2.28079e-10
PUS7__protein_coding__ENSG00000091127.13	3.55918	4.10143e-06
NHS__protein_coding__ENSG00000188158.14	3.55904	0.000726005
MINDY4__protein_coding__ENSG00000106125.14	3.55396	0.0106825
RAD51__protein_coding__ENSG00000051180.16	3.55207	1.21061e-08
C3ORF52__protein_coding__ENSG00000114529.12	3.54983	7.55825e-06
KCNQ5__protein_coding__ENSG00000185760.15	3.54983	9.10976e-10
GTSE1__protein_coding__ENSG00000075218.18	3.54913	6.91551e-08
PTPRU__protein_coding__ENSG00000060656.19	3.54271	0.0074479
FANCB__protein_coding__ENSG00000181544.13	3.54101	1.90504e-08
SPHK1__protein_coding__ENSG00000176170.13	3.5369	1.50638e-05
CCNB2__protein_coding__ENSG00000157456.7	3.53365	1.40845e-07
TFRC__protein_coding__ENSG00000072274.12	3.53208	5.91737e-09
PTPN21__protein_coding__ENSG00000070778.12	3.53089	0.00219667
RBBP8__protein_coding__ENSG00000101773.18	3.52689	5.17883e-10
PLAGL2__protein_coding__ENSG00000126003.6	3.52638	1.03468e-09
EZH2__protein_coding__ENSG00000106462.10	3.5242	6.33726e-09
CDCA7__protein_coding__ENSG00000144354.13	3.52262	2.80479e-09
FEN1__protein_coding__ENSG00000168496.3	3.51827	4.31989e-10
TMEM132A__protein_coding__ENSG00000006118.14	3.51308	0.00130789
PAX5__protein_coding__ENSG00000196092.12	3.51099	0.00125195
CHRNA5__protein_coding__ENSG00000169684.13	3.50721	4.84538e-07
FANCI__protein_coding__ENSG00000140525.17	3.50682	2.95517e-09
BRSK2__protein_coding__ENSG00000174672.15	3.50327	0.000114951
KIF14__protein_coding__ENSG00000118193.11	3.50175	1.3655e-07
CCDC58__protein_coding__ENSG00000160124.9	3.50086	7.40338e-09
MCM8__protein_coding__ENSG00000125885.13	3.49403	1.89327e-09
DCUN1D5__protein_coding__ENSG00000137692.11	3.49094	2.00173e-09
CCL22__protein_coding__ENSG00000102962.4	3.47774	4.7222e-05
MTCL1__protein_coding__ENSG00000168502.17	3.47454	0.00920943
NAV2__protein_coding__ENSG00000166833.19	3.47024	0.00872016
PNMA6A__protein_coding__ENSG00000235961.5	3.47018	0.00286287
LYAR__protein_coding__ENSG00000145220.13	3.46838	8.18518e-09
POLA1__protein_coding__ENSG00000101868.10	3.46616	2.33785e-09
DOC2A__protein_coding__ENSG00000149927.17	3.46579	0.00248091
ZWILCH__protein_coding__ENSG00000174442.11	3.46298	2.8922e-09
ME3__protein_coding__ENSG00000151376.16	3.46258	3.49829e-07
C3ORF14__protein_coding__ENSG00000114405.10	3.45755	1.52678e-06
KLHL23__protein_coding__ENSG00000213160.9	3.45667	5.52457e-07
NCAPG2__protein_coding__ENSG00000146918.19	3.45487	1.85343e-08
SEPT5__protein_coding__ENSG00000184702.18	3.45098	0.0121993
TOP2A__protein_coding__ENSG00000131747.14	3.44931	1.61868e-08
MYB__protein_coding__ENSG00000118513.18	3.44888	6.18908e-08
TNF__protein_coding__ENSG00000232810.3	3.44653	5.97021e-10
CGREF1__protein_coding__ENSG00000138028.15	3.44588	6.58285e-08
AURKB__protein_coding__ENSG00000178999.12	3.44389	2.42598e-07
FANCA__protein_coding__ENSG00000187741.14	3.43941	4.60241e-09
FMN1__protein_coding__ENSG00000248905.8	3.4371	0.00676411
NT5DC2__protein_coding__ENSG00000168268.10	3.43421	5.198e-08
NR4A1__protein_coding__ENSG00000123358.19	3.43075	1.94415e-05
B9D1__protein_coding__ENSG00000108641.14	3.42701	0.00239291
CTNNAL1__protein_coding__ENSG00000119326.14	3.42627	1.31912e-05
PTGFRN__protein_coding__ENSG00000134247.9	3.42548	5.81697e-09
YRDC__protein_coding__ENSG00000196449.3	3.42275	1.0854e-09
GPR87__protein_coding__ENSG00000138271.5	3.41932	0.0129939
EGR3__protein_coding__ENSG00000179388.8	3.4164	0.000139514
PXT1__protein_coding__ENSG00000179165.10	3.40612	0.00224157
ERRFI1__protein_coding__ENSG00000116285.12	3.40121	7.49427e-06
RAD54B__protein_coding__ENSG00000197275.13	3.39839	1.26719e-08
WASF1__protein_coding__ENSG00000112290.12	3.39583	2.04202e-07
PMAIP1__protein_coding__ENSG00000141682.11	3.39461	1.25848e-07
HOMER1__protein_coding__ENSG00000152413.14	3.39385	5.97897e-08
NME1-NME2__protein_coding__ENSG00000011052.21	3.39024	6.37595e-07
SPC24__protein_coding__ENSG00000161888.11	3.38983	3.24599e-08
CENPN__protein_coding__ENSG00000166451.13	3.38931	1.22599e-08
CA7__protein_coding__ENSG00000168748.13	3.38387	0.0174281
EED__protein_coding__ENSG00000074266.19	3.38169	1.2943e-09
RFC4__protein_coding__ENSG00000163918.10	3.38081	6.83932e-10
PLK4__protein_coding__ENSG00000142731.10	3.37526	6.0384e-09
KIFC1__protein_coding__ENSG00000237649.7	3.37244	1.54558e-08
RRAS2__protein_coding__ENSG00000133818.13	3.36966	2.87443e-07
GSTA4__protein_coding__ENSG00000170899.10	3.36705	5.15825e-07
CCNE1__protein_coding__ENSG00000105173.13	3.35783	5.69928e-08
IMMP2L__protein_coding__ENSG00000184903.9	3.35676	3.18419e-07
KIAA0895__protein_coding__ENSG00000164542.12	3.35649	0.000177755
EMP1__protein_coding__ENSG00000134531.9	3.34879	0.000235585
STIL__protein_coding__ENSG00000123473.15	3.34818	2.95517e-09
TNFRSF4__protein_coding__ENSG00000186827.10	3.34627	2.72972e-07
SLC35F2__protein_coding__ENSG00000110660.14	3.34429	5.56536e-09
BARX2__protein_coding__ENSG00000043039.6	3.34387	0.0102937
GUCY1B3__protein_coding__ENSG00000061918.12	3.33975	7.14067e-06
ANKRD33B__protein_coding__ENSG00000164236.11	3.33931	3.72078e-07
ASCL2__protein_coding__ENSG00000183734.4	3.33601	0.0109534
HECTD2__protein_coding__ENSG00000165338.16	3.32618	1.93539e-07
FASLG__protein_coding__ENSG00000117560.7	3.32485	0.00268163
ENDOU__protein_coding__ENSG00000111405.8	3.32464	0.022973
TMEM97__protein_coding__ENSG00000109084.13	3.32394	2.26048e-08
GGH__protein_coding__ENSG00000137563.11	3.31929	1.1895e-07
CKAP2L__protein_coding__ENSG00000169607.12	3.31579	3.32443e-06
ZGRF1__protein_coding__ENSG00000138658.15	3.31061	1.35323e-08
HMMR__protein_coding__ENSG00000072571.19	3.30254	9.54e-06
KNL1__protein_coding__ENSG00000137812.19	3.30217	1.79973e-08
GMNN__protein_coding__ENSG00000112312.9	3.29865	6.41195e-09
DOCK6__protein_coding__ENSG00000130158.13	3.29668	0.00150183
TAGLN3__protein_coding__ENSG00000144834.13	3.29253	0.0161138
NKAPL__protein_coding__ENSG00000189134.3	3.29045	0.021514
OIP5__protein_coding__ENSG00000104147.8	3.28528	5.95785e-08
DLGAP5__protein_coding__ENSG00000126787.12	3.28506	5.27163e-07
FAM72B__protein_coding__ENSG00000188610.12	3.28231	1.81041e-07
KISS1R__protein_coding__ENSG00000116014.9	3.28114	0.000767476
FLNC__protein_coding__ENSG00000128591.15	3.2785	0.034243
GAP43__protein_coding__ENSG00000172020.12	3.27788	0.00494201
TRAIP__protein_coding__ENSG00000183763.8	3.27627	1.09935e-06
SLC25A13__protein_coding__ENSG00000004864.13	3.27203	6.0384e-09
TIPIN__protein_coding__ENSG00000075131.9	3.26945	2.0775e-09
PPP4R4__protein_coding__ENSG00000119698.11	3.26376	7.20838e-06
NCR3LG1__protein_coding__ENSG00000188211.8	3.26211	2.89482e-08
BRIP1__protein_coding__ENSG00000136492.8	3.25607	4.79688e-09
C6ORF223__protein_coding__ENSG00000181577.15	3.25486	7.45658e-05
COL1A2__protein_coding__ENSG00000164692.17	3.25086	0.0125569
F5__protein_coding__ENSG00000198734.10	3.24875	3.2717e-07
GABRA2__protein_coding__ENSG00000151834.15	3.24715	0.0296356
TTC26__protein_coding__ENSG00000105948.13	3.24601	5.38773e-08
AKAP12__protein_coding__ENSG00000131016.16	3.24285	0.00271693
B4GALT2__protein_coding__ENSG00000117411.16	3.23868	5.45462e-08
PCNA__protein_coding__ENSG00000132646.10	3.23784	3.60595e-09
MERTK__protein_coding__ENSG00000153208.16	3.23497	0.0097622
BNIP3__protein_coding__ENSG00000176171.11	3.23139	2.52551e-06
CDCA8__protein_coding__ENSG00000134690.10	3.23049	1.45631e-08
DEPDC1B__protein_coding__ENSG00000035499.12	3.22736	2.7593e-07
ANKRD37__protein_coding__ENSG00000186352.8	3.22383	5.65765e-07
PTCHD1__protein_coding__ENSG00000165186.11	3.22285	0.0018038
PTK2__protein_coding__ENSG00000169398.19	3.22259	9.85053e-08
ABHD17C__protein_coding__ENSG00000136379.11	3.22209	6.31696e-07
CHRNA3__protein_coding__ENSG00000080644.15	3.22078	0.0338411
CAMK2B__protein_coding__ENSG00000058404.19	3.21551	0.000404255
PFDN4__protein_coding__ENSG00000101132.9	3.21438	4.96095e-07
KCNH4__protein_coding__ENSG00000089558.8	3.21429	3.0725e-05
UTP20__protein_coding__ENSG00000120800.4	3.21415	1.2755e-08
DEPDC4__protein_coding__ENSG00000166153.16	3.21349	0.0239917
DFNA5__protein_coding__ENSG00000105928.13	3.21245	7.38397e-07
ATAD3B__protein_coding__ENSG00000160072.19	3.20857	1.3655e-07
DONSON__protein_coding__ENSG00000159147.17	3.20705	5.91737e-09
CHAC2__protein_coding__ENSG00000143942.4	3.20641	6.95369e-08
ABTB2__protein_coding__ENSG00000166016.5	3.20279	7.61164e-06
SPARCL1__protein_coding__ENSG00000152583.12	3.20242	0.0485606
EML1__protein_coding__ENSG00000066629.16	3.19556	0.0447643
GPR161__protein_coding__ENSG00000143147.14	3.19242	5.34665e-05
TUBA1B__protein_coding__ENSG00000123416.15	3.18928	2.30394e-08
IL21R__protein_coding__ENSG00000103522.15	3.18402	7.60405e-10
GDF10__protein_coding__ENSG00000266524.2	3.18389	0.0350577
CENPI__protein_coding__ENSG00000102384.13	3.1696	2.37563e-07
IGF1__protein_coding__ENSG00000017427.15	3.16932	0.0112051
STC2__protein_coding__ENSG00000113739.10	3.16892	3.8549e-06
PROM1__protein_coding__ENSG00000007062.11	3.16458	0.0412382
IQGAP3__protein_coding__ENSG00000183856.10	3.15884	1.82737e-06
CNTF__protein_coding__ENSG00000242689.2	3.15421	1.37447e-06
CLGN__protein_coding__ENSG00000153132.12	3.14924	0.000599446
KIF11__protein_coding__ENSG00000138160.5	3.14804	1.4552e-07
FANCD2__protein_coding__ENSG00000144554.10	3.14511	1.67595e-08
FAM136A__protein_coding__ENSG00000035141.7	3.14098	1.89016e-09
FANCL__protein_coding__ENSG00000115392.11	3.13115	1.96068e-08
SLC8A1__protein_coding__ENSG00000183023.18	3.1304	0.00012509
ENTHD1__protein_coding__ENSG00000176177.9	3.12926	8.77056e-05
HBQ1__protein_coding__ENSG00000086506.2	3.12717	0.0355745
DPYSL5__protein_coding__ENSG00000157851.16	3.12706	0.00423174
COL5A3__protein_coding__ENSG00000080573.6	3.12095	0.0114488
STC1__protein_coding__ENSG00000159167.11	3.11966	0.00318743
WDR76__protein_coding__ENSG00000092470.11	3.11896	5.63575e-10
SPAG5__protein_coding__ENSG00000076382.16	3.11775	3.82472e-08
CD276__protein_coding__ENSG00000103855.17	3.11353	0.0126219
AP1S3__protein_coding__ENSG00000152056.16	3.11318	8.66085e-07
MORN2__protein_coding__ENSG00000188010.12	3.11188	2.1356e-06
SLC25A19__protein_coding__ENSG00000125454.11	3.10975	1.21745e-08
RFC2__protein_coding__ENSG00000049541.10	3.1069	2.83049e-09
GZMB__protein_coding__ENSG00000100453.12	3.10457	0.000689953
TLCD1__protein_coding__ENSG00000160606.10	3.09944	2.91136e-05
NEIL3__protein_coding__ENSG00000109674.3	3.09791	3.59026e-06
FCER2__protein_coding__ENSG00000104921.14	3.09522	0.00169207
FAM43A__protein_coding__ENSG00000185112.5	3.09187	3.71839e-05
PYCR1__protein_coding__ENSG00000183010.16	3.09029	3.26542e-07
EGR4__protein_coding__ENSG00000135625.7	3.08967	0.0460357
SELENOI__protein_coding__ENSG00000138018.17	3.08503	3.66805e-09
HK2__protein_coding__ENSG00000159399.9	3.08219	3.74039e-06
AHI1__protein_coding__ENSG00000135541.20	3.07851	3.79113e-08
SNRNP25__protein_coding__ENSG00000161981.10	3.077	5.51162e-09
DNAJC12__protein_coding__ENSG00000108176.14	3.07552	2.55665e-06
NUP35__protein_coding__ENSG00000163002.12	3.07464	1.39369e-07
COQ3__protein_coding__ENSG00000132423.11	3.07366	5.91467e-09
NCKAP1__protein_coding__ENSG00000061676.14	3.06634	0.000165871
WDR62__protein_coding__ENSG00000075702.16	3.066	8.59199e-09
DLX4__protein_coding__ENSG00000108813.10	3.06369	0.0226249
VANGL2__protein_coding__ENSG00000162738.5	3.06242	0.0242282
CPS1__protein_coding__ENSG00000021826.14	3.06163	0.00431802
PPAN__protein_coding__ENSG00000130810.19	3.06097	1.41882e-08
POLR1C__protein_coding__ENSG00000171453.17	3.0591	2.30394e-08
C15ORF38-AP3S2__protein_coding__ENSG00000250021.7	3.05818	7.62395e-06
KLF1__protein_coding__ENSG00000105610.4	3.05432	0.00405199
XRCC2__protein_coding__ENSG00000196584.2	3.05306	1.59085e-05
DHFR__protein_coding__ENSG00000228716.6	3.05121	6.71957e-09
PGAM1__protein_coding__ENSG00000171314.8	3.04833	1.61375e-08
DUT__protein_coding__ENSG00000128951.13	3.0469	4.95031e-09
RBM19__protein_coding__ENSG00000122965.10	3.04659	4.38146e-09
SPTB__protein_coding__ENSG00000070182.19	3.04322	0.0452333
CCNB1__protein_coding__ENSG00000134057.14	3.03368	9.74234e-07
MCM5__protein_coding__ENSG00000100297.15	3.03342	1.89016e-09
NRGN__protein_coding__ENSG00000154146.12	3.03293	5.83477e-06
SLC25A18__protein_coding__ENSG00000182902.13	3.02426	0.00944109
EBNA1BP2__protein_coding__ENSG00000117395.12	3.02195	4.83831e-09
NUDT11__protein_coding__ENSG00000196368.4	3.02055	6.86307e-06
TCF19__protein_coding__ENSG00000137310.11	3.02027	3.34001e-09
SNRPA1__protein_coding__ENSG00000131876.16	3.01653	2.8922e-09
CENPH__protein_coding__ENSG00000153044.9	3.01508	1.89016e-09
SIAH2__protein_coding__ENSG00000181788.3	3.00593	7.78159e-10
TOMM34__protein_coding__ENSG00000025772.7	3.00454	1.89016e-09
SLC35G1__protein_coding__ENSG00000176273.14	3.00435	2.04394e-07
ZNF788__protein_coding__ENSG00000214189.8	3.00385	6.90288e-08
PFKM__protein_coding__ENSG00000152556.15	3.00185	2.11427e-08
MAP2K3__protein_coding__ENSG00000034152.18	2.99715	3.26396e-09
LTBP1__protein_coding__ENSG00000049323.15	2.99704	0.00985785
FIGNL1__protein_coding__ENSG00000132436.11	2.99654	1.28987e-08
AKR1B15__protein_coding__ENSG00000227471.8	2.99613	0.00542016
RAB13__protein_coding__ENSG00000143545.8	2.99558	2.26963e-06
TRPC3__protein_coding__ENSG00000138741.10	2.99218	0.00635487
RRM1__protein_coding__ENSG00000167325.14	2.989	6.0384e-09
VWA1__protein_coding__ENSG00000179403.11	2.98671	0.000159251
CLEC17A__protein_coding__ENSG00000187912.11	2.98417	0.000776189
RRP12__protein_coding__ENSG00000052749.13	2.98358	1.07328e-06
SAPCD2__protein_coding__ENSG00000186193.8	2.97676	2.8922e-09
VDAC1__protein_coding__ENSG00000213585.10	2.97671	9.9057e-09
CYCS__protein_coding__ENSG00000172115.8	2.97633	3.08572e-09
GPATCH4__protein_coding__ENSG00000160818.16	2.97507	1.29735e-08
NUDT4P1__protein_coding__ENSG00000177144.7	2.9739	0.00285325
NOP16__protein_coding__ENSG00000048162.20	2.97273	7.57934e-09
FBXO15__protein_coding__ENSG00000141665.11	2.97187	0.0264364
APOO__protein_coding__ENSG00000184831.13	2.97183	5.26544e-08
SCCPDH__protein_coding__ENSG00000143653.9	2.96698	1.21662e-07
AP000275.2__protein_coding__ENSG00000265590.9	2.96619	0.0174673
MRTO4__protein_coding__ENSG00000053372.4	2.96427	3.98007e-09
GPR176__protein_coding__ENSG00000166073.10	2.96213	0.00711939
ELL2__protein_coding__ENSG00000118985.15	2.96203	1.71649e-06
ATP9A__protein_coding__ENSG00000054793.13	2.96092	0.000208814
IMPA2__protein_coding__ENSG00000141401.11	2.95859	1.7863e-06
DTYMK__protein_coding__ENSG00000168393.12	2.95435	5.91737e-09
FAM222A__protein_coding__ENSG00000139438.5	2.95433	3.24655e-05
HSPE1__protein_coding__ENSG00000115541.10	2.95215	4.18949e-08
NHSL1__protein_coding__ENSG00000135540.11	2.95169	6.80338e-05
MRPL1__protein_coding__ENSG00000169288.17	2.95105	5.69381e-07
MYH10__protein_coding__ENSG00000133026.12	2.94969	1.12401e-07
NUP58__protein_coding__ENSG00000139496.15	2.9491	1.59718e-09
SEPT3__protein_coding__ENSG00000100167.19	2.94906	1.04719e-06
WDR75__protein_coding__ENSG00000115368.9	2.94844	1.47054e-09
TUBG1__protein_coding__ENSG00000131462.7	2.94705	7.57934e-09
KIF1A__protein_coding__ENSG00000130294.15	2.94611	0.00188119
EDARADD__protein_coding__ENSG00000186197.13	2.94477	0.00152565
RFC5__protein_coding__ENSG00000111445.13	2.94126	8.69401e-09
KIF18A__protein_coding__ENSG00000121621.6	2.93718	4.51882e-06
ANKLE1__protein_coding__ENSG00000160117.14	2.93613	1.7193e-05
CENPS-CORT__protein_coding__ENSG00000251503.8	2.93604	0.000716394
BLM__protein_coding__ENSG00000197299.10	2.93421	4.26505e-06
HNRNPAB__protein_coding__ENSG00000197451.11	2.93419	6.42409e-10
PRR11__protein_coding__ENSG00000068489.12	2.93294	8.60853e-07
SLC28A3__protein_coding__ENSG00000197506.7	2.93096	0.00163684
DAZL__protein_coding__ENSG00000092345.13	2.93091	0.0121029
CDC25C__protein_coding__ENSG00000158402.18	2.93026	8.3561e-07
CENPQ__protein_coding__ENSG00000031691.6	2.92994	7.98642e-09
PTPRF__protein_coding__ENSG00000142949.16	2.92946	0.00115758
BRCA2__protein_coding__ENSG00000139618.14	2.92817	1.89016e-09
SHB__protein_coding__ENSG00000107338.9	2.92427	0.0160575
HDAC9__protein_coding__ENSG00000048052.21	2.92035	0.00127243
LCT__protein_coding__ENSG00000115850.9	2.91865	0.00782772
HMSD__protein_coding__ENSG00000221887.5	2.91849	0.000120837
SPDL1__protein_coding__ENSG00000040275.16	2.91743	2.05255e-07
KL__protein_coding__ENSG00000133116.7	2.91177	0.00269735
C1QBP__protein_coding__ENSG00000108561.8	2.9102	3.72133e-08
XCL2__protein_coding__ENSG00000143185.3	2.9088	0.0413473
WDR4__protein_coding__ENSG00000160193.11	2.90494	7.57163e-07
FAM20C__protein_coding__ENSG00000177706.8	2.90384	0.00800482
FZD5__protein_coding__ENSG00000163251.3	2.90351	8.82394e-07
XYLB__protein_coding__ENSG00000093217.9	2.89989	3.90182e-05
TP73__protein_coding__ENSG00000078900.14	2.89808	0.000379992
RAI2__protein_coding__ENSG00000131831.17	2.89772	0.000343169
SFXN1__protein_coding__ENSG00000164466.12	2.89699	8.85893e-09
PIMREG__protein_coding__ENSG00000129195.15	2.89667	3.75968e-07
ZNF697__protein_coding__ENSG00000143067.4	2.89637	0.000460669
HS3ST1__protein_coding__ENSG00000002587.9	2.89442	1.51166e-05
WARS__protein_coding__ENSG00000140105.17	2.89394	6.69429e-08
PIM3__protein_coding__ENSG00000198355.4	2.88936	6.0384e-09
ERICH5__protein_coding__ENSG00000177459.10	2.8893	0.012377
KIF3B__protein_coding__ENSG00000101350.7	2.88283	4.53099e-09
PAK1IP1__protein_coding__ENSG00000111845.4	2.88172	4.00679e-08
SCARB1__protein_coding__ENSG00000073060.15	2.88083	1.49651e-06
CCDC138__protein_coding__ENSG00000163006.11	2.87396	4.20957e-08
ATAD2__protein_coding__ENSG00000156802.12	2.87239	4.2504e-09
ATP7B__protein_coding__ENSG00000123191.14	2.86978	0.0030658
GMFB__protein_coding__ENSG00000197045.12	2.86742	7.43273e-08
RSC1A1__protein_coding__ENSG00000215695.1	2.8665	0.000352658
GPAT2__protein_coding__ENSG00000186281.12	2.86638	2.82991e-07
TUBB__protein_coding__ENSG00000196230.12	2.86621	1.41882e-08
TMEM158__protein_coding__ENSG00000249992.1	2.86597	0.0163743
C17ORF51__protein_coding__ENSG00000212719.10	2.86346	6.82945e-08
SLC38A5__protein_coding__ENSG00000017483.14	2.86295	9.21225e-08
FAM161A__protein_coding__ENSG00000170264.12	2.86231	0.00622307
IPO11__protein_coding__ENSG00000086200.16	2.85945	1.99384e-08
DYRK3__protein_coding__ENSG00000143479.15	2.85879	2.63102e-06
IFRD2__protein_coding__ENSG00000214706.10	2.85847	4.46503e-08
NEK2__protein_coding__ENSG00000117650.12	2.85697	3.98819e-07
NPAS2__protein_coding__ENSG00000170485.16	2.85694	6.38363e-05
PHLDA2__protein_coding__ENSG00000181649.5	2.84309	0.000119227
PACSIN3__protein_coding__ENSG00000165912.15	2.84251	1.93327e-06
EPDR1__protein_coding__ENSG00000086289.11	2.84218	0.000470705
IPO4__protein_coding__ENSG00000196497.16	2.84142	0.00193034
CHTF18__protein_coding__ENSG00000127586.16	2.84	2.25825e-07
AFF3__protein_coding__ENSG00000144218.18	2.83766	7.77227e-06
TRA2B__protein_coding__ENSG00000136527.17	2.8368	3.48798e-09
NFIX__protein_coding__ENSG00000008441.16	2.83447	1.91769e-05
TRIB1__protein_coding__ENSG00000173334.3	2.83387	1.06568e-07
VAV3__protein_coding__ENSG00000134215.15	2.83266	1.04659e-05
MTBP__protein_coding__ENSG00000172167.7	2.82958	2.297e-08
GBE1__protein_coding__ENSG00000114480.12	2.82692	2.07205e-06
FAM216A__protein_coding__ENSG00000204856.11	2.82663	5.91737e-09
KANK2__protein_coding__ENSG00000197256.10	2.81751	4.24342e-07
MRPL12__protein_coding__ENSG00000262814.7	2.81665	8.49232e-09
PUM3__protein_coding__ENSG00000080608.9	2.81546	5.81697e-09
POFUT1__protein_coding__ENSG00000101346.13	2.81529	5.81697e-09
POC1A__protein_coding__ENSG00000164087.7	2.8145	6.17224e-09
NDC80__protein_coding__ENSG00000080986.12	2.8113	1.70986e-07
AURKA__protein_coding__ENSG00000087586.17	2.80675	1.51435e-07
NUDT10__protein_coding__ENSG00000122824.10	2.8066	0.000600038
SLC27A2__protein_coding__ENSG00000140284.10	2.80566	1.13691e-05
STK33__protein_coding__ENSG00000130413.15	2.80544	0.0125052
PGAM4__protein_coding__ENSG00000226784.2	2.80432	0.0167948
EXOSC8__protein_coding__ENSG00000120699.12	2.8035	1.42146e-08
CENPO__protein_coding__ENSG00000138092.10	2.80335	6.68234e-09
SHF__protein_coding__ENSG00000138606.19	2.80132	1.4693e-06
TSR1__protein_coding__ENSG00000167721.10	2.80006	1.21105e-09
DAB2IP__protein_coding__ENSG00000136848.16	2.79539	0.0448758
KIF20A__protein_coding__ENSG00000112984.11	2.79462	1.10159e-05
MTHFD1L__protein_coding__ENSG00000120254.15	2.79114	1.16937e-05
DIXDC1__protein_coding__ENSG00000150764.13	2.79016	8.3009e-08
SLC22A4__protein_coding__ENSG00000197208.5	2.78807	0.00335271
POU2AF1__protein_coding__ENSG00000110777.11	2.78607	7.3464e-07
ICOS__protein_coding__ENSG00000163600.12	2.78462	4.19209e-07
CHAF1A__protein_coding__ENSG00000167670.15	2.78425	1.20027e-09
TMA16__protein_coding__ENSG00000198498.9	2.78324	1.92669e-08
CDCA3__protein_coding__ENSG00000111665.11	2.78316	0.000102601
GPT2__protein_coding__ENSG00000166123.13	2.77833	1.80253e-07
HNRNPH1__protein_coding__ENSG00000169045.17	2.77627	6.19258e-08
CCDC86__protein_coding__ENSG00000110104.11	2.77598	1.73821e-05
PAM__protein_coding__ENSG00000145730.20	2.77551	1.62023e-07
TONSL__protein_coding__ENSG00000160949.16	2.7747	2.89482e-08
RANBP1__protein_coding__ENSG00000099901.16	2.77366	1.02241e-08
SELP__protein_coding__ENSG00000174175.16	2.77206	0.019903
LAMP3__protein_coding__ENSG00000078081.7	2.77183	4.73149e-06
RAN__protein_coding__ENSG00000132341.11	2.77127	7.44105e-09
LAG3__protein_coding__ENSG00000089692.8	2.77111	0.00889384
REEP2__protein_coding__ENSG00000132563.15	2.76815	1.35859e-05
USP12__protein_coding__ENSG00000152484.13	2.76607	8.85893e-09
E2F2__protein_coding__ENSG00000007968.6	2.76555	2.27616e-07
MTUS2__protein_coding__ENSG00000132938.19	2.76363	0.0256412
SLC8A3__protein_coding__ENSG00000100678.18	2.75968	0.0156432
JADE3__protein_coding__ENSG00000102221.13	2.75874	4.86822e-05
DDX21__protein_coding__ENSG00000165732.12	2.75665	5.81697e-09
GCSH__protein_coding__ENSG00000140905.10	2.75628	2.03622e-05
CMSS1__protein_coding__ENSG00000184220.11	2.75471	4.77236e-09
RHOV__protein_coding__ENSG00000104140.6	2.7532	0.00687284
VEGFA__protein_coding__ENSG00000112715.21	2.74884	0.000359871
FAM155B__protein_coding__ENSG00000130054.4	2.74795	0.0492885
MSI1__protein_coding__ENSG00000135097.6	2.74475	0.00757873
NPM3__protein_coding__ENSG00000107833.10	2.74378	3.15266e-07
NOCT__protein_coding__ENSG00000151014.5	2.74339	5.3958e-08
RARS__protein_coding__ENSG00000113643.8	2.7428	1.01287e-08
ILDR2__protein_coding__ENSG00000143195.12	2.74029	6.0998e-06
MAGOHB__protein_coding__ENSG00000111196.9	2.73792	2.13845e-08
MTHFD1__protein_coding__ENSG00000100714.15	2.73777	9.31956e-09
TIMELESS__protein_coding__ENSG00000111602.11	2.73571	3.71382e-09
PCDHGB4__protein_coding__ENSG00000253953.2	2.73354	0.0374216
MITF__protein_coding__ENSG00000187098.14	2.72918	0.0151112
NOLC1__protein_coding__ENSG00000166197.16	2.72911	2.8922e-09
RPL22L1__protein_coding__ENSG00000163584.17	2.72856	8.471e-08
TPI1__protein_coding__ENSG00000111669.14	2.72632	2.3587e-07
COQ2__protein_coding__ENSG00000173085.13	2.7233	7.14973e-08
RABGGTB__protein_coding__ENSG00000137955.15	2.72311	1.39952e-08
SMO__protein_coding__ENSG00000128602.9	2.723	0.00342143
EGR1__protein_coding__ENSG00000120738.7	2.72193	0.000324536
TUBA1C__protein_coding__ENSG00000167553.15	2.71617	2.34837e-08
TMEM106C__protein_coding__ENSG00000134291.11	2.71598	1.54907e-08
LRR1__protein_coding__ENSG00000165501.16	2.71381	4.73983e-08
LRRC8B__protein_coding__ENSG00000197147.13	2.71339	7.54834e-09
TIMM17A__protein_coding__ENSG00000134375.10	2.70964	9.51661e-09
NR6A1__protein_coding__ENSG00000148200.16	2.70894	4.19471e-07
ABCE1__protein_coding__ENSG00000164163.10	2.70434	1.53717e-08
COPRS__protein_coding__ENSG00000172301.10	2.7035	3.60395e-09
TAF1A__protein_coding__ENSG00000143498.17	2.70189	6.91547e-08
CKS1B__protein_coding__ENSG00000173207.12	2.69959	1.49857e-08
MAP6D1__protein_coding__ENSG00000180834.7	2.69417	6.98939e-05
RECQL4__protein_coding__ENSG00000160957.12	2.69206	2.4957e-07
BRIX1__protein_coding__ENSG00000113460.12	2.68533	6.77965e-08
UBE2S__protein_coding__ENSG00000108106.13	2.68522	4.05987e-07
DCTPP1__protein_coding__ENSG00000179958.8	2.68057	1.05189e-08
PLTP__protein_coding__ENSG00000100979.14	2.68038	8.32943e-06
PHF6__protein_coding__ENSG00000156531.16	2.67899	2.95517e-09
PRC1__protein_coding__ENSG00000198901.13	2.67761	1.02701e-07
RMI1__protein_coding__ENSG00000178966.16	2.67536	3.65658e-09
SNAI1__protein_coding__ENSG00000124216.3	2.6715	0.0143481
SNRPD1__protein_coding__ENSG00000167088.10	2.671	7.52302e-09
CCL4__protein_coding__ENSG00000275302.1	2.67093	0.0219366
BASP1__protein_coding__ENSG00000176788.8	2.67067	0.000278266
PNO1__protein_coding__ENSG00000115946.7	2.66865	2.11427e-08
MMS22L__protein_coding__ENSG00000146263.11	2.6669	5.81697e-09
DKC1__protein_coding__ENSG00000130826.17	2.66407	5.91737e-09
PRIM1__protein_coding__ENSG00000198056.13	2.66176	2.8922e-09
NUSAP1__protein_coding__ENSG00000137804.12	2.66173	2.75582e-06
SLC2A9__protein_coding__ENSG00000109667.11	2.66045	0.0418105
MRPL39__protein_coding__ENSG00000154719.13	2.66016	1.28987e-08
PPP1CC__protein_coding__ENSG00000186298.11	2.65644	3.32372e-09
TCP1__protein_coding__ENSG00000120438.11	2.65537	3.65658e-09
PPAT__protein_coding__ENSG00000128059.8	2.65353	4.27749e-09
RCL1__protein_coding__ENSG00000120158.11	2.64914	5.79487e-08
ECT2__protein_coding__ENSG00000114346.13	2.64857	3.54993e-07
TSPAN6__protein_coding__ENSG00000000003.14	2.64367	0.012723
RMDN2__protein_coding__ENSG00000115841.19	2.64321	0.00144966
CD109__protein_coding__ENSG00000156535.13	2.63875	9.5396e-07
NEMP1__protein_coding__ENSG00000166881.9	2.63819	3.37259e-08
PCDHGA10__protein_coding__ENSG00000253846.2	2.63687	0.0038272
KNTC1__protein_coding__ENSG00000184445.11	2.6361	4.71836e-08
SGO1__protein_coding__ENSG00000129810.14	2.63518	3.12139e-07
C2CD4A__protein_coding__ENSG00000198535.5	2.63346	0.00544947
YWHAE__protein_coding__ENSG00000108953.16	2.63274	6.00584e-08
PLS1__protein_coding__ENSG00000120756.12	2.63274	1.86019e-08
UNG__protein_coding__ENSG00000076248.10	2.62755	6.12913e-09
MRPL3__protein_coding__ENSG00000114686.8	2.6272	7.95958e-09
C9ORF40__protein_coding__ENSG00000135045.6	2.62658	3.34001e-09
NAB2__protein_coding__ENSG00000166886.12	2.62511	4.54333e-09
KBTBD8__protein_coding__ENSG00000163376.11	2.62456	1.61265e-08
GK__protein_coding__ENSG00000198814.12	2.61868	1.21105e-09
IPO5__protein_coding__ENSG00000065150.18	2.61737	9.51661e-09
CA2__protein_coding__ENSG00000104267.9	2.61711	0.00113555
BCL2L1__protein_coding__ENSG00000171552.12	2.6168	9.18936e-09
TMEM52__protein_coding__ENSG00000178821.12	2.61554	0.00650753
ARHGEF10__protein_coding__ENSG00000104728.15	2.61264	0.00339389
SNX9__protein_coding__ENSG00000130340.15	2.61238	3.6653e-06
SORD__protein_coding__ENSG00000140263.13	2.60905	2.91373e-08
SLC25A10__protein_coding__ENSG00000183048.11	2.60798	1.1993e-08
MPHOSPH6__protein_coding__ENSG00000135698.9	2.60364	1.50834e-07
GAR1__protein_coding__ENSG00000109534.16	2.60284	3.01529e-08
AUP1__protein_coding__ENSG00000115307.16	2.60188	2.06533e-05
SFXN4__protein_coding__ENSG00000183605.16	2.59954	7.24032e-09
ASPM__protein_coding__ENSG00000066279.17	2.59894	4.44559e-07
FRRS1__protein_coding__ENSG00000156869.12	2.59694	0.00133228
NOC3L__protein_coding__ENSG00000173145.11	2.59603	2.80385e-08
PKM__protein_coding__ENSG00000067225.17	2.59518	6.28264e-08
AHCY__protein_coding__ENSG00000101444.12	2.59326	8.85893e-09
REXO5__protein_coding__ENSG00000005189.19	2.59318	2.54142e-06
ERI2__protein_coding__ENSG00000196678.13	2.59177	2.57586e-06
AIMP2__protein_coding__ENSG00000106305.9	2.59136	1.54054e-09
MYO19__protein_coding__ENSG00000278259.4	2.58926	2.08397e-08
ARHGAP11A__protein_coding__ENSG00000198826.10	2.58628	2.08231e-08
NAA15__protein_coding__ENSG00000164134.12	2.58266	1.00357e-08
RCC1__protein_coding__ENSG00000180198.15	2.58198	2.8922e-09
TTLL12__protein_coding__ENSG00000100304.12	2.57883	1.00357e-08
FARSB__protein_coding__ENSG00000116120.9	2.57757	1.76171e-08
GATM__protein_coding__ENSG00000171766.15	2.57753	0.00352255
ELOVL7__protein_coding__ENSG00000164181.13	2.57658	0.0235333
SMC2__protein_coding__ENSG00000136824.18	2.57547	3.68487e-08
SLC7A5__protein_coding__ENSG00000103257.8	2.57442	4.04015e-07
TANC1__protein_coding__ENSG00000115183.14	2.57123	0.0168875
RASL10B__protein_coding__ENSG00000270885.1	2.56761	0.00421248
GTPBP4__protein_coding__ENSG00000107937.18	2.56623	5.73729e-09
TOMM40__protein_coding__ENSG00000130204.12	2.56556	1.61864e-08
DNAH14__protein_coding__ENSG00000185842.15	2.56212	0.0493937
PRMT3__protein_coding__ENSG00000185238.12	2.55989	4.27749e-09
SPTBN2__protein_coding__ENSG00000173898.11	2.55481	1.14014e-05
KPNA2__protein_coding__ENSG00000182481.8	2.55434	3.15266e-07
DCBLD2__protein_coding__ENSG00000057019.15	2.5529	2.09544e-06
TMEM165__protein_coding__ENSG00000134851.12	2.55288	2.54442e-08
SEH1L__protein_coding__ENSG00000085415.15	2.55209	1.46218e-08
TIMM21__protein_coding__ENSG00000075336.11	2.55128	2.21563e-07
UBE2QL1__protein_coding__ENSG00000215218.3	2.55094	0.0277481
ARG2__protein_coding__ENSG00000081181.7	2.55054	0.00070696
STK3__protein_coding__ENSG00000104375.15	2.5502	3.82133e-07
HSPA4L__protein_coding__ENSG00000164070.11	2.5497	2.48276e-05
MAD2L1__protein_coding__ENSG00000164109.13	2.54759	1.85343e-08
CENPP__protein_coding__ENSG00000188312.13	2.54685	9.57585e-09
ARNTL2__protein_coding__ENSG00000029153.14	2.54683	1.48707e-07
TIMM44__protein_coding__ENSG00000104980.7	2.54257	6.53112e-06
LRRC4__protein_coding__ENSG00000128594.7	2.54053	0.0175293
ASRGL1__protein_coding__ENSG00000162174.12	2.54018	1.38779e-06
EGFL7__protein_coding__ENSG00000172889.15	2.54	0.000509155
MRPL37__protein_coding__ENSG00000116221.15	2.53988	2.26932e-09
NUP155__protein_coding__ENSG00000113569.15	2.53396	2.80479e-09
NARS2__protein_coding__ENSG00000137513.9	2.5328	2.08397e-08
CCDC171__protein_coding__ENSG00000164989.16	2.5321	4.72633e-06
KIAA1211__protein_coding__ENSG00000109265.13	2.53083	0.000400954
DNAJC25__protein_coding__ENSG00000059769.19	2.52844	3.77041e-05
CCT2__protein_coding__ENSG00000166226.12	2.52795	1.26854e-08
WDR34__protein_coding__ENSG00000119333.11	2.52765	4.7097e-08
AC068790.8__protein_coding__ENSG00000274874.1	2.52556	0.0424584
NCL__protein_coding__ENSG00000115053.15	2.52545	8.27999e-10
GLA__protein_coding__ENSG00000102393.9	2.52343	2.69308e-07
DHRS7B__protein_coding__ENSG00000109016.17	2.52095	2.7091e-05
TXNL4B__protein_coding__ENSG00000140830.8	2.52045	2.9181e-08
FANCC__protein_coding__ENSG00000158169.12	2.51827	1.15037e-08
SUV39H2__protein_coding__ENSG00000152455.15	2.515	1.8872e-06
MCM3__protein_coding__ENSG00000112118.18	2.51357	6.26544e-10
CD72__protein_coding__ENSG00000137101.12	2.51327	0.0011793
CCDC34__protein_coding__ENSG00000109881.16	2.51321	2.52212e-07
PSMA2__protein_coding__ENSG00000106588.10	2.5103	8.59199e-09
ADGRG6__protein_coding__ENSG00000112414.14	2.50834	0.000479406
SIRPA__protein_coding__ENSG00000198053.11	2.50758	0.0335791
SLC31A1__protein_coding__ENSG00000136868.10	2.50577	1.42278e-08
GTF2H2__protein_coding__ENSG00000145736.14	2.50378	3.60838e-06
AK6__protein_coding__ENSG00000085231.13	2.50375	5.81697e-09
DCLRE1B__protein_coding__ENSG00000118655.4	2.49737	5.56536e-09
RYR1__protein_coding__ENSG00000196218.12	2.49649	9.10082e-06
HSP90AB1__protein_coding__ENSG00000096384.19	2.49624	4.85438e-08
SAAL1__protein_coding__ENSG00000166788.9	2.495	3.77159e-08
ENOSF1__protein_coding__ENSG00000132199.18	2.49328	0.000282561
HSPH1__protein_coding__ENSG00000120694.19	2.49247	1.04987e-06
AARSD1__protein_coding__ENSG00000266967.6	2.4914	1.29609e-08
MT1G__protein_coding__ENSG00000125144.13	2.49075	0.0214547
PIGW__protein_coding__ENSG00000277161.1	2.48999	3.55821e-08
LMCD1__protein_coding__ENSG00000071282.11	2.48955	9.90503e-05
ZC3H12D__protein_coding__ENSG00000178199.13	2.48675	1.14941e-07
RPF2__protein_coding__ENSG00000197498.12	2.4866	6.03504e-08
CBWD1__protein_coding__ENSG00000172785.18	2.48605	6.63119e-06
TFB2M__protein_coding__ENSG00000162851.7	2.48523	3.60395e-09
MTHFD2__protein_coding__ENSG00000065911.11	2.48274	1.23361e-08
CCT6A__protein_coding__ENSG00000146731.10	2.48221	4.27749e-09
POMP__protein_coding__ENSG00000132963.7	2.47899	2.23522e-08
TOMM5__protein_coding__ENSG00000175768.12	2.47437	1.21061e-08
GNL3__protein_coding__ENSG00000163938.16	2.4742	2.93145e-08
HSP90AA1__protein_coding__ENSG00000080824.18	2.47048	4.73983e-08
TFDP1__protein_coding__ENSG00000198176.12	2.4678	5.91737e-09
TRIM69__protein_coding__ENSG00000185880.12	2.46718	1.80705e-05
REL__protein_coding__ENSG00000162924.13	2.46591	3.12272e-08
CSE1L__protein_coding__ENSG00000124207.16	2.46563	6.59508e-09
LONP1__protein_coding__ENSG00000196365.11	2.46493	1.3653e-07
PHLDA1__protein_coding__ENSG00000139289.13	2.46421	0.000750952
ECE2__protein_coding__ENSG00000145194.17	2.46365	2.10431e-07
ATAD3A__protein_coding__ENSG00000197785.13	2.46146	2.13845e-08
GNG12__protein_coding__ENSG00000172380.5	2.46017	0.0145147
TNFSF14__protein_coding__ENSG00000125735.10	2.45829	1.53717e-08
ITGB3BP__protein_coding__ENSG00000142856.16	2.45735	8.47914e-08
TCEAL9__protein_coding__ENSG00000185222.8	2.45677	0.000122141
EEF1E1__protein_coding__ENSG00000124802.11	2.45517	1.48707e-07
BYSL__protein_coding__ENSG00000112578.9	2.45392	5.5755e-07
FAM3C__protein_coding__ENSG00000196937.10	2.44969	5.40353e-06
GGCT__protein_coding__ENSG00000006625.17	2.44935	1.21061e-08
ST7__protein_coding__ENSG00000004866.20	2.44918	2.69907e-05
CTXN1__protein_coding__ENSG00000178531.5	2.44813	0.0484824
AC007906.2__protein_coding__ENSG00000277639.2	2.4473	0.0248478
CAMSAP2__protein_coding__ENSG00000118200.14	2.44728	2.08343e-06
RPL26L1__protein_coding__ENSG00000037241.7	2.44686	1.12766e-08
PINX1__protein_coding__ENSG00000254093.8	2.44393	1.22384e-08
SLC41A2__protein_coding__ENSG00000136052.9	2.44345	0.000174084
GOT2__protein_coding__ENSG00000125166.12	2.44017	1.21399e-08
EFCAB11__protein_coding__ENSG00000140025.15	2.44	1.7863e-06
BOLA3__protein_coding__ENSG00000163170.11	2.43881	1.57108e-06
IL2RA__protein_coding__ENSG00000134460.15	2.4387	6.75909e-06
BUB1__protein_coding__ENSG00000169679.14	2.43845	4.01898e-07
MAK16__protein_coding__ENSG00000198042.10	2.43797	2.50583e-08
NIPAL4__protein_coding__ENSG00000172548.14	2.43689	0.0331107
CCT5__protein_coding__ENSG00000150753.11	2.43657	9.23992e-09
NLN__protein_coding__ENSG00000123213.22	2.43649	4.81022e-05
LRRC32__protein_coding__ENSG00000137507.11	2.43487	0.000551207
MAIP1__protein_coding__ENSG00000162972.10	2.43422	7.57934e-09
PSMB5__protein_coding__ENSG00000100804.18	2.43372	3.08601e-08
USP37__protein_coding__ENSG00000135913.10	2.43331	4.47175e-09
C4ORF46__protein_coding__ENSG00000205208.4	2.43318	1.26089e-07
BZW2__protein_coding__ENSG00000136261.14	2.43226	1.37299e-08
P4HA1__protein_coding__ENSG00000122884.12	2.42907	1.27051e-05
APOD__protein_coding__ENSG00000189058.8	2.42758	0.0152932
SPIRE1__protein_coding__ENSG00000134278.15	2.42743	0.000209708
FAM174B__protein_coding__ENSG00000185442.12	2.42635	2.84608e-05
PRDX4__protein_coding__ENSG00000123131.12	2.4258	6.49233e-07
RDH10__protein_coding__ENSG00000121039.9	2.42577	1.64627e-05
SLC39A14__protein_coding__ENSG00000104635.13	2.42348	2.14706e-07
RMI2__protein_coding__ENSG00000175643.8	2.42301	7.86832e-06
GPD2__protein_coding__ENSG00000115159.15	2.42279	9.4919e-09
HSPA9__protein_coding__ENSG00000113013.12	2.42149	1.23361e-08
PFAS__protein_coding__ENSG00000178921.13	2.42051	9.72591e-09
GJB2__protein_coding__ENSG00000165474.5	2.41979	0.00946079
MLF1__protein_coding__ENSG00000178053.17	2.41944	0.000141696
PFKFB4__protein_coding__ENSG00000114268.11	2.41694	0.00018591
C3ORF67__protein_coding__ENSG00000163689.19	2.41692	0.000470526
ANKRD34A__protein_coding__ENSG00000272031.2	2.41459	7.43273e-08
NDST1__protein_coding__ENSG00000070614.14	2.41408	3.09899e-05
CCDC50__protein_coding__ENSG00000152492.13	2.41336	7.10253e-05
SRM__protein_coding__ENSG00000116649.9	2.41151	7.95958e-09
KALRN__protein_coding__ENSG00000160145.15	2.40888	0.00716083
ATP13A3__protein_coding__ENSG00000133657.14	2.40884	1.40194e-08
KCNN4__protein_coding__ENSG00000104783.11	2.40807	4.32987e-06
LIF__protein_coding__ENSG00000128342.4	2.40799	0.00438749
TIMM8B__protein_coding__ENSG00000150779.11	2.40664	9.87622e-07
SLC25A32__protein_coding__ENSG00000164933.11	2.40531	4.10693e-08
PTK7__protein_coding__ENSG00000112655.15	2.40355	0.000349517
NPM1__protein_coding__ENSG00000181163.13	2.40241	9.99239e-09
SCD__protein_coding__ENSG00000099194.5	2.4022	1.05641e-06
MTX2__protein_coding__ENSG00000128654.13	2.40023	3.82987e-06
PCGF2__protein_coding__ENSG00000277258.4	2.39749	7.94565e-06
POLR3F__protein_coding__ENSG00000132664.11	2.39716	0.00117367
TRAP1__protein_coding__ENSG00000126602.10	2.39691	3.11647e-08
MASTL__protein_coding__ENSG00000120539.14	2.39687	1.38865e-08
CLN6__protein_coding__ENSG00000128973.12	2.39621	1.21664e-07
GCSAML__protein_coding__ENSG00000169224.12	2.39548	0.0028777
GPN3__protein_coding__ENSG00000111231.8	2.39443	1.29405e-08
UTP4__protein_coding__ENSG00000141076.17	2.39427	1.52441e-08
MTSS1__protein_coding__ENSG00000170873.18	2.3937	5.67052e-06
MZT1__protein_coding__ENSG00000204899.5	2.39347	2.43257e-08
WEE1__protein_coding__ENSG00000166483.10	2.39242	2.2594e-08
NREP__protein_coding__ENSG00000134986.13	2.39211	1.07328e-06
IMPDH2__protein_coding__ENSG00000178035.11	2.39079	2.89482e-08
EIF5A__protein_coding__ENSG00000132507.17	2.38965	2.53686e-09
YBX3__protein_coding__ENSG00000060138.12	2.38723	7.38802e-07
SLC35E4__protein_coding__ENSG00000100036.12	2.38681	2.29403e-05
ALCAM__protein_coding__ENSG00000170017.12	2.3867	6.13609e-07
WARS2__protein_coding__ENSG00000116874.11	2.38523	9.49371e-08
CDK4__protein_coding__ENSG00000135446.16	2.38509	1.37069e-08
EBI3__protein_coding__ENSG00000105246.5	2.38492	0.00265862
NEFH__protein_coding__ENSG00000100285.9	2.38474	4.16933e-08
ALDH1B1__protein_coding__ENSG00000137124.7	2.38398	1.67331e-07
SDC1__protein_coding__ENSG00000115884.10	2.38372	0.0308204
NTRK1__protein_coding__ENSG00000198400.11	2.38321	0.00149897
ACTRT3__protein_coding__ENSG00000184378.2	2.38156	0.00219802
GSTCD__protein_coding__ENSG00000138780.14	2.37962	2.01578e-07
FBXO45__protein_coding__ENSG00000174013.7	2.37884	2.75343e-09
PVR__protein_coding__ENSG00000073008.14	2.37769	2.47382e-05
CCDC184__protein_coding__ENSG00000177875.4	2.37689	0.000611572
MTFP1__protein_coding__ENSG00000242114.5	2.37371	9.20514e-08
LTV1__protein_coding__ENSG00000135521.8	2.37364	3.71871e-09
ETF1__protein_coding__ENSG00000120705.12	2.37282	3.99106e-09
HSF2BP__protein_coding__ENSG00000160207.8	2.37231	0.000104087
SPAG1__protein_coding__ENSG00000104450.12	2.37133	2.25116e-07
TMEM88__protein_coding__ENSG00000167874.6	2.36992	0.0232252
DLAT__protein_coding__ENSG00000150768.15	2.36872	9.64579e-09
PRMT5__protein_coding__ENSG00000100462.15	2.36855	3.06823e-08
MTMR2__protein_coding__ENSG00000087053.18	2.36638	5.84441e-09
SRSF7__protein_coding__ENSG00000115875.18	2.36606	4.55737e-08
ZC3HAV1L__protein_coding__ENSG00000146858.7	2.36506	1.19924e-06
MPP6__protein_coding__ENSG00000105926.15	2.36482	4.35286e-08
NEK6__protein_coding__ENSG00000119408.16	2.36392	8.62959e-06
MRPL13__protein_coding__ENSG00000172172.7	2.36294	3.56603e-08
SNRPE__protein_coding__ENSG00000182004.12	2.36079	1.17434e-07
POLR2H__protein_coding__ENSG00000163882.9	2.35594	1.56581e-08
RUVBL1__protein_coding__ENSG00000175792.11	2.35407	1.89016e-09
AC092718.8__protein_coding__ENSG00000284512.1	2.35394	0.000277377
ALKBH2__protein_coding__ENSG00000189046.10	2.35291	5.91228e-09
FAM89A__protein_coding__ENSG00000182118.7	2.35281	1.69368e-06
ZEB2__protein_coding__ENSG00000169554.18	2.35146	0.00937179
POU2F2__protein_coding__ENSG00000028277.21	2.34604	7.95958e-09
SPESP1__protein_coding__ENSG00000258484.3	2.34443	4.28351e-05
CDK2__protein_coding__ENSG00000123374.10	2.34398	1.48517e-08
HAT1__protein_coding__ENSG00000128708.12	2.34379	3.6265e-08
TIMM8A__protein_coding__ENSG00000126953.5	2.34347	1.70993e-07
GAPDH__protein_coding__ENSG00000111640.14	2.342	3.93421e-08
KIF26B__protein_coding__ENSG00000162849.15	2.34191	0.0108543
PSMA1__protein_coding__ENSG00000129084.17	2.34163	5.91737e-09
HSPA14__protein_coding__ENSG00000187522.14	2.33961	4.2504e-09
KPNB1__protein_coding__ENSG00000108424.9	2.3391	2.95517e-09
JAZF1__protein_coding__ENSG00000153814.11	2.33791	5.39808e-08
TTC23__protein_coding__ENSG00000103852.12	2.33659	0.000467774
CIT__protein_coding__ENSG00000122966.15	2.33506	2.61431e-08
UCHL5__protein_coding__ENSG00000116750.13	2.33459	8.7511e-09
GLRX3__protein_coding__ENSG00000108010.11	2.33359	1.99384e-08
C12ORF60__protein_coding__ENSG00000182993.3	2.3332	0.000119196
OTUD7B__protein_coding__ENSG00000264522.5	2.32957	1.81453e-07
GALNT2__protein_coding__ENSG00000143641.9	2.32902	3.26542e-07
PRR3__protein_coding__ENSG00000204576.11	2.32717	3.14294e-08
OSGEP__protein_coding__ENSG00000092094.10	2.32667	4.85509e-09
FOXRED2__protein_coding__ENSG00000100350.14	2.32656	2.06988e-07
SLC25A14__protein_coding__ENSG00000102078.15	2.32614	1.70975e-06
MINDY3__protein_coding__ENSG00000148481.13	2.32482	0.000110547
NDC1__protein_coding__ENSG00000058804.11	2.32304	7.26141e-08
URB2__protein_coding__ENSG00000135763.9	2.32254	1.54054e-09
NDN__protein_coding__ENSG00000182636.5	2.3223	0.00411946
OXCT1__protein_coding__ENSG00000083720.12	2.32222	4.55737e-08
TIMM50__protein_coding__ENSG00000105197.10	2.32055	6.95369e-08
CENPF__protein_coding__ENSG00000117724.12	2.31874	8.51359e-07
THUMPD2__protein_coding__ENSG00000138050.14	2.31822	1.69749e-05
UNC5B__protein_coding__ENSG00000107731.12	2.31774	0.0393465
FJX1__protein_coding__ENSG00000179431.6	2.3166	0.0206988
ILF2__protein_coding__ENSG00000143621.16	2.31642	5.81697e-09
GNAI1__protein_coding__ENSG00000127955.15	2.31505	0.00464262
OXTR__protein_coding__ENSG00000180914.10	2.31413	0.000248344
ALOX12B__protein_coding__ENSG00000179477.9	2.31355	0.0384893
DOCK1__protein_coding__ENSG00000150760.12	2.31202	0.0133153
SLC5A6__protein_coding__ENSG00000138074.14	2.31065	2.95775e-07
BZW1__protein_coding__ENSG00000082153.17	2.30881	2.38152e-08
PSMD14__protein_coding__ENSG00000115233.11	2.30802	1.17099e-07
FZD3__protein_coding__ENSG00000104290.10	2.30411	4.92811e-05
AGK__protein_coding__ENSG00000006530.15	2.30327	3.18034e-08
SYDE1__protein_coding__ENSG00000105137.12	2.30245	0.00285337
NOP58__protein_coding__ENSG00000055044.10	2.30208	2.29358e-08
HMGA1__protein_coding__ENSG00000137309.19	2.30174	9.20514e-08
ADAM9__protein_coding__ENSG00000168615.11	2.29984	1.15518e-06
GALE__protein_coding__ENSG00000117308.14	2.29906	1.53717e-08
PNMA8A__protein_coding__ENSG00000182013.17	2.29557	1.14837e-05
EIF5AL1__protein_coding__ENSG00000253626.3	2.29341	1.58448e-06
LARP4__protein_coding__ENSG00000161813.21	2.29331	5.0867e-09
ALYREF__protein_coding__ENSG00000183684.7	2.29028	8.47324e-09
PTPN14__protein_coding__ENSG00000152104.11	2.28898	4.91675e-05
TIMM23__protein_coding__ENSG00000265354.3	2.2886	1.53717e-08
STRAP__protein_coding__ENSG00000023734.10	2.28717	6.68234e-09
TNFRSF18__protein_coding__ENSG00000186891.13	2.2846	0.00150725
SLIRP__protein_coding__ENSG00000119705.9	2.28434	5.96093e-08
POLD3__protein_coding__ENSG00000077514.8	2.28408	3.71871e-09
SMIM13__protein_coding__ENSG00000224531.5	2.28225	8.24783e-08
TTC27__protein_coding__ENSG00000018699.11	2.28074	5.59549e-08
CHST2__protein_coding__ENSG00000175040.5	2.28044	2.09616e-05
ITPRIPL2__protein_coding__ENSG00000205730.6	2.27949	0.00138013
SRSF1__protein_coding__ENSG00000136450.12	2.2773	7.60279e-09
ENO1__protein_coding__ENSG00000074800.13	2.27669	3.35757e-07
BTBD3__protein_coding__ENSG00000132640.14	2.27661	2.14346e-05
TMEM99__protein_coding__ENSG00000167920.8	2.276	3.08601e-08
FNBP1L__protein_coding__ENSG00000137942.16	2.27473	1.1466e-05
PFKP__protein_coding__ENSG00000067057.16	2.27472	5.26396e-08
CDK2AP1__protein_coding__ENSG00000111328.6	2.27446	1.82833e-08
HEATR1__protein_coding__ENSG00000119285.10	2.27411	2.45646e-08
SERBP1__protein_coding__ENSG00000142864.14	2.2735	1.89016e-09
METTL1__protein_coding__ENSG00000037897.16	2.27343	8.1297e-07
GMPR__protein_coding__ENSG00000137198.9	2.27201	0.000180251
CPNE8__protein_coding__ENSG00000139117.13	2.26765	5.0821e-05
CHML__protein_coding__ENSG00000203668.2	2.26698	1.16946e-05
AL672142.1__protein_coding__ENSG00000251184.1	2.26697	0.0132319
ACOT7__protein_coding__ENSG00000097021.19	2.26694	7.54267e-08
BCCIP__protein_coding__ENSG00000107949.16	2.26662	3.42036e-09
C2ORF16__protein_coding__ENSG00000221843.4	2.26639	0.000324243
TRMU__protein_coding__ENSG00000100416.12	2.26561	2.13091e-07
PHB__protein_coding__ENSG00000167085.11	2.26329	7.98642e-09
TPX2__protein_coding__ENSG00000088325.15	2.26269	4.95282e-07
ATP1B4__protein_coding__ENSG00000101892.11	2.26232	0.0440637
EIF4A1__protein_coding__ENSG00000161960.14	2.25991	4.81383e-09
FAM124A__protein_coding__ENSG00000150510.16	2.25967	0.00565941
HOMER3__protein_coding__ENSG00000051128.18	2.25942	0.00156613
RPL7L1__protein_coding__ENSG00000146223.14	2.25902	2.75343e-09
C18ORF54__protein_coding__ENSG00000166845.13	2.25844	5.90451e-07
WDR36__protein_coding__ENSG00000134987.11	2.25738	6.60664e-09
SERPINE2__protein_coding__ENSG00000135919.12	2.25135	0.000178446
PPIL1__protein_coding__ENSG00000137168.7	2.25082	1.79887e-07
CDCA4__protein_coding__ENSG00000170779.10	2.25042	1.21061e-08
RAB30__protein_coding__ENSG00000137502.9	2.24908	5.08393e-08
OTUD6B__protein_coding__ENSG00000155100.10	2.24886	9.23827e-08
ASAH2B__protein_coding__ENSG00000204147.9	2.24828	1.7977e-07
SFT2D1__protein_coding__ENSG00000198818.9	2.24694	1.65877e-07
IFT46__protein_coding__ENSG00000118096.7	2.24403	1.13385e-08
ARHGEF37__protein_coding__ENSG00000183111.11	2.23952	0.00332632
USP54__protein_coding__ENSG00000166348.18	2.2393	1.30099e-05
ACAT1__protein_coding__ENSG00000075239.13	2.23926	5.57512e-08
ANKRD13B__protein_coding__ENSG00000198720.12	2.23834	0.000109617
RIOK1__protein_coding__ENSG00000124784.8	2.23537	1.65219e-07
SSRP1__protein_coding__ENSG00000149136.8	2.23404	5.81697e-09
ADD2__protein_coding__ENSG00000075340.22	2.23348	3.66391e-07
CBX2__protein_coding__ENSG00000173894.10	2.23187	1.72569e-07
MTHFD2L__protein_coding__ENSG00000163738.18	2.23019	0.000216515
GCK__protein_coding__ENSG00000106633.15	2.2296	0.0249955
RPA3__protein_coding__ENSG00000106399.11	2.22884	7.97552e-08
C19ORF57__protein_coding__ENSG00000132016.11	2.22883	6.81215e-06
RHOB__protein_coding__ENSG00000143878.9	2.22652	0.00158966
DPH2__protein_coding__ENSG00000132768.13	2.22566	2.21263e-07
FSD1__protein_coding__ENSG00000105255.10	2.22517	6.23599e-07
NUP37__protein_coding__ENSG00000075188.8	2.2248	1.67693e-08
TXNDC5__protein_coding__ENSG00000239264.8	2.22283	2.36119e-08
CNKSR3__protein_coding__ENSG00000153721.18	2.22283	0.00158907
SLC19A2__protein_coding__ENSG00000117479.12	2.22197	1.309e-07
GNAZ__protein_coding__ENSG00000128266.8	2.22194	0.00643179
CALD1__protein_coding__ENSG00000122786.19	2.22192	0.0473268
NUDT12__protein_coding__ENSG00000112874.9	2.22128	0.000158009
KNSTRN__protein_coding__ENSG00000128944.13	2.21949	3.51368e-07
BIK__protein_coding__ENSG00000100290.2	2.21908	8.32234e-05
MOB3B__protein_coding__ENSG00000120162.9	2.21788	0.000667685
STMN1__protein_coding__ENSG00000117632.22	2.21667	1.11741e-07
EXOSC2__protein_coding__ENSG00000130713.15	2.21636	4.16933e-08
SSBP1__protein_coding__ENSG00000106028.10	2.21498	4.36379e-08
IPMK__protein_coding__ENSG00000151151.5	2.21486	6.29511e-06
INTS7__protein_coding__ENSG00000143493.12	2.21459	1.75e-08
NUDT15__protein_coding__ENSG00000136159.3	2.21427	1.42146e-08
DHX33__protein_coding__ENSG00000005100.12	2.21384	6.59508e-09
RILPL2__protein_coding__ENSG00000150977.10	2.213	7.60279e-09
USP1__protein_coding__ENSG00000162607.12	2.21276	1.61864e-08
CDC7__protein_coding__ENSG00000097046.12	2.21065	2.8581e-08
DARS2__protein_coding__ENSG00000117593.9	2.21062	6.0874e-08
SMN1__protein_coding__ENSG00000172062.16	2.2093	2.33998e-08
POLD2__protein_coding__ENSG00000106628.10	2.2071	2.95173e-08
MPDU1__protein_coding__ENSG00000129255.15	2.20648	2.7593e-07
MATR3__protein_coding__ENSG00000280987.4	2.20639	2.91308e-06
TIGD4__protein_coding__ENSG00000169989.2	2.20573	0.0010126
CORO1C__protein_coding__ENSG00000110880.10	2.20544	0.000132129
C1ORF198__protein_coding__ENSG00000119280.16	2.20365	8.61124e-07
MCAT__protein_coding__ENSG00000100294.12	2.20285	1.42022e-07
HPRT1__protein_coding__ENSG00000165704.14	2.20278	1.07021e-07
C6ORF52__protein_coding__ENSG00000137434.11	2.20266	0.012317
NUDCD1__protein_coding__ENSG00000120526.10	2.20141	1.00513e-06
XRCC3__protein_coding__ENSG00000126215.13	2.20055	3.69324e-07
CTU2__protein_coding__ENSG00000174177.12	2.19839	1.28428e-06
TRAF4__protein_coding__ENSG00000076604.14	2.19834	3.14844e-06
HMGB3__protein_coding__ENSG00000029993.14	2.19822	3.05814e-06
NUBPL__protein_coding__ENSG00000151413.16	2.19812	1.1118e-07
MFSD8__protein_coding__ENSG00000164073.10	2.19722	0.00677123
C5ORF30__protein_coding__ENSG00000181751.9	2.19592	5.08799e-08
CEL__protein_coding__ENSG00000170835.14	2.1954	0.00108686
EIF2B3__protein_coding__ENSG00000070785.16	2.19387	3.32372e-09
PRIM2__protein_coding__ENSG00000146143.17	2.19218	6.1017e-09
ADK__protein_coding__ENSG00000156110.13	2.19209	2.98595e-08
MSH6__protein_coding__ENSG00000116062.14	2.19184	3.94543e-06
FOXRED1__protein_coding__ENSG00000110074.10	2.19101	7.06335e-07
GPR34__protein_coding__ENSG00000171659.13	2.18962	0.0352804
POP1__protein_coding__ENSG00000104356.10	2.18744	5.50304e-08
UCHL3__protein_coding__ENSG00000118939.17	2.18318	2.43496e-07
CLUH__protein_coding__ENSG00000132361.16	2.18155	2.10431e-07
ACSL6__protein_coding__ENSG00000164398.12	2.1813	4.21953e-06
CD226__protein_coding__ENSG00000150637.8	2.18129	1.53916e-06
KRT18__protein_coding__ENSG00000111057.10	2.17924	2.63849e-06
SGO2__protein_coding__ENSG00000163535.17	2.17921	1.01979e-07
GNPNAT1__protein_coding__ENSG00000100522.8	2.17882	3.42142e-08
EXTL2__protein_coding__ENSG00000162694.13	2.17662	3.12139e-07
TP53I11__protein_coding__ENSG00000175274.18	2.17628	1.04027e-05
CNNM1__protein_coding__ENSG00000119946.10	2.17555	0.00160914
ZFYVE9__protein_coding__ENSG00000157077.14	2.17546	4.65167e-06
TRIAP1__protein_coding__ENSG00000170855.3	2.17461	5.97637e-08
ZNF215__protein_coding__ENSG00000149054.15	2.17398	0.000304971
TLR7__protein_coding__ENSG00000196664.4	2.17388	0.0274257
TLN2__protein_coding__ENSG00000171914.16	2.17213	0.00919838
SLC16A1__protein_coding__ENSG00000155380.11	2.17027	1.49677e-07
LCA5__protein_coding__ENSG00000135338.13	2.16555	0.0288365
PTPN11__protein_coding__ENSG00000179295.17	2.16529	2.95517e-09
WDR43__protein_coding__ENSG00000163811.11	2.16282	4.55737e-08
PM20D2__protein_coding__ENSG00000146281.5	2.161	6.04547e-09
WHRN__protein_coding__ENSG00000095397.13	2.15965	0.0195882
THBS1__protein_coding__ENSG00000137801.10	2.1582	0.000475538
PPIF__protein_coding__ENSG00000108179.13	2.15785	2.47495e-07
AC008560.1__protein_coding__ENSG00000253251.2	2.15753	5.71291e-06
ACOT4__protein_coding__ENSG00000177465.4	2.15716	3.85252e-05
CRY1__protein_coding__ENSG00000008405.11	2.15669	3.25722e-09
IL17D__protein_coding__ENSG00000172458.4	2.15607	0.00674485
CD69__protein_coding__ENSG00000110848.8	2.15585	8.54847e-06
POLR2D__protein_coding__ENSG00000144231.10	2.1558	1.46924e-08
PSMD1__protein_coding__ENSG00000173692.12	2.15333	4.8711e-08
HPCAL4__protein_coding__ENSG00000116983.12	2.15263	0.0058255
AC015802.6__protein_coding__ENSG00000284526.1	2.15248	0.0377991
MOK__protein_coding__ENSG00000080823.22	2.15244	0.0340451
BRI3BP__protein_coding__ENSG00000184992.10	2.15158	1.05158e-08
SASS6__protein_coding__ENSG00000156876.9	2.14942	3.98452e-07
RPP30__protein_coding__ENSG00000148688.13	2.14646	2.544e-05
CRTAM__protein_coding__ENSG00000109943.8	2.14311	0.0393528
RRP9__protein_coding__ENSG00000114767.6	2.14214	2.44016e-07
RHEBL1__protein_coding__ENSG00000167550.10	2.14137	0.00258496
LYPD5__protein_coding__ENSG00000159871.14	2.1413	0.012613
INPP5F__protein_coding__ENSG00000198825.12	2.14093	8.24808e-08
USP6NL__protein_coding__ENSG00000148429.14	2.13906	0.000141373
PRMT1__protein_coding__ENSG00000126457.21	2.13839	1.47538e-08
BARD1__protein_coding__ENSG00000138376.10	2.13766	2.6886e-07
RAD18__protein_coding__ENSG00000070950.9	2.13708	1.47555e-08
BTG3__protein_coding__ENSG00000154640.14	2.13568	4.6422e-08
TTBK1__protein_coding__ENSG00000146216.11	2.13403	0.00882838
ASPHD2__protein_coding__ENSG00000128203.6	2.13394	1.05415e-05
AGAP1__protein_coding__ENSG00000157985.18	2.13367	0.000112473
PTTG1__protein_coding__ENSG00000164611.12	2.13301	4.8563e-06
CNTLN__protein_coding__ENSG00000044459.14	2.13289	5.82517e-05
AMD1__protein_coding__ENSG00000123505.15	2.13247	7.14977e-08
SRPK1__protein_coding__ENSG00000096063.15	2.13154	1.05915e-08
PLAGL1__protein_coding__ENSG00000118495.18	2.13087	7.06771e-07
MAP4K5__protein_coding__ENSG00000012983.11	2.13021	3.79596e-08
SEMA7A__protein_coding__ENSG00000138623.9	2.1293	2.87614e-05
CNIH1__protein_coding__ENSG00000100528.11	2.12926	1.91752e-07
MSH2__protein_coding__ENSG00000095002.13	2.1292	6.18973e-09
ARMCX1__protein_coding__ENSG00000126947.12	2.1288	0.000118121
HES6__protein_coding__ENSG00000144485.10	2.12727	2.7352e-05
RRP1__protein_coding__ENSG00000160214.12	2.12699	9.17945e-08
TUBB6__protein_coding__ENSG00000176014.12	2.12654	2.27809e-05
BBS7__protein_coding__ENSG00000138686.9	2.12615	9.0436e-08
LIN9__protein_coding__ENSG00000183814.15	2.12482	3.41201e-08
C1ORF53__protein_coding__ENSG00000203724.10	2.12435	0.00986199
VRK1__protein_coding__ENSG00000100749.7	2.12308	1.54939e-07
EIF5B__protein_coding__ENSG00000158417.10	2.12293	1.61868e-08
LMNB1__protein_coding__ENSG00000113368.11	2.1224	5.12105e-09
LCTL__protein_coding__ENSG00000188501.11	2.12171	0.00306913
PHLPP1__protein_coding__ENSG00000081913.13	2.12082	7.82645e-06
CCDC6__protein_coding__ENSG00000108091.10	2.11921	4.27749e-09
LSM5__protein_coding__ENSG00000106355.9	2.11619	2.7593e-07
RFWD3__protein_coding__ENSG00000168411.13	2.11594	6.59508e-09
BEND4__protein_coding__ENSG00000188848.15	2.11511	6.48081e-05
ADAP1__protein_coding__ENSG00000105963.13	2.11485	2.19805e-05
ARHGAP39__protein_coding__ENSG00000147799.11	2.11207	0.00529855
LARS2__protein_coding__ENSG00000011376.9	2.11022	1.42146e-08
NME7__protein_coding__ENSG00000143156.13	2.10966	7.78176e-06
ARHGAP31__protein_coding__ENSG00000031081.10	2.1089	1.11555e-07
ACKR4__protein_coding__ENSG00000129048.6	2.10836	0.0196548
SNRPF__protein_coding__ENSG00000139343.10	2.10816	5.27498e-08
CSTF2__protein_coding__ENSG00000101811.13	2.10791	7.40338e-09
PPA1__protein_coding__ENSG00000180817.11	2.10707	1.53521e-07
WDR3__protein_coding__ENSG00000065183.15	2.1063	6.59508e-09
EXOSC9__protein_coding__ENSG00000123737.12	2.1044	1.58571e-08
B4GALNT1__protein_coding__ENSG00000135454.13	2.10388	0.000655345
TIMM10__protein_coding__ENSG00000134809.8	2.10304	7.58972e-07
BEND3__protein_coding__ENSG00000178409.13	2.10282	6.60221e-06
ATP2A1__protein_coding__ENSG00000196296.13	2.10133	0.000423247
MCUR1__protein_coding__ENSG00000050393.11	2.10111	1.10774e-08
ALDOA__protein_coding__ENSG00000149925.17	2.10058	8.26407e-07
RIPK2__protein_coding__ENSG00000104312.7	2.09995	0.00390549
UTP11__protein_coding__ENSG00000183520.11	2.0999	1.52441e-08
THOP1__protein_coding__ENSG00000172009.14	2.09877	1.7129e-06
GEN1__protein_coding__ENSG00000178295.14	2.09644	2.68013e-07
PEA15__protein_coding__ENSG00000162734.12	2.09561	6.78899e-08
TBC1D8__protein_coding__ENSG00000204634.12	2.09481	5.60984e-05
TLX2__protein_coding__ENSG00000115297.10	2.09398	0.00193094
MIS18A__protein_coding__ENSG00000159055.3	2.09365	6.28264e-08
KIF21A__protein_coding__ENSG00000139116.18	2.09249	1.27476e-08
COA7__protein_coding__ENSG00000162377.5	2.09224	4.02903e-08
PDXP__protein_coding__ENSG00000241360.1	2.09093	1.96392e-05
CCT7__protein_coding__ENSG00000135624.15	2.08785	1.12572e-08
ATP1B3__protein_coding__ENSG00000069849.10	2.08613	5.70978e-08
NOTUM__protein_coding__ENSG00000185269.11	2.08608	0.0322418
CHODL__protein_coding__ENSG00000154645.13	2.08472	0.0313639
YBX1__protein_coding__ENSG00000065978.18	2.08317	1.86102e-08
TRMT10C__protein_coding__ENSG00000174173.6	2.08189	3.17517e-08
AGPAT5__protein_coding__ENSG00000155189.11	2.08045	1.24821e-06
GMDS__protein_coding__ENSG00000112699.10	2.08004	3.61402e-08
DDI2__protein_coding__ENSG00000197312.11	2.07972	4.83831e-09
PRDX3__protein_coding__ENSG00000165672.6	2.07897	2.4403e-08
LRRC58__protein_coding__ENSG00000163428.3	2.07742	2.5292e-08
SLC25A33__protein_coding__ENSG00000171612.6	2.07703	1.47538e-08
TSEN2__protein_coding__ENSG00000154743.17	2.07689	2.3353e-07
AMMECR1__protein_coding__ENSG00000101935.9	2.07153	3.41201e-08
FAM98A__protein_coding__ENSG00000119812.18	2.07115	4.45086e-08
TUBB4B__protein_coding__ENSG00000188229.5	2.06869	3.19425e-07
PFDN2__protein_coding__ENSG00000143256.4	2.06825	3.25038e-08
MRM2__protein_coding__ENSG00000122687.17	2.06795	1.7756e-08
TOPBP1__protein_coding__ENSG00000163781.12	2.06786	1.58809e-08
GART__protein_coding__ENSG00000159131.16	2.06736	9.22501e-09
COX17__protein_coding__ENSG00000138495.6	2.06679	1.90421e-07
EIF1AX__protein_coding__ENSG00000173674.10	2.0654	1.38297e-08
LRRC59__protein_coding__ENSG00000108829.9	2.06347	2.65596e-08
MRPS2__protein_coding__ENSG00000122140.10	2.06346	8.47632e-08
PRELID2__protein_coding__ENSG00000186314.11	2.06272	0.000646142
PARVB__protein_coding__ENSG00000188677.14	2.06201	4.83188e-06
PSMD13__protein_coding__ENSG00000185627.17	2.06086	1.43661e-07
MRPL32__protein_coding__ENSG00000106591.3	2.05908	4.36224e-08
NIP7__protein_coding__ENSG00000132603.13	2.05883	1.60257e-08
ERAL1__protein_coding__ENSG00000132591.11	2.05865	1.68966e-08
MTAP__protein_coding__ENSG00000099810.18	2.05847	1.0573e-08
BCL2A1__protein_coding__ENSG00000140379.7	2.05836	7.37881e-08
FGFR1OP__protein_coding__ENSG00000213066.11	2.05793	8.65118e-08
BNIP1__protein_coding__ENSG00000113734.17	2.05793	3.59959e-08
POLA2__protein_coding__ENSG00000014138.8	2.05759	5.17989e-08
NDUFAB1__protein_coding__ENSG00000004779.9	2.05754	2.89482e-08
ACP1__protein_coding__ENSG00000143727.15	2.05723	7.98642e-09
CHST10__protein_coding__ENSG00000115526.10	2.05722	6.13021e-06
IKBIP__protein_coding__ENSG00000166130.14	2.05717	1.96455e-07
GLS__protein_coding__ENSG00000115419.12	2.05705	5.69534e-08
PSMA6__protein_coding__ENSG00000100902.10	2.05701	4.23403e-08
CD82__protein_coding__ENSG00000085117.11	2.05647	9.74347e-06
SOCS4__protein_coding__ENSG00000180008.8	2.05598	7.57876e-09
CENPJ__protein_coding__ENSG00000151849.14	2.0556	2.4507e-06
DUS2__protein_coding__ENSG00000167264.17	2.05546	4.26321e-06
METTL17__protein_coding__ENSG00000165792.17	2.05516	2.09882e-08
MCOLN2__protein_coding__ENSG00000153898.12	2.05415	2.48184e-05
CENPK__protein_coding__ENSG00000123219.12	2.05347	2.06338e-07
SLA__protein_coding__ENSG00000155926.13	2.05321	3.22014e-07
PISD__protein_coding__ENSG00000241878.11	2.05278	1.28199e-05
QSER1__protein_coding__ENSG00000060749.14	2.05272	5.72434e-07
RAD23B__protein_coding__ENSG00000119318.12	2.0523	2.29358e-08
TOE1__protein_coding__ENSG00000132773.11	2.05084	9.21569e-08
CENPL__protein_coding__ENSG00000120334.15	2.0505	3.12139e-07
DLD__protein_coding__ENSG00000091140.13	2.04961	1.41192e-07
FH__protein_coding__ENSG00000091483.6	2.04957	2.18591e-07
DUSP14__protein_coding__ENSG00000276023.4	2.04925	1.24008e-06
FKBP4__protein_coding__ENSG00000004478.7	2.04897	1.59023e-08
PSMA3__protein_coding__ENSG00000100567.12	2.04779	6.77965e-08
PSMD12__protein_coding__ENSG00000197170.9	2.0469	1.32837e-07
PRELID3A__protein_coding__ENSG00000141391.13	2.04494	0.000110193
PES1__protein_coding__ENSG00000100029.17	2.04371	1.53593e-07
NASP__protein_coding__ENSG00000132780.16	2.04343	1.74703e-08
FASTKD2__protein_coding__ENSG00000118246.13	2.04115	1.28494e-07
PARP2__protein_coding__ENSG00000129484.13	2.04111	1.58571e-08
SLC2A13__protein_coding__ENSG00000151229.12	2.04102	4.5186e-06
RNASEH2A__protein_coding__ENSG00000104889.5	2.04012	1.27806e-07
RNFT1__protein_coding__ENSG00000189050.15	2.04005	4.23015e-05
NAA50__protein_coding__ENSG00000121579.12	2.03964	2.5565e-08
GRAMD2B__protein_coding__ENSG00000155324.9	2.03922	5.36613e-06
CSRP2__protein_coding__ENSG00000175183.9	2.03824	0.00820005
MEX3C__protein_coding__ENSG00000176624.10	2.03767	4.55499e-07
SIK1__protein_coding__ENSG00000142178.7	2.03725	0.0366815
PRKDC__protein_coding__ENSG00000253729.7	2.03718	5.32714e-08
C12ORF73__protein_coding__ENSG00000204954.9	2.03697	6.82548e-07
GFM1__protein_coding__ENSG00000168827.14	2.03643	4.00575e-08
DNAJC9__protein_coding__ENSG00000213551.4	2.03606	1.2426e-08
SERPINB8__protein_coding__ENSG00000166401.14	2.03568	1.00259e-06
NUP205__protein_coding__ENSG00000155561.14	2.03567	4.98222e-09
SYNCRIP__protein_coding__ENSG00000135316.17	2.03274	1.15037e-08
TNIP3__protein_coding__ENSG00000050730.15	2.03239	0.015915
CHST1__protein_coding__ENSG00000175264.7	2.0317	0.0476434
PRPF4__protein_coding__ENSG00000136875.12	2.03056	1.59718e-09
PLK1__protein_coding__ENSG00000166851.14	2.02775	0.000807338
TOM1L1__protein_coding__ENSG00000141198.15	2.02633	0.00729275
DHX15__protein_coding__ENSG00000109606.12	2.02612	6.27196e-09
NANP__protein_coding__ENSG00000170191.4	2.02574	1.75084e-07
NCOA7__protein_coding__ENSG00000111912.19	2.02374	3.63736e-08
RPTOR__protein_coding__ENSG00000141564.13	2.02289	6.49344e-05
PRDX1__protein_coding__ENSG00000117450.13	2.02283	8.16806e-08
SRFBP1__protein_coding__ENSG00000151304.5	2.02272	1.25023e-06
CCT3__protein_coding__ENSG00000163468.14	2.02182	1.37069e-08
RTL8B__protein_coding__ENSG00000212747.4	2.02138	0.000679998
ATF5__protein_coding__ENSG00000169136.10	2.02052	2.26709e-05
EIF4E__protein_coding__ENSG00000151247.12	2.0202	9.13681e-08
FAM210A__protein_coding__ENSG00000177150.12	2.01993	8.38553e-08
PSMA4__protein_coding__ENSG00000041357.15	2.01968	2.59805e-07
GDAP1__protein_coding__ENSG00000104381.12	2.01955	0.000135553
FBXO5__protein_coding__ENSG00000112029.9	2.01805	1.09355e-06
KRR1__protein_coding__ENSG00000111615.13	2.01669	1.35293e-08
GEMIN2__protein_coding__ENSG00000092208.16	2.01666	3.32443e-06
TNPO3__protein_coding__ENSG00000064419.13	2.01595	5.81697e-09
APBB2__protein_coding__ENSG00000163697.16	2.01478	0.001095
RNF19A__protein_coding__ENSG00000034677.12	2.01442	6.47813e-08
C15ORF41__protein_coding__ENSG00000186073.11	2.01372	1.02494e-06
HAUS6__protein_coding__ENSG00000147874.10	2.01372	2.65596e-08
KCTD12__protein_coding__ENSG00000178695.5	2.01072	1.80077e-07
SLC47A1__protein_coding__ENSG00000142494.13	2.00752	0.0201393
H2AFZ__protein_coding__ENSG00000164032.11	2.00683	1.16677e-07
TRMT6__protein_coding__ENSG00000089195.14	2.00581	3.39507e-08
SLC25A53__protein_coding__ENSG00000269743.2	2.00571	0.0459526
INTS13__protein_coding__ENSG00000064102.14	2.00329	6.79315e-08
SLC9A7__protein_coding__ENSG00000065923.9	2.00311	1.41977e-05
SNRPG__protein_coding__ENSG00000143977.13	2.00239	5.97897e-08
BAG2__protein_coding__ENSG00000112208.11	2.00144	2.27616e-07
YWHAG__protein_coding__ENSG00000170027.6	1.9998	1.41955e-08
CHCHD6__protein_coding__ENSG00000159685.10	1.99831	1.99814e-06
CTTNBP2NL__protein_coding__ENSG00000143079.14	1.9968	1.65635e-05
ACSL4__protein_coding__ENSG00000068366.19	1.99676	1.07092e-06
UBE3D__protein_coding__ENSG00000118420.16	1.99663	1.62016e-05
CARM1__protein_coding__ENSG00000142453.11	1.9966	2.40207e-07
DOCK7__protein_coding__ENSG00000116641.17	1.9945	1.12331e-05
AFMID__protein_coding__ENSG00000183077.15	1.99414	3.34124e-06
SKP2__protein_coding__ENSG00000145604.15	1.99388	2.61039e-08
PSME3__protein_coding__ENSG00000131467.10	1.99369	1.89016e-09
MCTS1__protein_coding__ENSG00000232119.7	1.9936	5.51621e-07
NAA25__protein_coding__ENSG00000111300.9	1.99344	5.01694e-07
FKTN__protein_coding__ENSG00000106692.13	1.99316	1.95215e-07
ARHGEF25__protein_coding__ENSG00000240771.6	1.9926	0.000644038
DNAJA1__protein_coding__ENSG00000086061.15	1.99095	1.42676e-07
SLC25A44__protein_coding__ENSG00000160785.13	1.99084	5.69015e-08
EIF2S1__protein_coding__ENSG00000134001.12	1.99056	5.35726e-08
PIH1D2__protein_coding__ENSG00000150773.10	1.99054	0.0447802
LSM11__protein_coding__ENSG00000155858.5	1.99054	3.84833e-07
PTPRK__protein_coding__ENSG00000152894.14	1.98954	5.04541e-05
TBC1D12__protein_coding__ENSG00000108239.8	1.98941	0.000380448
CREM__protein_coding__ENSG00000095794.19	1.98819	5.18646e-06
DNAJC2__protein_coding__ENSG00000105821.14	1.98736	5.65221e-09
CENPX__protein_coding__ENSG00000169689.14	1.98688	1.74184e-07
UTP15__protein_coding__ENSG00000164338.9	1.98573	1.29735e-08
ECHDC1__protein_coding__ENSG00000093144.18	1.98564	5.59549e-08
AGFG1__protein_coding__ENSG00000173744.17	1.98509	7.08e-09
PSMC6__protein_coding__ENSG00000100519.11	1.98407	4.63091e-08
MRPL17__protein_coding__ENSG00000158042.8	1.98389	1.08531e-08
ST3GAL4__protein_coding__ENSG00000110080.18	1.98224	3.40495e-07
TMEM170B__protein_coding__ENSG00000205269.5	1.98064	2.12506e-05
CCT4__protein_coding__ENSG00000115484.14	1.98045	3.79596e-08
EIF1B__protein_coding__ENSG00000114784.3	1.97903	3.08601e-08
ATIC__protein_coding__ENSG00000138363.14	1.97896	8.2953e-08
NOL11__protein_coding__ENSG00000130935.9	1.97823	1.02701e-07
PGK1__protein_coding__ENSG00000102144.13	1.97769	1.12209e-06
HHLA2__protein_coding__ENSG00000114455.13	1.9773	0.000957661
MPP2__protein_coding__ENSG00000108852.14	1.97651	2.33417e-05
SH2B2__protein_coding__ENSG00000160999.10	1.97602	0.0220002
L2HGDH__protein_coding__ENSG00000087299.11	1.97479	2.8635e-08
PLK3__protein_coding__ENSG00000173846.12	1.97389	2.17329e-05
XPO5__protein_coding__ENSG00000124571.17	1.97321	5.73729e-09
TRMT1__protein_coding__ENSG00000104907.12	1.97312	6.35958e-07
TRIT1__protein_coding__ENSG00000043514.15	1.97222	1.22682e-07
TIMM9__protein_coding__ENSG00000100575.13	1.97119	3.02653e-07
DCAF13__protein_coding__ENSG00000164934.13	1.96996	9.28255e-08
SACS__protein_coding__ENSG00000151835.14	1.96899	9.62653e-08
MCMBP__protein_coding__ENSG00000197771.12	1.96877	6.0384e-09
LMLN__protein_coding__ENSG00000185621.11	1.96809	8.93479e-06
MRPL47__protein_coding__ENSG00000136522.13	1.96763	4.60409e-08
PA2G4__protein_coding__ENSG00000170515.13	1.96691	1.17557e-08
RCN1__protein_coding__ENSG00000049449.8	1.96659	6.88318e-07
CDK8__protein_coding__ENSG00000132964.11	1.96648	8.12486e-07
OCRL__protein_coding__ENSG00000122126.15	1.96639	0.000153694
BCL2L14__protein_coding__ENSG00000121380.12	1.96604	0.0119961
ABHD5__protein_coding__ENSG00000011198.7	1.96506	7.38802e-07
NUP160__protein_coding__ENSG00000030066.13	1.96473	1.66624e-08
LRPPRC__protein_coding__ENSG00000138095.18	1.96448	1.80702e-08
MRRF__protein_coding__ENSG00000148187.17	1.96441	2.42671e-08
AL139260.3__protein_coding__ENSG00000274944.4	1.96412	0.000872149
TRAF1__protein_coding__ENSG00000056558.10	1.9638	3.11647e-08
APOBEC3B__protein_coding__ENSG00000179750.15	1.9631	0.000812452
NAF1__protein_coding__ENSG00000145414.8	1.96267	1.7468e-08
BMS1__protein_coding__ENSG00000165733.7	1.96205	9.51621e-09
GPRIN1__protein_coding__ENSG00000169258.6	1.9615	3.12072e-06
GTF2F2__protein_coding__ENSG00000188342.11	1.96079	2.95087e-08
RPP40__protein_coding__ENSG00000124787.13	1.96068	8.25579e-06
CCT8__protein_coding__ENSG00000156261.12	1.96038	2.43654e-08
CHUK__protein_coding__ENSG00000213341.10	1.95845	7.4445e-09
NUP88__protein_coding__ENSG00000108559.11	1.95817	1.61265e-08
UAP1__protein_coding__ENSG00000117143.13	1.95762	8.50298e-08
ENC1__protein_coding__ENSG00000171617.13	1.95747	0.00151891
C14ORF80__protein_coding__ENSG00000185347.17	1.95726	6.09426e-06
PSMB7__protein_coding__ENSG00000136930.12	1.95705	3.08601e-08
TARBP2__protein_coding__ENSG00000139546.10	1.9569	4.77776e-06
RYK__protein_coding__ENSG00000163785.12	1.95584	6.70217e-09
GRPEL1__protein_coding__ENSG00000109519.12	1.95551	1.08416e-07
CGN__protein_coding__ENSG00000143375.14	1.95528	0.00075488
FZD6__protein_coding__ENSG00000164930.11	1.95515	0.00101811
TMEM198__protein_coding__ENSG00000188760.10	1.95491	0.00219914
PUDP__protein_coding__ENSG00000130021.13	1.95414	2.7851e-07
GPR63__protein_coding__ENSG00000112218.8	1.95379	5.30862e-06
OLA1__protein_coding__ENSG00000138430.15	1.95228	9.26402e-08
TEX30__protein_coding__ENSG00000151287.16	1.9514	2.1106e-06
ARL13B__protein_coding__ENSG00000169379.15	1.95128	0.00135626
PHF5A__protein_coding__ENSG00000100410.7	1.9511	1.78147e-08
PPME1__protein_coding__ENSG00000214517.9	1.95092	6.11487e-08
TUFM__protein_coding__ENSG00000178952.10	1.95052	1.2586e-07
SHQ1__protein_coding__ENSG00000144736.13	1.94951	3.41201e-08
ADCY3__protein_coding__ENSG00000138031.14	1.94717	2.83142e-08
TNPO1__protein_coding__ENSG00000083312.17	1.9465	4.47217e-08
MRPS22__protein_coding__ENSG00000175110.11	1.94562	4.8222e-08
TMEM126A__protein_coding__ENSG00000171202.6	1.94479	1.88892e-07
ADAT2__protein_coding__ENSG00000189007.15	1.9447	3.12139e-07
CEP83__protein_coding__ENSG00000173588.14	1.94467	2.4104e-07
EIF4G1__protein_coding__ENSG00000114867.20	1.94343	9.74838e-09
PAQR4__protein_coding__ENSG00000162073.13	1.9427	2.10385e-07
FARSA__protein_coding__ENSG00000179115.10	1.94126	3.11389e-08
NECTIN1__protein_coding__ENSG00000110400.10	1.94099	0.00146404
MT1E__protein_coding__ENSG00000169715.14	1.9393	0.00366725
IFT81__protein_coding__ENSG00000122970.15	1.9379	9.44401e-05
TM2D3__protein_coding__ENSG00000184277.12	1.93724	8.92296e-08
NKX3-1__protein_coding__ENSG00000167034.9	1.93651	0.0043413
ZNF35__protein_coding__ENSG00000169981.10	1.93589	1.27802e-06
CRLS1__protein_coding__ENSG00000088766.11	1.93561	1.75e-08
MCAM__protein_coding__ENSG00000076706.16	1.93439	0.000810286
ANKRD18B__protein_coding__ENSG00000230453.9	1.93414	0.00107196
GPI__protein_coding__ENSG00000105220.14	1.93408	6.89769e-07
RAB23__protein_coding__ENSG00000112210.11	1.93377	2.57706e-07
SDHB__protein_coding__ENSG00000117118.9	1.93371	5.9698e-08
NT5DC3__protein_coding__ENSG00000111696.11	1.9322	1.17954e-06
MLST8__protein_coding__ENSG00000167965.17	1.929	1.62247e-06
COPS2__protein_coding__ENSG00000166200.14	1.92894	1.01915e-07
TXN__protein_coding__ENSG00000136810.12	1.92753	1.81942e-06
C9ORF64__protein_coding__ENSG00000165118.14	1.92718	1.7941e-08
UNC13B__protein_coding__ENSG00000198722.14	1.92587	0.0478973
NFKBIA__protein_coding__ENSG00000100906.10	1.92563	1.98504e-07
YWHAQ__protein_coding__ENSG00000134308.13	1.92505	1.74346e-07
QRSL1__protein_coding__ENSG00000130348.11	1.92494	6.0384e-09
DDX39B__protein_coding__ENSG00000198563.13	1.92444	4.27749e-09
ANAPC1__protein_coding__ENSG00000153107.11	1.92403	1.22767e-08
SLCO4A1__protein_coding__ENSG00000101187.15	1.924	9.62031e-07
DDX1__protein_coding__ENSG00000079785.14	1.92354	1.04532e-08
PDF__protein_coding__ENSG00000258429.1	1.92287	0.000309403
CAD__protein_coding__ENSG00000084774.13	1.92277	2.36052e-07
HIBCH__protein_coding__ENSG00000198130.15	1.92236	3.28077e-08
AC091959.3__protein_coding__ENSG00000275740.1	1.92155	8.90187e-07
SLC25A5__protein_coding__ENSG00000005022.5	1.92035	1.37299e-08
PPTC7__protein_coding__ENSG00000196850.5	1.92031	1.00357e-08
CDC123__protein_coding__ENSG00000151465.13	1.92015	2.98595e-08
HMBS__protein_coding__ENSG00000256269.7	1.91967	2.73161e-07
BOP1__protein_coding__ENSG00000261236.7	1.91745	4.46166e-07
RTTN__protein_coding__ENSG00000176225.13	1.9159	3.12139e-07
TAF4B__protein_coding__ENSG00000141384.12	1.91531	3.70149e-05
USP31__protein_coding__ENSG00000103404.14	1.91415	2.87671e-08
PDCD2L__protein_coding__ENSG00000126249.7	1.91308	2.36562e-06
TMEM161B__protein_coding__ENSG00000164180.13	1.91172	6.39821e-07
CTNNA1__protein_coding__ENSG00000044115.20	1.91172	4.84538e-07
IDH3A__protein_coding__ENSG00000166411.13	1.91165	9.23827e-08
FAM83D__protein_coding__ENSG00000101447.14	1.91039	6.8164e-06
NUP93__protein_coding__ENSG00000102900.12	1.91031	1.89016e-09
NOL10__protein_coding__ENSG00000115761.15	1.90959	2.38152e-08
MED12L__protein_coding__ENSG00000144893.12	1.90871	0.000204388
ZDHHC1__protein_coding__ENSG00000159714.10	1.90707	0.0178517
MRM1__protein_coding__ENSG00000278619.4	1.90474	3.21888e-07
SERPINE1__protein_coding__ENSG00000106366.8	1.90457	0.00663945
CDC42BPB__protein_coding__ENSG00000198752.10	1.90439	0.0181472
SULF2__protein_coding__ENSG00000196562.14	1.90262	0.00248123
CBWD5__protein_coding__ENSG00000147996.16	1.90126	1.53036e-05
GPAM__protein_coding__ENSG00000119927.13	1.90097	6.55955e-08
TNPO2__protein_coding__ENSG00000105576.15	1.90044	2.10196e-08
MRPL15__protein_coding__ENSG00000137547.8	1.89989	7.09391e-08
LONRF1__protein_coding__ENSG00000154359.12	1.89939	1.00869e-05
H2AFX__protein_coding__ENSG00000188486.3	1.89846	1.20973e-05
ERGIC2__protein_coding__ENSG00000087502.17	1.89621	1.61872e-07
ATRNL1__protein_coding__ENSG00000107518.16	1.89476	0.0323059
MRPL11__protein_coding__ENSG00000174547.13	1.8944	8.62928e-07
GCNT1__protein_coding__ENSG00000187210.12	1.89428	0.000281084
PLAT__protein_coding__ENSG00000104368.17	1.89369	0.00556046
PPP1R14B__protein_coding__ENSG00000173457.10	1.89347	2.73489e-07
SMYD5__protein_coding__ENSG00000135632.11	1.89301	8.45897e-07
C5ORF34__protein_coding__ENSG00000172244.8	1.89204	3.10134e-06
C16ORF87__protein_coding__ENSG00000155330.9	1.89045	2.19541e-06
GTF3C6__protein_coding__ENSG00000155115.6	1.89034	2.8024e-07
MTERF3__protein_coding__ENSG00000156469.8	1.89008	1.14911e-07
ESF1__protein_coding__ENSG00000089048.14	1.88914	1.00513e-06
DDX10__protein_coding__ENSG00000178105.9	1.88901	9.6638e-08
PHLPP2__protein_coding__ENSG00000040199.18	1.88815	2.26207e-08
TMEM69__protein_coding__ENSG00000159596.6	1.88728	9.13154e-07
PTBP1__protein_coding__ENSG00000011304.19	1.8863	1.44231e-08
RGCC__protein_coding__ENSG00000102760.12	1.88628	7.55334e-05
UBE2V2__protein_coding__ENSG00000169139.11	1.8862	5.0789e-08
POLR3K__protein_coding__ENSG00000161980.5	1.88574	4.79192e-08
STOML2__protein_coding__ENSG00000165283.15	1.88514	2.973e-08
RNF8__protein_coding__ENSG00000112130.16	1.88493	4.85083e-06
TMEM201__protein_coding__ENSG00000188807.12	1.88483	8.19836e-08
BCLAF1__protein_coding__ENSG00000029363.16	1.88381	2.31295e-08
TDG__protein_coding__ENSG00000139372.14	1.8826	1.14518e-08
SLC19A1__protein_coding__ENSG00000173638.18	1.88187	2.74863e-07
C1ORF109__protein_coding__ENSG00000116922.14	1.88122	2.79888e-07
TRNT1__protein_coding__ENSG00000072756.16	1.88076	1.35231e-07
TIMM13__protein_coding__ENSG00000099800.7	1.88007	9.76235e-08
CINP__protein_coding__ENSG00000100865.14	1.87966	1.67595e-08
KLHL8__protein_coding__ENSG00000145332.13	1.879	1.01649e-07
SLC1A5__protein_coding__ENSG00000105281.12	1.8789	9.72591e-09
CYC1__protein_coding__ENSG00000179091.4	1.87645	1.03911e-07
FAAP24__protein_coding__ENSG00000131944.9	1.87613	7.14067e-06
CENPE__protein_coding__ENSG00000138778.11	1.87502	1.7619e-06
PHB2__protein_coding__ENSG00000215021.8	1.8748	1.21061e-08
DUSP3__protein_coding__ENSG00000108861.8	1.87378	3.03941e-07
PARD3__protein_coding__ENSG00000148498.15	1.87362	0.00963832
CCDC152__protein_coding__ENSG00000198865.9	1.87338	4.29899e-06
CDKN2AIPNL__protein_coding__ENSG00000237190.3	1.87334	7.04166e-08
SMPDL3B__protein_coding__ENSG00000130768.14	1.87289	0.00170153
CACYBP__protein_coding__ENSG00000116161.17	1.87266	8.05869e-07
SH3PXD2B__protein_coding__ENSG00000174705.12	1.87209	0.00899658
GNL2__protein_coding__ENSG00000134697.12	1.87175	2.59413e-08
GALM__protein_coding__ENSG00000143891.16	1.87128	9.00027e-08
GPHN__protein_coding__ENSG00000171723.15	1.86827	2.16629e-05
U2AF1__protein_coding__ENSG00000160201.11	1.86792	9.46757e-06
CEP57L1__protein_coding__ENSG00000183137.14	1.86604	9.55954e-07
UBA5__protein_coding__ENSG00000081307.12	1.86538	5.91737e-09
NTN1__protein_coding__ENSG00000065320.8	1.86529	0.0224884
LOXL3__protein_coding__ENSG00000115318.11	1.86489	0.0175025
FLVCR1__protein_coding__ENSG00000162769.12	1.86488	1.36445e-07
SNRPA__protein_coding__ENSG00000077312.8	1.86438	3.18538e-08
STRBP__protein_coding__ENSG00000165209.18	1.86345	4.22209e-07
PSMC1__protein_coding__ENSG00000100764.13	1.86277	1.85343e-08
PRELID1__protein_coding__ENSG00000169230.9	1.86275	3.17517e-08
NCBP2__protein_coding__ENSG00000114503.10	1.86247	2.14971e-08
NUDC__protein_coding__ENSG00000090273.13	1.86104	1.61984e-08
NCAPD3__protein_coding__ENSG00000151503.12	1.85999	5.81697e-09
EARS2__protein_coding__ENSG00000103356.15	1.85894	2.35186e-08
RASGRP4__protein_coding__ENSG00000171777.15	1.85754	0.00020211
TFAM__protein_coding__ENSG00000108064.10	1.85711	1.99272e-08
JPT2__protein_coding__ENSG00000206053.12	1.85645	8.21102e-09
ERLIN1__protein_coding__ENSG00000107566.13	1.85644	1.49677e-07
NDUFAF2__protein_coding__ENSG00000164182.10	1.856	5.14501e-06
PINLYP__protein_coding__ENSG00000234465.10	1.85576	0.0325614
MRPS35__protein_coding__ENSG00000061794.12	1.85501	2.31106e-07
NELFCD__protein_coding__ENSG00000101158.13	1.85408	5.32714e-08
PLEKHH3__protein_coding__ENSG00000068137.14	1.85271	0.015297
JAM3__protein_coding__ENSG00000166086.12	1.85228	5.93473e-05
DGCR8__protein_coding__ENSG00000128191.15	1.85167	4.87341e-09
DENND1A__protein_coding__ENSG00000119522.16	1.85131	4.23811e-07
ZMYND19__protein_coding__ENSG00000165724.5	1.85083	5.97897e-08
ASAH2__protein_coding__ENSG00000188611.14	1.84972	9.49602e-05
HAUS2__protein_coding__ENSG00000137814.10	1.84956	8.57035e-08
ADM__protein_coding__ENSG00000148926.9	1.8486	0.0156648
PSMD11__protein_coding__ENSG00000108671.9	1.84853	1.68154e-08
SLBP__protein_coding__ENSG00000163950.12	1.84739	1.26854e-08
ZNF620__protein_coding__ENSG00000177842.11	1.84674	3.19464e-06
KIAA1324__protein_coding__ENSG00000116299.16	1.84594	1.08415e-06
CCDC47__protein_coding__ENSG00000108588.13	1.84531	1.47693e-07
HBS1L__protein_coding__ENSG00000112339.14	1.84362	9.37654e-08
IPO7__protein_coding__ENSG00000205339.9	1.84345	6.82945e-08
FAM60A__protein_coding__ENSG00000139146.13	1.84247	2.34837e-08
DNAJA3__protein_coding__ENSG00000103423.13	1.8419	3.80723e-07
METTL2B__protein_coding__ENSG00000165055.15	1.84122	2.61039e-08
LYST__protein_coding__ENSG00000143669.13	1.83945	0.003012
NAA20__protein_coding__ENSG00000173418.11	1.83934	6.02099e-06
MYC__protein_coding__ENSG00000136997.17	1.83898	1.51156e-07
PSMB2__protein_coding__ENSG00000126067.11	1.83827	8.87245e-08
SPRYD7__protein_coding__ENSG00000123178.14	1.83709	1.85177e-07
CCNC__protein_coding__ENSG00000112237.12	1.83622	5.88478e-08
MTRF1L__protein_coding__ENSG00000112031.15	1.83572	1.79487e-07
SDHAF3__protein_coding__ENSG00000196636.7	1.83571	9.59532e-07
ATP5G3__protein_coding__ENSG00000154518.9	1.83486	2.45045e-08
WBP4__protein_coding__ENSG00000120688.8	1.8336	3.6265e-08
RBPJ__protein_coding__ENSG00000168214.20	1.83335	1.77543e-05
TOP3A__protein_coding__ENSG00000177302.14	1.83312	6.02331e-08
WRB__protein_coding__ENSG00000182093.14	1.83236	8.35417e-07
AMIGO2__protein_coding__ENSG00000139211.6	1.83231	6.31099e-06
ACSL1__protein_coding__ENSG00000151726.13	1.83042	3.05837e-08
TRMT11__protein_coding__ENSG00000066651.18	1.82962	2.32821e-06
LYPLA1__protein_coding__ENSG00000120992.17	1.82906	2.25593e-07
PPP2R1B__protein_coding__ENSG00000137713.15	1.82837	2.13845e-08
TCERG1__protein_coding__ENSG00000113649.11	1.82727	6.33726e-09
POP7__protein_coding__ENSG00000172336.4	1.82611	9.76235e-08
NCAPH2__protein_coding__ENSG00000025770.18	1.82596	6.94929e-08
LSM2__protein_coding__ENSG00000204392.10	1.82567	8.98812e-08
NOC2L__protein_coding__ENSG00000188976.10	1.82493	1.85973e-07
UTP14A__protein_coding__ENSG00000156697.12	1.82488	2.23522e-08
POLR3C__protein_coding__ENSG00000186141.8	1.82414	7.36621e-08
RBMS3__protein_coding__ENSG00000144642.21	1.82414	2.19782e-05
MAP3K20__protein_coding__ENSG00000091436.16	1.82322	5.1916e-06
ACY1__protein_coding__ENSG00000243989.8	1.82313	9.5904e-05
KIF20B__protein_coding__ENSG00000138182.14	1.82284	1.16498e-06
MTCH2__protein_coding__ENSG00000109919.9	1.82225	6.04448e-08
HRH2__protein_coding__ENSG00000113749.7	1.82217	0.000508291
PMM2__protein_coding__ENSG00000140650.11	1.82198	5.7181e-08
DEK__protein_coding__ENSG00000124795.14	1.81996	2.08157e-07
CLEC2D__protein_coding__ENSG00000069493.14	1.81991	1.93375e-06
MRPL4__protein_coding__ENSG00000105364.13	1.81942	8.91871e-07
MRPL22__protein_coding__ENSG00000082515.17	1.8179	2.04488e-07
RCAN1__protein_coding__ENSG00000159200.17	1.81649	3.84389e-06
DPAGT1__protein_coding__ENSG00000172269.18	1.81525	6.33721e-05
HSF5__protein_coding__ENSG00000176160.10	1.81504	2.89239e-05
RBL1__protein_coding__ENSG00000080839.11	1.81435	1.09332e-07
FTCDNL1__protein_coding__ENSG00000226124.6	1.81433	0.00186448
ACTL6A__protein_coding__ENSG00000136518.16	1.81278	1.17404e-07
HDAC2__protein_coding__ENSG00000196591.11	1.81245	4.8222e-08
PACRGL__protein_coding__ENSG00000163138.18	1.81108	6.62905e-06
GTF2H2C__protein_coding__ENSG00000183474.15	1.81097	6.59994e-08
DDX39A__protein_coding__ENSG00000123136.14	1.81042	3.23328e-07
MRM3__protein_coding__ENSG00000171861.10	1.80956	1.26089e-07
LMNB2__protein_coding__ENSG00000176619.12	1.80908	8.28473e-08
SEC61G__protein_coding__ENSG00000132432.13	1.80778	2.6886e-07
PGM2L1__protein_coding__ENSG00000165434.7	1.80586	5.17301e-07
VDAC2__protein_coding__ENSG00000165637.13	1.80559	3.50159e-08
RBFA__protein_coding__ENSG00000101546.12	1.80434	3.35757e-07
C4ORF32__protein_coding__ENSG00000174749.5	1.80409	1.07092e-06
DNAAF5__protein_coding__ENSG00000164818.15	1.8025	4.33057e-08
FDX2__protein_coding__ENSG00000267673.6	1.80193	5.87378e-05
ZNF239__protein_coding__ENSG00000196793.13	1.80159	0.00567176
SRSF3__protein_coding__ENSG00000112081.16	1.80154	5.71982e-08
CHORDC1__protein_coding__ENSG00000110172.11	1.80114	1.2211e-07
ZNF267__protein_coding__ENSG00000185947.14	1.80025	4.02041e-07
KATNBL1__protein_coding__ENSG00000134152.10	1.80006	1.12606e-06
METAP2__protein_coding__ENSG00000111142.13	1.80001	3.05054e-08
UBE2M__protein_coding__ENSG00000130725.7	1.7988	1.00611e-07
RPAP3__protein_coding__ENSG00000005175.9	1.79815	3.99762e-08
RPS26__protein_coding__ENSG00000197728.9	1.79806	1.14941e-07
MMADHC__protein_coding__ENSG00000168288.12	1.79796	4.75163e-08
ATP5J__protein_coding__ENSG00000154723.12	1.79784	7.6972e-08
SLC7A1__protein_coding__ENSG00000139514.12	1.79781	2.07879e-07
QTRT2__protein_coding__ENSG00000151576.10	1.79772	9.62653e-08
EIF3I__protein_coding__ENSG00000084623.11	1.79734	2.83142e-08
JAK2__protein_coding__ENSG00000096968.13	1.79698	3.11219e-06
TMPO__protein_coding__ENSG00000120802.13	1.79497	2.27616e-07
ARMC1__protein_coding__ENSG00000104442.9	1.79432	1.42146e-08
APTX__protein_coding__ENSG00000137074.18	1.79419	7.60407e-07
C8ORF33__protein_coding__ENSG00000182307.12	1.79351	6.98939e-05
GEMIN4__protein_coding__ENSG00000179409.10	1.79351	7.20404e-09
ACACA__protein_coding__ENSG00000278540.4	1.79261	4.93636e-08
TRIM61__protein_coding__ENSG00000183439.7	1.79255	0.011855
CCDC113__protein_coding__ENSG00000103021.9	1.79238	0.000519094
BACH2__protein_coding__ENSG00000112182.14	1.79229	1.92669e-08
USP13__protein_coding__ENSG00000058056.8	1.79197	5.37032e-07
TBRG4__protein_coding__ENSG00000136270.13	1.79176	2.29242e-07
FANCG__protein_coding__ENSG00000221829.9	1.79132	1.16957e-06
EDRF1__protein_coding__ENSG00000107938.17	1.79088	3.55815e-05
TMEM237__protein_coding__ENSG00000155755.18	1.7903	0.00217586
PRPS2__protein_coding__ENSG00000101911.12	1.78965	4.8222e-08
ITSN1__protein_coding__ENSG00000205726.14	1.78887	3.44451e-05
GRHL1__protein_coding__ENSG00000134317.17	1.78869	0.0242282
COPG2__protein_coding__ENSG00000158623.14	1.78814	1.11338e-07
VLDLR__protein_coding__ENSG00000147852.15	1.78629	0.000175627
XPO1__protein_coding__ENSG00000082898.16	1.78593	9.37654e-08
UHRF1BP1L__protein_coding__ENSG00000111647.12	1.78566	5.98249e-08
CD70__protein_coding__ENSG00000125726.10	1.78393	2.60408e-07
TRIM9__protein_coding__ENSG00000100505.13	1.78066	0.00498627
CNKSR2__protein_coding__ENSG00000149970.14	1.78058	3.23274e-08
VPS25__protein_coding__ENSG00000131475.6	1.78051	2.8922e-09
SNRPB__protein_coding__ENSG00000125835.18	1.78033	4.02903e-08
PSMD2__protein_coding__ENSG00000175166.16	1.77927	2.07602e-08
NOP56__protein_coding__ENSG00000101361.16	1.7787	4.60409e-08
PITPNB__protein_coding__ENSG00000180957.17	1.77842	2.6411e-08
MRPS7__protein_coding__ENSG00000125445.10	1.77841	5.69928e-08
THOC1__protein_coding__ENSG00000079134.11	1.77715	3.60917e-07
GLRX2__protein_coding__ENSG00000023572.8	1.77712	1.52154e-06
RRP15__protein_coding__ENSG00000067533.5	1.77611	1.07542e-06
ZNF146__protein_coding__ENSG00000167635.11	1.77607	7.33286e-08
NIFK__protein_coding__ENSG00000155438.11	1.77531	1.37069e-08
FAM91A1__protein_coding__ENSG00000176853.15	1.77485	1.36498e-08
DESI1__protein_coding__ENSG00000100418.7	1.77382	2.58972e-08
NUFIP1__protein_coding__ENSG00000083635.7	1.77326	1.62593e-07
RBM17__protein_coding__ENSG00000134453.15	1.7724	8.89217e-09
RGS3__protein_coding__ENSG00000138835.22	1.77155	2.42207e-05
ETFA__protein_coding__ENSG00000140374.15	1.77108	1.48167e-06
PDSS2__protein_coding__ENSG00000164494.11	1.77035	4.10239e-08
SET__protein_coding__ENSG00000119335.16	1.76939	5.13266e-08
MTX1__protein_coding__ENSG00000173171.14	1.76928	5.81785e-07
PRCP__protein_coding__ENSG00000137509.10	1.76803	1.53735e-07
RPL39L__protein_coding__ENSG00000163923.9	1.76787	5.18448e-06
PDCD5__protein_coding__ENSG00000105185.11	1.76617	1.0407e-07
PEAK1__protein_coding__ENSG00000173517.10	1.76432	1.44339e-08
CHCHD3__protein_coding__ENSG00000106554.12	1.76366	9.23827e-08
YEATS4__protein_coding__ENSG00000127337.6	1.76363	9.20514e-08
FAM83G__protein_coding__ENSG00000188522.14	1.76341	2.41277e-06
URB1__protein_coding__ENSG00000142207.6	1.7633	1.04987e-07
WDR12__protein_coding__ENSG00000138442.9	1.76242	1.60355e-07
IFT57__protein_coding__ENSG00000114446.4	1.7619	6.91913e-07
RND1__protein_coding__ENSG00000172602.9	1.76186	0.00186296
STX11__protein_coding__ENSG00000135604.9	1.76158	3.43498e-06
SAV1__protein_coding__ENSG00000151748.14	1.76117	5.52743e-06
MRPL19__protein_coding__ENSG00000115364.13	1.76058	9.08821e-08
PIK3C2A__protein_coding__ENSG00000011405.13	1.7586	1.07542e-06
COPS5__protein_coding__ENSG00000121022.13	1.75847	2.31324e-08
AC068631.2__protein_coding__ENSG00000283149.1	1.7582	0.00596528
MRPS9__protein_coding__ENSG00000135972.8	1.75813	1.79973e-08
P4HA2__protein_coding__ENSG00000072682.18	1.75783	2.77802e-05
C11ORF24__protein_coding__ENSG00000171067.10	1.75721	5.34998e-06
NOP14__protein_coding__ENSG00000087269.15	1.75633	8.59199e-09
LIG1__protein_coding__ENSG00000105486.13	1.75628	5.9698e-08
RAE1__protein_coding__ENSG00000101146.12	1.75625	1.33756e-08
EIF3J__protein_coding__ENSG00000104131.12	1.75602	3.24599e-08
ZBTB21__protein_coding__ENSG00000173276.13	1.75566	1.41955e-08
TXNDC17__protein_coding__ENSG00000129235.10	1.7549	0.00471201
ZNF726__protein_coding__ENSG00000213967.10	1.75477	1.99346e-05
FBXL6__protein_coding__ENSG00000182325.10	1.75458	3.3754e-07
ERH__protein_coding__ENSG00000100632.10	1.75327	1.3211e-07
GFPT1__protein_coding__ENSG00000198380.12	1.75178	1.29735e-08
NAE1__protein_coding__ENSG00000159593.14	1.75082	5.05019e-08
SUZ12__protein_coding__ENSG00000178691.10	1.74976	3.88069e-08
CCDC15__protein_coding__ENSG00000149548.14	1.74956	1.59969e-05
FASTK__protein_coding__ENSG00000164896.19	1.74911	0.000368158
PCBD1__protein_coding__ENSG00000166228.8	1.74904	1.55022e-07
IARS__protein_coding__ENSG00000196305.17	1.74851	1.65055e-07
PSMD6__protein_coding__ENSG00000163636.10	1.74743	4.46503e-08
LCLAT1__protein_coding__ENSG00000172954.13	1.74685	9.86999e-08
FAM234B__protein_coding__ENSG00000084444.13	1.74682	9.61854e-06
SHMT1__protein_coding__ENSG00000176974.19	1.7463	1.44169e-07
EMC8__protein_coding__ENSG00000131148.8	1.74559	1.85343e-08
CASKIN2__protein_coding__ENSG00000177303.9	1.74474	0.00422897
CAMK1__protein_coding__ENSG00000134072.10	1.74347	1.90369e-07
CWC27__protein_coding__ENSG00000153015.15	1.74161	1.53293e-07
LMNA__protein_coding__ENSG00000160789.19	1.74086	0.00623739
NOP2__protein_coding__ENSG00000111641.11	1.73956	5.27069e-08
TTC8__protein_coding__ENSG00000165533.18	1.73685	0.000386133
BRMS1L__protein_coding__ENSG00000100916.13	1.73647	3.72427e-06
PODXL2__protein_coding__ENSG00000114631.10	1.73561	0.000793672
SLC25A17__protein_coding__ENSG00000100372.14	1.73545	1.57373e-06
DOK3__protein_coding__ENSG00000146094.13	1.73356	0.00351392
FUS__protein_coding__ENSG00000089280.18	1.73299	1.76171e-08
NUP188__protein_coding__ENSG00000095319.14	1.73228	5.08799e-08
MEMO1__protein_coding__ENSG00000162959.13	1.73183	4.83928e-08
GNPDA1__protein_coding__ENSG00000113552.15	1.73172	1.5883e-07
CTSV__protein_coding__ENSG00000136943.10	1.73121	0.0053429
KIF1B__protein_coding__ENSG00000054523.17	1.73115	2.10893e-06
GRWD1__protein_coding__ENSG00000105447.12	1.73034	2.14615e-07
RACGAP1__protein_coding__ENSG00000161800.12	1.73014	9.27878e-07
DSN1__protein_coding__ENSG00000149636.15	1.72979	1.85101e-07
CFAP157__protein_coding__ENSG00000160401.14	1.72928	0.024414
LDAH__protein_coding__ENSG00000118961.14	1.72847	5.75232e-07
HNRNPD__protein_coding__ENSG00000138668.18	1.72833	2.21231e-08
SEM1__protein_coding__ENSG00000127922.9	1.7281	5.76278e-07
FAM184A__protein_coding__ENSG00000111879.18	1.72746	6.06643e-05
RAB11FIP1__protein_coding__ENSG00000156675.15	1.72633	7.80333e-09
ZNHIT6__protein_coding__ENSG00000117174.10	1.72626	9.47304e-08
ITPA__protein_coding__ENSG00000125877.12	1.72581	9.96067e-08
AOC3__protein_coding__ENSG00000131471.6	1.72495	0.0091439
IMP4__protein_coding__ENSG00000136718.9	1.72488	1.38223e-06
CDKL3__protein_coding__ENSG00000006837.11	1.72487	0.0141869
FOSB__protein_coding__ENSG00000125740.13	1.7248	0.00278953
SMPD4__protein_coding__ENSG00000136699.19	1.72445	2.83184e-08
ATP12A__protein_coding__ENSG00000075673.11	1.72334	0.0170327
PSMG1__protein_coding__ENSG00000183527.11	1.7231	1.37258e-07
WDR35__protein_coding__ENSG00000118965.14	1.72295	5.52187e-05
DTD1__protein_coding__ENSG00000125821.11	1.7222	3.11389e-08
SNRPC__protein_coding__ENSG00000124562.9	1.72217	3.99762e-08
USMG5__protein_coding__ENSG00000173915.14	1.72155	1.16716e-07
CDKAL1__protein_coding__ENSG00000145996.11	1.72147	3.17517e-08
ZNF584__protein_coding__ENSG00000171574.17	1.72055	9.38568e-06
MREG__protein_coding__ENSG00000118242.15	1.72043	4.80644e-05
SENP1__protein_coding__ENSG00000079387.13	1.71967	1.09845e-07
GNB4__protein_coding__ENSG00000114450.9	1.71926	0.000340932
EIF3B__protein_coding__ENSG00000106263.17	1.71851	1.85343e-08
LAP3__protein_coding__ENSG00000002549.12	1.71736	1.01247e-05
CCDC124__protein_coding__ENSG00000007080.10	1.71683	3.31172e-07
YARS2__protein_coding__ENSG00000139131.12	1.71646	7.5244e-08
SF3B3__protein_coding__ENSG00000189091.12	1.71621	1.00357e-08
HSPBP1__protein_coding__ENSG00000133265.10	1.71575	7.06388e-06
PEX3__protein_coding__ENSG00000034693.14	1.71521	1.66143e-06
NUP107__protein_coding__ENSG00000111581.9	1.71393	4.73983e-08
DNMT1__protein_coding__ENSG00000130816.14	1.71278	1.62373e-07
NSMCE4A__protein_coding__ENSG00000107672.14	1.71141	3.09462e-07
ZKSCAN2__protein_coding__ENSG00000155592.15	1.71008	2.69705e-06
ZBED9__protein_coding__ENSG00000232040.2	1.70996	0.00877205
PI4K2B__protein_coding__ENSG00000038210.12	1.70918	1.37624e-07
FARP2__protein_coding__ENSG00000006607.13	1.70911	3.76383e-08
SCFD2__protein_coding__ENSG00000184178.15	1.70632	7.1368e-07
PTGES3__protein_coding__ENSG00000110958.15	1.70625	3.8926e-07
CPNE7__protein_coding__ENSG00000178773.14	1.70514	0.00281583
ATP5G1__protein_coding__ENSG00000159199.13	1.70481	7.60506e-08
MRPL27__protein_coding__ENSG00000108826.15	1.70461	3.54509e-07
DDX56__protein_coding__ENSG00000136271.10	1.70433	0.000723744
NSUN2__protein_coding__ENSG00000037474.14	1.70381	1.04685e-08
TMED8__protein_coding__ENSG00000100580.7	1.70344	6.02331e-08
MNAT1__protein_coding__ENSG00000020426.10	1.70341	3.56818e-07
LUC7L2__protein_coding__ENSG00000146963.17	1.70311	5.08947e-07
XXYLT1__protein_coding__ENSG00000173950.15	1.70267	1.58919e-06
DNAJC11__protein_coding__ENSG00000007923.15	1.70212	3.60579e-08
AC069544.2__protein_coding__ENSG00000284024.1	1.70187	8.80535e-07
CAND1__protein_coding__ENSG00000111530.12	1.70107	3.24599e-08
ADSS__protein_coding__ENSG00000035687.9	1.70086	3.19176e-08
NDUFV2__protein_coding__ENSG00000178127.12	1.70026	2.81527e-06
SUPT16H__protein_coding__ENSG00000092201.9	1.6996	1.37069e-08
STIP1__protein_coding__ENSG00000168439.16	1.69958	4.43296e-08
TBC1D7__protein_coding__ENSG00000145979.17	1.6995	5.76082e-08
ZNF770__protein_coding__ENSG00000198146.4	1.6994	1.18604e-07
RPAIN__protein_coding__ENSG00000129197.14	1.69891	5.55638e-07
TRMT61A__protein_coding__ENSG00000166166.12	1.69867	6.6376e-06
C1ORF174__protein_coding__ENSG00000198912.10	1.69744	1.90504e-08
[truncated: 1,685 more rows]

## Sheet: Fig1B-reactivated+HIV vs quie-1
24h post TCR stimulation HIV infected vs quiescent HIV infected downregulated genes
	logFC	FDR
RABGEF1__protein_coding__ENSG00000284461.1	-12.6024	0.0218023
SSX2B__protein_coding__ENSG00000268447.5	-8.94695	0.00790191
IGSF11__protein_coding__ENSG00000144847.12	-8.41085	0.000629406
CALY__protein_coding__ENSG00000130643.8	-8.13567	0.00119291
WNT7A__protein_coding__ENSG00000154764.5	-8.0767	0.000911531
PRKG2__protein_coding__ENSG00000138669.9	-7.91725	3.94316e-05
AC004997.1__protein_coding__ENSG00000248751.6	-7.73857	0.0153905
KLF2__protein_coding__ENSG00000127528.5	-7.59323	1.32435e-07
FAM178B__protein_coding__ENSG00000168754.14	-7.51593	0.000537363
GPA33__protein_coding__ENSG00000143167.11	-7.32888	2.34579e-07
HKDC1__protein_coding__ENSG00000156510.12	-7.31595	3.187e-06
MCHR1__protein_coding__ENSG00000128285.4	-7.25963	0.000668211
KRT1__protein_coding__ENSG00000167768.4	-7.11562	0.00297311
LILRA6__protein_coding__ENSG00000244482.10	-7.05553	0.00286726
NRN1L__protein_coding__ENSG00000188038.7	-7.05511	0.00177309
OBSCN-AS1__protein_coding__ENSG00000162913.9	-6.97022	0.00353284
KRT73__protein_coding__ENSG00000186049.8	-6.93229	1.02549e-05
ADHFE1__protein_coding__ENSG00000147576.15	-6.8844	0.018522
EPGN__protein_coding__ENSG00000182585.9	-6.85943	0.0126843
CEBPE__protein_coding__ENSG00000092067.5	-6.84552	0.000761942
CACNA1H__protein_coding__ENSG00000196557.12	-6.82793	5.34873e-06
CACNA1I__protein_coding__ENSG00000100346.17	-6.78744	3.59314e-07
RAB25__protein_coding__ENSG00000132698.14	-6.71229	0.0101092
LIME1__protein_coding__ENSG00000203896.9	-6.68183	1.45224e-07
PACSIN1__protein_coding__ENSG00000124507.10	-6.67603	1.35561e-05
SPEG__protein_coding__ENSG00000072195.14	-6.49484	0.00559642
KRT2__protein_coding__ENSG00000172867.3	-6.47265	0.0132297
C21ORF62__protein_coding__ENSG00000205929.10	-6.46184	0.00691808
GCOM1__protein_coding__ENSG00000137878.16	-6.41743	0.037124
GLI2__protein_coding__ENSG00000074047.21	-6.38251	0.0167453
C16ORF74__protein_coding__ENSG00000154102.10	-6.32671	8.17153e-05
CELA1__protein_coding__ENSG00000139610.1	-6.28561	0.00973757
CCR2__protein_coding__ENSG00000121807.5	-6.26832	0.000195724
GPR152__protein_coding__ENSG00000175514.2	-6.20099	0.000371605
ADORA3__protein_coding__ENSG00000282608.1	-6.1899	0.00737863
ST6GALNAC1__protein_coding__ENSG00000070526.14	-6.18896	0.00212673
CFP__protein_coding__ENSG00000126759.13	-6.18442	1.17455e-08
SIGLEC6__protein_coding__ENSG00000105492.15	-6.1649	0.00014853
TNNT3__protein_coding__ENSG00000130595.18	-6.14973	0.000115861
C6ORF222__protein_coding__ENSG00000189325.6	-6.13459	0.0322432
RASGRP2__protein_coding__ENSG00000068831.18	-6.1277	1.80253e-07
CXCR1__protein_coding__ENSG00000163464.7	-6.09561	0.000228379
MC5R__protein_coding__ENSG00000176136.6	-6.08761	0.000488697
HLX__protein_coding__ENSG00000136630.12	-6.04725	0.0256055
FAM19A1__protein_coding__ENSG00000183662.10	-6.04562	0.000589735
SSPO__protein_coding__ENSG00000197558.11	-6.02929	0.00607861
AZIN2__protein_coding__ENSG00000142920.16	-5.99511	0.00102995
DISP3__protein_coding__ENSG00000204624.7	-5.96355	0.000307534
FAM228A__protein_coding__ENSG00000186453.12	-5.9538	0.00222892
TUSC5__protein_coding__ENSG00000184811.3	-5.91316	0.00295148
LOXHD1__protein_coding__ENSG00000167210.16	-5.90148	0.000790245
CSF3R__protein_coding__ENSG00000119535.17	-5.8781	2.38888e-05
RNF112__protein_coding__ENSG00000128482.15	-5.81753	0.000640478
DSC1__protein_coding__ENSG00000134765.9	-5.74451	4.44776e-05
UPK3B__protein_coding__ENSG00000243566.6	-5.7434	0.0128845
VNN3__protein_coding__ENSG00000093134.14	-5.73937	0.00764919
ZNF467__protein_coding__ENSG00000181444.12	-5.72315	2.3963e-06
C11ORF45__protein_coding__ENSG00000174370.9	-5.7133	0.00021987
OCM__protein_coding__ENSG00000122543.10	-5.70185	0.000762838
IL7R__protein_coding__ENSG00000168685.14	-5.69297	2.82159e-07
FREM3__protein_coding__ENSG00000183090.5	-5.68503	0.00834048
OMG__protein_coding__ENSG00000126861.4	-5.66843	0.0147546
GFY__protein_coding__ENSG00000261949.5	-5.631	0.0174319
MATN2__protein_coding__ENSG00000132561.13	-5.62681	0.000709045
CUX2__protein_coding__ENSG00000111249.13	-5.6224	0.000214597
PRSS57__protein_coding__ENSG00000185198.11	-5.62139	0.00923663
AL096870.1__protein_coding__ENSG00000258973.1	-5.61909	0.0307828
MMRN1__protein_coding__ENSG00000138722.9	-5.58708	1.11967e-06
MDS2__protein_coding__ENSG00000197880.8	-5.54537	0.00485668
NTN5__protein_coding__ENSG00000142233.11	-5.53605	0.000251624
PLXNA4__protein_coding__ENSG00000221866.9	-5.53567	1.0612e-05
AC011479.1__protein_coding__ENSG00000267748.4	-5.52396	0.0331406
ELAVL2__protein_coding__ENSG00000107105.14	-5.49898	0.0407848
VSIG1__protein_coding__ENSG00000101842.13	-5.4522	6.12913e-09
NPC1L1__protein_coding__ENSG00000015520.14	-5.42452	0.0121658
AC004233.2__protein_coding__ENSG00000270168.2	-5.41347	0.0165373
LTC4S__protein_coding__ENSG00000213316.9	-5.40143	0.00553571
CA3__protein_coding__ENSG00000164879.6	-5.38139	0.00999851
DPEP2__protein_coding__ENSG00000167261.13	-5.36929	5.52429e-08
EDAR__protein_coding__ENSG00000135960.9	-5.36668	0.0038724
ANKRD20A8P__protein_coding__ENSG00000229089.7	-5.35936	0.0480111
GPRC5B__protein_coding__ENSG00000167191.11	-5.34009	0.000576298
BDNF__protein_coding__ENSG00000176697.18	-5.30229	0.0290951
B3GNT3__protein_coding__ENSG00000179913.10	-5.28662	0.000924184
FBP1__protein_coding__ENSG00000165140.9	-5.27807	1.70707e-06
KLKB1__protein_coding__ENSG00000164344.15	-5.26855	0.0459981
PLA2G4B__protein_coding__ENSG00000243708.10	-5.25894	0.00575141
PSG9__protein_coding__ENSG00000183668.17	-5.2584	0.00611378
LRRC17__protein_coding__ENSG00000128606.12	-5.24607	0.0221495
SLC44A3__protein_coding__ENSG00000143036.16	-5.24521	0.0301723
CHRNA9__protein_coding__ENSG00000174343.5	-5.21748	0.000218066
MEGF6__protein_coding__ENSG00000162591.15	-5.21707	2.1117e-08
GDAP1L1__protein_coding__ENSG00000124194.16	-5.21433	0.024916
OR2T10__protein_coding__ENSG00000184022.4	-5.19083	0.0426028
TJP3__protein_coding__ENSG00000105289.14	-5.18923	0.000136721
ZBP1__protein_coding__ENSG00000124256.14	-5.18271	0.00010994
POLN__protein_coding__ENSG00000130997.16	-5.16633	0.000287437
RSPO4__protein_coding__ENSG00000101282.8	-5.14699	0.0330163
DLEC1__protein_coding__ENSG00000008226.19	-5.13837	9.42738e-05
SPNS3__protein_coding__ENSG00000182557.7	-5.13503	1.80293e-05
ITGAE__protein_coding__ENSG00000083457.11	-5.12187	2.10388e-05
MAOB__protein_coding__ENSG00000069535.13	-5.10332	0.0312311
CDC42BPG__protein_coding__ENSG00000171219.8	-5.09785	2.04652e-06
KRT72__protein_coding__ENSG00000170486.10	-5.09466	0.00102359
CLC__protein_coding__ENSG00000105205.6	-5.07411	0.0338071
HAS1__protein_coding__ENSG00000105509.10	-5.07323	0.0291778
SMPD3__protein_coding__ENSG00000103056.11	-5.06888	4.16137e-05
UNC45B__protein_coding__ENSG00000141161.11	-5.06862	7.95537e-06
SORCS3__protein_coding__ENSG00000156395.12	-4.98868	0.0469215
B3GALT2__protein_coding__ENSG00000162630.5	-4.98072	1.65055e-07
ARRDC5__protein_coding__ENSG00000205784.2	-4.97869	0.00042928
IL36A__protein_coding__ENSG00000136694.8	-4.96726	0.00145879
IFITM10__protein_coding__ENSG00000244242.1	-4.95799	0.0137294
RCAN2__protein_coding__ENSG00000172348.14	-4.93435	0.0135613
ADA2__protein_coding__ENSG00000093072.15	-4.91922	2.8635e-08
GOLGA7B__protein_coding__ENSG00000155265.10	-4.91578	7.22114e-05
ACE__protein_coding__ENSG00000159640.15	-4.90452	0.0105659
ITGB3__protein_coding__ENSG00000259207.7	-4.89757	0.00613817
GPX8__protein_coding__ENSG00000164294.13	-4.89604	0.0262862
DNAH12__protein_coding__ENSG00000174844.14	-4.89194	0.0322954
IGFBP5__protein_coding__ENSG00000115461.4	-4.88057	0.000478188
EPHA1__protein_coding__ENSG00000146904.8	-4.87475	1.48845e-07
ATP1A4__protein_coding__ENSG00000132681.16	-4.84353	0.0145291
PNPLA7__protein_coding__ENSG00000130653.15	-4.84158	1.82737e-06
CRTAC1__protein_coding__ENSG00000095713.13	-4.79734	0.0362373
TSSK2__protein_coding__ENSG00000206203.4	-4.78957	0.0465324
MAP3K19__protein_coding__ENSG00000176601.12	-4.78449	0.0439875
RAP1GAP2__protein_coding__ENSG00000132359.14	-4.7808	1.25845e-05
MFSD6L__protein_coding__ENSG00000185156.5	-4.77304	0.00190527
TNXB__protein_coding__ENSG00000168477.17	-4.763	8.07184e-06
CABP4__protein_coding__ENSG00000175544.13	-4.75655	7.39109e-05
DPEP3__protein_coding__ENSG00000141096.4	-4.75449	0.00157766
RAB37__protein_coding__ENSG00000172794.19	-4.75296	0.000357798
LRFN2__protein_coding__ENSG00000156564.8	-4.73215	0.00131894
FXYD7__protein_coding__ENSG00000221946.7	-4.72383	2.23282e-06
C1QTNF9__protein_coding__ENSG00000240654.6	-4.72009	0.0208191
REM2__protein_coding__ENSG00000139890.9	-4.71838	6.63444e-05
PAX6__protein_coding__ENSG00000007372.21	-4.71713	0.0324035
PYROXD2__protein_coding__ENSG00000119943.12	-4.71092	2.80583e-05
NTSR1__protein_coding__ENSG00000101188.4	-4.70075	2.44898e-06
STAB1__protein_coding__ENSG00000010327.10	-4.69299	0.0227969
WNT1__protein_coding__ENSG00000125084.11	-4.67273	0.0171651
CAPN5__protein_coding__ENSG00000149260.15	-4.65456	2.74485e-06
ICAM4__protein_coding__ENSG00000105371.8	-4.63604	2.66649e-07
CARD17__protein_coding__ENSG00000255221.3	-4.6356	0.00113165
CLEC4C__protein_coding__ENSG00000198178.10	-4.63461	0.0279529
MGAT5B__protein_coding__ENSG00000167889.12	-4.6321	0.029373
CLDN9__protein_coding__ENSG00000213937.3	-4.61553	0.000215559
MYO7A__protein_coding__ENSG00000137474.19	-4.61005	0.00994016
AR__protein_coding__ENSG00000169083.16	-4.59757	9.76721e-05
CREB3L3__protein_coding__ENSG00000060566.13	-4.59184	0.000346615
AC005833.1__protein_coding__ENSG00000151079.7	-4.57293	0.0256625
EPHA4__protein_coding__ENSG00000116106.11	-4.55568	0.000209753
CDKN2B__protein_coding__ENSG00000147883.10	-4.55432	0.000190072
GPR146__protein_coding__ENSG00000164849.9	-4.54718	4.06588e-05
SPATA1__protein_coding__ENSG00000122432.17	-4.54449	0.0125252
PARVA__protein_coding__ENSG00000197702.11	-4.53734	0.0362373
MYO15B__protein_coding__ENSG00000266714.7	-4.51503	1.13475e-05
AC106782.1__protein_coding__ENSG00000258130.7	-4.51392	0.00491297
PTGDR2__protein_coding__ENSG00000183134.4	-4.49911	3.30982e-05
ADARB2__protein_coding__ENSG00000185736.15	-4.48507	4.53923e-07
OLFM2__protein_coding__ENSG00000105088.8	-4.48219	2.26043e-07
CATSPERG__protein_coding__ENSG00000099338.22	-4.48166	0.00671552
TLR9__protein_coding__ENSG00000239732.3	-4.47188	0.00215162
NOG__protein_coding__ENSG00000183691.4	-4.4656	2.18152e-06
KCNA2__protein_coding__ENSG00000177301.14	-4.45996	0.0024973
GALNT9__protein_coding__ENSG00000182870.12	-4.45923	0.00142211
HPGDS__protein_coding__ENSG00000163106.10	-4.4529	0.000306749
TSPAN18__protein_coding__ENSG00000157570.11	-4.44524	3.9241e-05
EFHC2__protein_coding__ENSG00000183690.12	-4.43898	0.00961405
TGFBI__protein_coding__ENSG00000120708.16	-4.43081	0.00498789
FSIP2__protein_coding__ENSG00000188738.14	-4.4283	0.00799165
EPS8L2__protein_coding__ENSG00000177106.14	-4.42215	0.00106057
MUSTN1__protein_coding__ENSG00000272573.5	-4.40912	0.0313948
ACSM1__protein_coding__ENSG00000166743.9	-4.3982	0.0069227
TNS1__protein_coding__ENSG00000079308.16	-4.37272	1.87774e-05
PLCH2__protein_coding__ENSG00000149527.17	-4.35813	1.91307e-06
SLC14A1__protein_coding__ENSG00000141469.16	-4.35801	0.00018024
SPINK2__protein_coding__ENSG00000128040.10	-4.34215	0.00514441
CHMP7__protein_coding__ENSG00000147457.13	-4.32069	1.63047e-08
HECW1__protein_coding__ENSG00000002746.14	-4.31652	0.029893
AKR1C3__protein_coding__ENSG00000196139.13	-4.30853	1.86575e-05
MYZAP__protein_coding__ENSG00000263155.5	-4.30524	0.00860763
CYGB__protein_coding__ENSG00000161544.9	-4.30194	0.00843323
SOAT2__protein_coding__ENSG00000167780.11	-4.29077	0.00077798
ZNF683__protein_coding__ENSG00000176083.17	-4.28837	0.00768005
COL4A3__protein_coding__ENSG00000169031.18	-4.28825	0.0190121
YPEL3__protein_coding__ENSG00000090238.11	-4.25775	1.18771e-07
AQP3__protein_coding__ENSG00000165272.14	-4.25296	6.98172e-07
DDX4__protein_coding__ENSG00000152670.18	-4.2527	0.000976725
ADAMTS10__protein_coding__ENSG00000142303.13	-4.25234	8.26289e-06
SAP25__protein_coding__ENSG00000205307.11	-4.24865	1.89559e-06
LINC00694__protein_coding__ENSG00000225873.3	-4.22988	0.0198575
ABCA7__protein_coding__ENSG00000064687.12	-4.2146	1.52988e-07
SERPINF2__protein_coding__ENSG00000167711.13	-4.19831	0.00108891
EFCAB8__protein_coding__ENSG00000215529.12	-4.19608	0.000587225
RDH16__protein_coding__ENSG00000139547.7	-4.19502	0.0399955
DNAH17__protein_coding__ENSG00000187775.16	-4.18116	0.0307689
HEPH__protein_coding__ENSG00000089472.16	-4.18026	0.0288553
CDKL4__protein_coding__ENSG00000205111.8	-4.17357	0.0046375
WDFY4__protein_coding__ENSG00000128815.19	-4.16117	0.000233211
CDH17__protein_coding__ENSG00000079112.9	-4.16055	0.0036963
SGK2__protein_coding__ENSG00000101049.14	-4.15659	0.0245745
GRAPL__protein_coding__ENSG00000189152.10	-4.14782	3.07497e-05
PRAM1__protein_coding__ENSG00000133246.11	-4.14716	0.000467137
CARD14__protein_coding__ENSG00000141527.16	-4.14009	0.000595366
UPB1__protein_coding__ENSG00000100024.14	-4.13629	0.00385528
SULT2B1__protein_coding__ENSG00000088002.11	-4.13374	0.00466552
PGLYRP2__protein_coding__ENSG00000161031.12	-4.12407	0.00445237
UBQLNL__protein_coding__ENSG00000175518.6	-4.11085	0.00255012
CAPN3__protein_coding__ENSG00000092529.23	-4.10963	4.00575e-06
TCTE1__protein_coding__ENSG00000146221.9	-4.10418	0.00308517
ARMC12__protein_coding__ENSG00000157343.8	-4.10196	0.00163343
GIMAP1__protein_coding__ENSG00000213203.2	-4.08583	9.23827e-08
AC119396.1__protein_coding__ENSG00000263264.1	-4.08434	4.26372e-09
SCN2A__protein_coding__ENSG00000136531.15	-4.07281	0.0323578
C1ORF162__protein_coding__ENSG00000143110.11	-4.06229	1.687e-08
WDR78__protein_coding__ENSG00000152763.16	-4.04174	0.0116917
PGGHG__protein_coding__ENSG00000142102.15	-4.03391	2.23495e-06
SMIM24__protein_coding__ENSG00000095932.6	-4.032	0.00150882
NCF1__protein_coding__ENSG00000158517.13	-4.02356	3.50292e-05
VIPR1__protein_coding__ENSG00000114812.12	-4.02201	9.19141e-07
ANKRD55__protein_coding__ENSG00000164512.17	-4.02183	9.38116e-06
KCNK13__protein_coding__ENSG00000152315.4	-4.02014	0.00611841
TNFSF12__protein_coding__ENSG00000239697.10	-4.02006	1.89327e-07
CLIC3__protein_coding__ENSG00000169583.12	-4.01517	0.0253174
EFNA1__protein_coding__ENSG00000169242.11	-4.00444	0.00433325
FAM129C__protein_coding__ENSG00000167483.17	-4.00228	0.0266517
THBS4__protein_coding__ENSG00000113296.14	-3.99512	0.000156405
LINGO3__protein_coding__ENSG00000220008.3	-3.97704	2.45803e-07
TMIE__protein_coding__ENSG00000181585.3	-3.97598	0.00554443
TSHR__protein_coding__ENSG00000165409.16	-3.96603	0.0054089
CMTM2__protein_coding__ENSG00000140932.9	-3.94835	0.0130829
PLA2G2D__protein_coding__ENSG00000117215.14	-3.93457	0.04193
TCP11L2__protein_coding__ENSG00000166046.10	-3.92252	9.73789e-08
SCML4__protein_coding__ENSG00000146285.13	-3.92175	1.73985e-05
TMC4__protein_coding__ENSG00000167608.11	-3.91954	0.0142547
F10__protein_coding__ENSG00000126218.11	-3.91728	0.0352329
PBX1__protein_coding__ENSG00000185630.18	-3.91322	0.0480364
CUBN__protein_coding__ENSG00000107611.14	-3.90229	4.45981e-07
ANKK1__protein_coding__ENSG00000170209.4	-3.88323	0.0221663
TRIM74__protein_coding__ENSG00000155428.12	-3.87527	0.0208191
TCN2__protein_coding__ENSG00000185339.8	-3.86846	0.000750512
TLDC2__protein_coding__ENSG00000101342.9	-3.86433	6.82548e-07
CD248__protein_coding__ENSG00000174807.3	-3.85981	7.84834e-05
IL9R__protein_coding__ENSG00000124334.17_PAR_Y	-3.85707	3.73322e-05
IL9R__protein_coding__ENSG00000124334.17	-3.85707	3.73322e-05
AC037459.1__protein_coding__ENSG00000248235.6	-3.85547	0.0284983
DIP2C__protein_coding__ENSG00000151240.16	-3.85469	4.80817e-07
SIGIRR__protein_coding__ENSG00000185187.12	-3.84828	1.01007e-08
SULT1A3__protein_coding__ENSG00000261052.5	-3.84137	0.0331283
RARRES3__protein_coding__ENSG00000133321.10	-3.84063	5.17148e-07
ZNF541__protein_coding__ENSG00000118156.12	-3.83107	0.000423965
ESPN__protein_coding__ENSG00000187017.15	-3.82651	4.89881e-05
CAPS__protein_coding__ENSG00000105519.15	-3.82316	3.32861e-07
TMIGD2__protein_coding__ENSG00000167664.8	-3.81972	3.83658e-08
ANKRD23__protein_coding__ENSG00000163126.14	-3.81879	0.00123162
ACKR3__protein_coding__ENSG00000144476.5	-3.81819	0.000223356
SAMD3__protein_coding__ENSG00000164483.16	-3.81041	0.0444573
IL5RA__protein_coding__ENSG00000091181.19	-3.80797	0.0137979
ERBB3__protein_coding__ENSG00000065361.14	-3.78067	3.13734e-06
EFCAB1__protein_coding__ENSG00000034239.10	-3.78022	0.00638797
PPP2R2C__protein_coding__ENSG00000074211.13	-3.7771	0.0485829
CELF6__protein_coding__ENSG00000140488.15	-3.77526	0.0148628
CCDC114__protein_coding__ENSG00000105479.15	-3.77435	0.0128281
F2RL1__protein_coding__ENSG00000164251.4	-3.77167	0.000113128
CDH23__protein_coding__ENSG00000107736.19	-3.76957	3.20514e-05
RIN1__protein_coding__ENSG00000174791.10	-3.7692	4.9207e-06
TIMD4__protein_coding__ENSG00000145850.8	-3.75871	0.0191378
RIMBP3B__protein_coding__ENSG00000274600.1	-3.73533	0.00863461
ALOX12__protein_coding__ENSG00000108839.11	-3.7351	1.23267e-06
PBXIP1__protein_coding__ENSG00000163346.16	-3.73447	1.2313e-08
NOXA1__protein_coding__ENSG00000188747.8	-3.72227	1.08216e-05
C11ORF21__protein_coding__ENSG00000110665.11	-3.72147	7.04166e-08
HID1__protein_coding__ENSG00000167861.15	-3.70812	0.000292903
NOVA2__protein_coding__ENSG00000104967.6	-3.70377	0.00291608
PIK3IP1__protein_coding__ENSG00000100100.12	-3.6985	1.15738e-06
CDHR2__protein_coding__ENSG00000074276.10	-3.69638	0.00831065
PPARG__protein_coding__ENSG00000132170.19	-3.69066	0.0158489
SLC9A9__protein_coding__ENSG00000181804.14	-3.68965	1.86502e-06
FOXB1__protein_coding__ENSG00000171956.6	-3.68781	0.00134116
FBXL16__protein_coding__ENSG00000127585.11	-3.68757	1.02871e-06
FBXO32__protein_coding__ENSG00000156804.7	-3.6805	1.54807e-07
ABTB1__protein_coding__ENSG00000114626.17	-3.67127	0.00226107
SNAI3__protein_coding__ENSG00000185669.5	-3.64344	6.17305e-07
CD200R1__protein_coding__ENSG00000163606.10	-3.64308	5.74721e-05
ITGA6__protein_coding__ENSG00000091409.14	-3.63209	5.08947e-07
CAPN12__protein_coding__ENSG00000182472.8	-3.63037	0.000521075
YPEL1__protein_coding__ENSG00000100027.14	-3.62394	0.00179038
VMAC__protein_coding__ENSG00000187650.3	-3.62038	1.12822e-06
LINGO4__protein_coding__ENSG00000213171.2	-3.61086	0.0400199
CCDC146__protein_coding__ENSG00000135205.14	-3.61031	6.02318e-05
SLC4A5__protein_coding__ENSG00000188687.17	-3.60679	0.000270157
DAB1__protein_coding__ENSG00000173406.15	-3.60544	0.0268356
GRID2IP__protein_coding__ENSG00000215045.8	-3.60355	0.00512696
C1QTNF4__protein_coding__ENSG00000172247.3	-3.60072	0.00980352
FAM13A__protein_coding__ENSG00000138640.14	-3.59982	1.27989e-05
ALOX5__protein_coding__ENSG00000012779.10	-3.5943	0.00167213
SYTL1__protein_coding__ENSG00000142765.17	-3.5902	1.78699e-06
MMEL1__protein_coding__ENSG00000142606.15	-3.58154	0.0343598
CD101__protein_coding__ENSG00000134256.12	-3.57643	3.31764e-05
MYO1F__protein_coding__ENSG00000142347.16	-3.57443	3.31653e-05
ACER1__protein_coding__ENSG00000167769.4	-3.56758	0.00176798
MGAT3__protein_coding__ENSG00000128268.11	-3.56447	2.39576e-05
C22ORF15__protein_coding__ENSG00000169314.14	-3.54811	0.0156648
TXLNB__protein_coding__ENSG00000164440.14	-3.54753	0.00314731
EPPK1__protein_coding__ENSG00000261150.2	-3.53657	3.39096e-06
MCOLN3__protein_coding__ENSG00000055732.12	-3.53208	2.09367e-05
FAM209A__protein_coding__ENSG00000124103.8	-3.52985	6.26494e-05
SUN2__protein_coding__ENSG00000100242.15	-3.52843	3.43173e-08
AK5__protein_coding__ENSG00000154027.18	-3.52695	1.27993e-06
S100B__protein_coding__ENSG00000160307.9	-3.52426	0.00102359
ELFN2__protein_coding__ENSG00000166897.14	-3.5218	0.00158636
ANPEP__protein_coding__ENSG00000166825.13	-3.51975	0.00156288
COL4A4__protein_coding__ENSG00000081052.11	-3.5124	0.00116482
CSGALNACT1__protein_coding__ENSG00000147408.14	-3.5102	0.000380448
CACNA1F__protein_coding__ENSG00000102001.12	-3.50915	0.0032813
AC008878.3__protein_coding__ENSG00000268861.6	-3.50415	3.40103e-06
FSCN2__protein_coding__ENSG00000186765.11	-3.5038	0.000161086
GIMAP1-GIMAP5__protein_coding__ENSG00000281887.3	-3.50223	7.38397e-07
FNDC11__protein_coding__ENSG00000125531.6	-3.50081	0.00225991
KDF1__protein_coding__ENSG00000175707.8	-3.49341	0.0240319
FAM46C__protein_coding__ENSG00000183508.4	-3.49101	1.33164e-06
HERC6__protein_coding__ENSG00000138642.14	-3.48538	5.22304e-05
VWA7__protein_coding__ENSG00000204396.10	-3.46945	2.76518e-06
CLU__protein_coding__ENSG00000120885.21	-3.46873	6.35083e-06
ALS2CL__protein_coding__ENSG00000178038.16	-3.46683	8.34687e-05
HSFX1__protein_coding__ENSG00000171116.7	-3.45849	0.00162341
NLRP6__protein_coding__ENSG00000174885.12	-3.45603	1.73448e-06
SMIM14__protein_coding__ENSG00000163683.11	-3.45292	4.09879e-09
BGLAP__protein_coding__ENSG00000242252.1	-3.43945	0.0133436
GPRASP1__protein_coding__ENSG00000198932.12	-3.43355	1.74687e-06
MAP1A__protein_coding__ENSG00000166963.12	-3.43208	0.00174246
NDUFA4L2__protein_coding__ENSG00000185633.10	-3.4242	0.000484035
ST8SIA6__protein_coding__ENSG00000148488.15	-3.42123	1.88025e-05
CILP__protein_coding__ENSG00000138615.5	-3.4187	0.00359829
KLHDC1__protein_coding__ENSG00000197776.7	-3.41219	1.83881e-05
TSPAN32__protein_coding__ENSG00000064201.15	-3.41008	1.58816e-05
LTK__protein_coding__ENSG00000062524.15	-3.40667	0.00423423
RIPOR2__protein_coding__ENSG00000111913.17	-3.40593	9.31485e-10
PPP2R2B__protein_coding__ENSG00000156475.18	-3.4052	0.000996733
NR3C2__protein_coding__ENSG00000151623.14	-3.40516	0.000168391
SRPX__protein_coding__ENSG00000101955.14	-3.39471	0.0481335
GIMAP7__protein_coding__ENSG00000179144.4	-3.39134	3.65658e-09
SLC7A4__protein_coding__ENSG00000099960.12	-3.37297	0.00764428
MEIS3__protein_coding__ENSG00000105419.17	-3.37026	0.00114553
LY86__protein_coding__ENSG00000112799.8	-3.36923	0.0017562
PATL2__protein_coding__ENSG00000229474.6	-3.36901	0.000271914
MUC20__protein_coding__ENSG00000176945.16	-3.36372	1.07904e-06
CALCOCO1__protein_coding__ENSG00000012822.15	-3.36136	2.3353e-07
ZMAT1__protein_coding__ENSG00000166432.14	-3.35863	0.000310792
ZCWPW2__protein_coding__ENSG00000206559.7	-3.35114	0.00950723
IGFBP3__protein_coding__ENSG00000146674.14	-3.33604	0.0227182
LTB__protein_coding__ENSG00000227507.2	-3.33023	6.60812e-05
OPRL1__protein_coding__ENSG00000125510.15	-3.32571	7.94075e-07
KNDC1__protein_coding__ENSG00000171798.17	-3.31997	0.000452996
TMEM45B__protein_coding__ENSG00000151715.7	-3.31648	3.43441e-06
DDX60L__protein_coding__ENSG00000181381.13	-3.31173	3.54804e-06
RARRES2__protein_coding__ENSG00000106538.9	-3.31008	0.028277
RGS18__protein_coding__ENSG00000150681.9	-3.30366	0.00246231
PYCARD__protein_coding__ENSG00000103490.13	-3.3035	6.0477e-07
CERS3__protein_coding__ENSG00000154227.13	-3.29781	0.0278814
CATSPERB__protein_coding__ENSG00000133962.7	-3.29592	0.00430315
SLC4A10__protein_coding__ENSG00000144290.16	-3.2952	0.00407422
MYO15A__protein_coding__ENSG00000091536.16	-3.2869	0.00340519
SLFN5__protein_coding__ENSG00000166750.9	-3.28227	3.77416e-09
SCNN1A__protein_coding__ENSG00000111319.12	-3.28199	0.028528
SELPLG__protein_coding__ENSG00000110876.9	-3.2809	3.14586e-08
FAM229A__protein_coding__ENSG00000225828.1	-3.27821	0.0275585
DHX58__protein_coding__ENSG00000108771.12	-3.26781	1.7255e-06
LMTK3__protein_coding__ENSG00000142235.8	-3.26779	9.80362e-07
ELF3__protein_coding__ENSG00000163435.15	-3.26463	0.00591447
GSDMB__protein_coding__ENSG00000073605.18	-3.26379	4.01734e-06
MAN1C1__protein_coding__ENSG00000117643.14	-3.2626	1.74703e-08
KLRB1__protein_coding__ENSG00000111796.3	-3.25454	0.000125355
RIPOR3__protein_coding__ENSG00000042062.11	-3.25258	0.0334865
NLRP3__protein_coding__ENSG00000162711.16	-3.24801	0.000474116
P2RY8__protein_coding__ENSG00000182162.10	-3.24651	6.95369e-08
P2RY8__protein_coding__ENSG00000182162.10_PAR_Y	-3.24651	6.95369e-08
GZMA__protein_coding__ENSG00000145649.7	-3.24464	0.0427706
SPSB1__protein_coding__ENSG00000171621.13	-3.24135	5.26867e-06
ADAMTSL2__protein_coding__ENSG00000197859.9	-3.24066	0.00461501
CD300C__protein_coding__ENSG00000167850.3	-3.23834	0.0303345
IL10RA__protein_coding__ENSG00000110324.10	-3.23801	9.31793e-06
ZNF554__protein_coding__ENSG00000172006.11	-3.22559	2.51936e-05
TXK__protein_coding__ENSG00000074966.10	-3.22216	0.00126605
APOBEC3H__protein_coding__ENSG00000100298.15	-3.21924	1.58616e-06
TMEM240__protein_coding__ENSG00000205090.8	-3.21425	0.0141952
TREML2__protein_coding__ENSG00000112195.8	-3.21149	7.09102e-05
MMP25__protein_coding__ENSG00000008516.16	-3.21007	0.00533481
SIM2__protein_coding__ENSG00000159263.15	-3.20685	0.0029799
KRT81__protein_coding__ENSG00000205426.10	-3.19743	0.00276497
ROPN1L__protein_coding__ENSG00000145491.11	-3.19678	0.029725
PLEKHB1__protein_coding__ENSG00000021300.13	-3.19674	5.3794e-08
B3GALT4__protein_coding__ENSG00000235863.3	-3.19602	1.38223e-06
RGS9__protein_coding__ENSG00000108370.16	-3.19441	0.0014769
RSAD2__protein_coding__ENSG00000134321.11	-3.18979	0.000265919
TFPI2__protein_coding__ENSG00000105825.11	-3.18963	0.0146357
RTP4__protein_coding__ENSG00000136514.2	-3.18884	2.60757e-06
TRIB2__protein_coding__ENSG00000071575.11	-3.1841	5.71604e-05
YPEL4__protein_coding__ENSG00000166793.10	-3.17783	0.0380041
TRANK1__protein_coding__ENSG00000168016.13	-3.17534	1.58933e-07
HCN2__protein_coding__ENSG00000099822.2	-3.17217	2.86754e-06
STMN3__protein_coding__ENSG00000197457.9	-3.17096	3.34001e-09
LAIR1__protein_coding__ENSG00000167613.15	-3.1697	0.00141018
GIMAP4__protein_coding__ENSG00000133574.9	-3.16823	1.20668e-07
CACNA2D2__protein_coding__ENSG00000007402.11	-3.1659	9.16679e-05
TPM2__protein_coding__ENSG00000198467.13	-3.16383	4.03406e-06
C16ORF96__protein_coding__ENSG00000205832.7	-3.16376	0.000380259
ISG20__protein_coding__ENSG00000172183.14	-3.16029	0.000217861
C20ORF204__protein_coding__ENSG00000196421.8	-3.15434	0.00106852
PROX2__protein_coding__ENSG00000119608.12	-3.1524	0.000187769
PLXDC1__protein_coding__ENSG00000161381.13	-3.1497	0.000348115
CCL25__protein_coding__ENSG00000131142.13	-3.14281	0.0170623
POU6F1__protein_coding__ENSG00000184271.16	-3.13377	0.0133962
ATP6V1G2__protein_coding__ENSG00000213760.10	-3.13244	0.000187672
GP5__protein_coding__ENSG00000178732.5	-3.12807	6.31641e-05
CPNE5__protein_coding__ENSG00000124772.11	-3.12677	0.00221891
DPP4__protein_coding__ENSG00000197635.9	-3.12634	1.44374e-05
SUSD3__protein_coding__ENSG00000157303.10	-3.12216	2.28671e-08
FLT3LG__protein_coding__ENSG00000090554.12	-3.12089	1.94696e-07
TRPM2__protein_coding__ENSG00000142185.16	-3.11643	0.000115422
RBM43__protein_coding__ENSG00000184898.6	-3.10751	2.7508e-08
RASSF6__protein_coding__ENSG00000169435.13	-3.10591	0.00221369
OSBPL7__protein_coding__ENSG00000006025.11	-3.10164	7.05201e-08
CCL17__protein_coding__ENSG00000102970.10	-3.10146	0.0459981
IL11RA__protein_coding__ENSG00000137070.17	-3.09506	3.98141e-07
RBKS__protein_coding__ENSG00000171174.13	-3.09457	0.00839726
TMEM71__protein_coding__ENSG00000165071.14	-3.09175	2.8922e-09
TAS1R3__protein_coding__ENSG00000169962.4	-3.08963	1.74304e-06
CEBPD__protein_coding__ENSG00000221869.4	-3.08894	0.0260007
GIPR__protein_coding__ENSG00000010310.8	-3.08768	6.72617e-06
CYP2E1__protein_coding__ENSG00000130649.9	-3.07513	0.0377575
OBSCN__protein_coding__ENSG00000154358.20	-3.07469	1.60303e-07
SLC6A16__protein_coding__ENSG00000063127.15	-3.06939	3.45107e-07
KRT86__protein_coding__ENSG00000170442.11	-3.0693	0.000942017
KEL__protein_coding__ENSG00000197993.7	-3.06825	0.0321026
SH2D3C__protein_coding__ENSG00000095370.19	-3.06195	9.58406e-06
TMEM63A__protein_coding__ENSG00000196187.11	-3.06003	2.8922e-09
FCMR__protein_coding__ENSG00000162894.11	-3.05898	8.57035e-08
ADM2__protein_coding__ENSG00000128165.8	-3.05699	1.79964e-05
RFX8__protein_coding__ENSG00000196460.12	-3.05407	0.0155807
NKPD1__protein_coding__ENSG00000179846.9	-3.04538	0.000207703
B3GNT8__protein_coding__ENSG00000177191.2	-3.03907	0.00303483
SOX13__protein_coding__ENSG00000143842.14	-3.0354	0.0263757
TC2N__protein_coding__ENSG00000165929.12	-3.03237	2.36052e-07
CCDC102B__protein_coding__ENSG00000150636.17	-3.03155	0.011541
KRBA2__protein_coding__ENSG00000184619.3	-3.03095	1.50728e-05
PTPRCAP__protein_coding__ENSG00000213402.2	-3.02624	3.20339e-07
MXD4__protein_coding__ENSG00000123933.16	-3.01516	1.5529e-07
SUSD4__protein_coding__ENSG00000143502.14	-3.01345	1.97845e-06
AC244197.3__protein_coding__ENSG00000241489.7	-3.01103	0.000504766
SLC5A10__protein_coding__ENSG00000154025.15	-3.00637	1.65002e-05
TMEM200A__protein_coding__ENSG00000164484.11	-3.00446	0.0272773
GREM2__protein_coding__ENSG00000180875.4	-2.9992	0.0147242
BIN2__protein_coding__ENSG00000110934.10	-2.99665	8.53219e-07
TNNC1__protein_coding__ENSG00000114854.7	-2.99608	0.00566242
HIST1H3E__protein_coding__ENSG00000274750.2	-2.99227	1.0062e-06
CD96__protein_coding__ENSG00000153283.12	-2.99216	5.00302e-05
TLR10__protein_coding__ENSG00000174123.10	-2.99042	0.0400491
LDHD__protein_coding__ENSG00000166816.13	-2.98869	0.00231561
CYP4F22__protein_coding__ENSG00000171954.12	-2.98814	0.00256005
LHX9__protein_coding__ENSG00000143355.15	-2.98752	0.0326647
LRRN2__protein_coding__ENSG00000170382.11	-2.98709	2.36932e-05
C3AR1__protein_coding__ENSG00000171860.4	-2.9822	3.65417e-05
RPRM__protein_coding__ENSG00000177519.3	-2.97749	0.00163573
APOBR__protein_coding__ENSG00000184730.10	-2.97613	0.000555033
KLHL24__protein_coding__ENSG00000114796.15	-2.97553	4.04015e-07
PTPRN2__protein_coding__ENSG00000155093.17	-2.97459	4.55001e-05
AC129492.3__protein_coding__ENSG00000263620.1	-2.97022	0.030752
DNAH6__protein_coding__ENSG00000115423.18	-2.97002	0.0181585
FUT7__protein_coding__ENSG00000180549.7	-2.96826	9.14475e-05
LZTS1__protein_coding__ENSG00000061337.15	-2.96798	1.71298e-06
DTX4__protein_coding__ENSG00000110042.7	-2.96634	0.00109793
SEC14L3__protein_coding__ENSG00000100012.11	-2.96613	0.0486442
GPR150__protein_coding__ENSG00000178015.4	-2.96525	0.000498397
LYRM9__protein_coding__ENSG00000232859.9	-2.96191	7.83134e-07
DGKB__protein_coding__ENSG00000136267.13	-2.95847	0.0437354
SEC31B__protein_coding__ENSG00000075826.16	-2.95162	0.00174391
PIWIL2__protein_coding__ENSG00000197181.11	-2.94949	0.00106395
C16ORF86__protein_coding__ENSG00000159761.14	-2.94938	0.0371099
CARD16__protein_coding__ENSG00000204397.7	-2.94873	0.000630761
DDAH2__protein_coding__ENSG00000213722.8	-2.94612	7.07929e-05
TEAD2__protein_coding__ENSG00000074219.13	-2.94222	0.00327958
TSSK3__protein_coding__ENSG00000162526.6	-2.94182	0.00199166
C9ORF152__protein_coding__ENSG00000188959.9	-2.94156	0.0439409
ENPEP__protein_coding__ENSG00000138792.9	-2.93669	0.0255069
SOWAHD__protein_coding__ENSG00000187808.4	-2.93529	8.57596e-05
CHAD__protein_coding__ENSG00000136457.9	-2.92762	0.00056932
SLC16A5__protein_coding__ENSG00000170190.15	-2.92524	1.10984e-06
LDLRAP1__protein_coding__ENSG00000157978.11	-2.92473	2.45633e-10
HSD17B14__protein_coding__ENSG00000087076.8	-2.92025	0.000124932
CD79A__protein_coding__ENSG00000105369.9	-2.9199	4.17324e-06
CASTOR1__protein_coding__ENSG00000239282.7	-2.91304	4.13541e-05
LILRB3__protein_coding__ENSG00000204577.11	-2.90771	0.000112355
PLCH1__protein_coding__ENSG00000114805.16	-2.90697	0.000404255
AC005841.2__protein_coding__ENSG00000283297.1	-2.90668	0.00611602
SCNN1D__protein_coding__ENSG00000162572.20	-2.90218	3.20306e-05
GRB10__protein_coding__ENSG00000106070.17	-2.89939	7.41895e-06
PMEL__protein_coding__ENSG00000185664.14	-2.8948	3.18436e-05
OR2A42__protein_coding__ENSG00000212807.2	-2.88734	0.00127825
NT5C1B__protein_coding__ENSG00000185013.16	-2.87126	0.00275622
C12ORF42__protein_coding__ENSG00000179088.14	-2.86955	0.00288331
GHR__protein_coding__ENSG00000112964.13	-2.86598	0.0424015
COLQ__protein_coding__ENSG00000206561.12	-2.86586	1.62669e-05
NLRC3__protein_coding__ENSG00000167984.17	-2.86358	1.36349e-05
TMPRSS4-AS1__protein_coding__ENSG00000255274.9	-2.86353	0.000929635
TNFSF12-TNFSF13__protein_coding__ENSG00000248871.1	-2.86141	0.0356883
OOEP__protein_coding__ENSG00000203907.9	-2.85915	0.011425
SLC36A2__protein_coding__ENSG00000186335.8	-2.85765	0.014533
PPP1R32__protein_coding__ENSG00000162148.10	-2.85219	5.33461e-05
HMCN1__protein_coding__ENSG00000143341.11	-2.84945	0.00513047
RGL4__protein_coding__ENSG00000159496.14	-2.83836	0.000349517
PRRT2__protein_coding__ENSG00000167371.17	-2.83727	7.43637e-06
CYTH4__protein_coding__ENSG00000100055.20	-2.83145	9.46011e-08
NLRP7__protein_coding__ENSG00000167634.12	-2.83143	0.0148279
RAB27B__protein_coding__ENSG00000041353.9	-2.83135	0.00195228
AMY2B__protein_coding__ENSG00000240038.6	-2.816	8.47451e-05
HPGD__protein_coding__ENSG00000164120.13	-2.81507	6.31262e-05
ZNF540__protein_coding__ENSG00000171817.16	-2.8046	2.62112e-05
PLIN4__protein_coding__ENSG00000167676.4	-2.80287	0.000112798
ZBTB20__protein_coding__ENSG00000181722.16	-2.79861	5.272e-07
NYNRIN__protein_coding__ENSG00000205978.5	-2.79833	0.000110793
SIGLEC10__protein_coding__ENSG00000142512.14	-2.79829	0.015446
PVRIG__protein_coding__ENSG00000213413.2	-2.79775	3.26778e-06
ANXA2R__protein_coding__ENSG00000177721.4	-2.7949	9.51179e-08
PDE6C__protein_coding__ENSG00000095464.9	-2.79068	0.00177471
C1QTNF6__protein_coding__ENSG00000133466.13	-2.78747	9.31162e-05
PTPN13__protein_coding__ENSG00000163629.12	-2.78487	0.00214917
KCNH2__protein_coding__ENSG00000055118.14	-2.77962	0.00480397
GDPD3__protein_coding__ENSG00000102886.14	-2.77573	7.60841e-05
STBD1__protein_coding__ENSG00000118804.8	-2.77331	0.00207639
LPAR2__protein_coding__ENSG00000064547.13	-2.7653	2.56058e-08
GALNT8__protein_coding__ENSG00000130035.6	-2.765	5.53811e-06
NUAK2__protein_coding__ENSG00000163545.8	-2.76416	1.26154e-05
LMX1B__protein_coding__ENSG00000136944.17	-2.76165	0.0186967
CXCR6__protein_coding__ENSG00000172215.5	-2.75554	0.00317216
SEMA6C__protein_coding__ENSG00000143434.15	-2.75336	1.62834e-05
EPX__protein_coding__ENSG00000121053.5	-2.75208	0.0495524
KIT__protein_coding__ENSG00000157404.15	-2.75169	0.000854259
ANKRD22__protein_coding__ENSG00000152766.5	-2.75148	0.0146465
VSTM2L__protein_coding__ENSG00000132821.11	-2.75121	0.0129657
CBX7__protein_coding__ENSG00000100307.12	-2.75031	6.89769e-07
FMO5__protein_coding__ENSG00000131781.12	-2.7484	0.0343505
VNN2__protein_coding__ENSG00000112303.13	-2.7481	1.71186e-05
CDRT4__protein_coding__ENSG00000239704.10	-2.74622	0.00561213
CDKN1C__protein_coding__ENSG00000129757.12	-2.74529	0.000421104
CNR2__protein_coding__ENSG00000188822.7	-2.74274	0.00730827
CD300A__protein_coding__ENSG00000167851.13	-2.738	0.00013233
HELZ2__protein_coding__ENSG00000130589.16	-2.73565	7.35577e-05
AC073111.5__protein_coding__ENSG00000284691.1	-2.73293	9.38116e-06
TIMP1__protein_coding__ENSG00000102265.11	-2.73108	0.000749832
CKMT2__protein_coding__ENSG00000131730.15	-2.73053	0.033927
TMC6__protein_coding__ENSG00000141524.15	-2.72761	3.82472e-08
NCF4__protein_coding__ENSG00000100365.14	-2.72643	0.000978968
TMEM187__protein_coding__ENSG00000177854.7	-2.72424	2.42205e-07
ARSA__protein_coding__ENSG00000100299.17	-2.72332	1.31274e-07
SMIM10L2A__protein_coding__ENSG00000178947.8	-2.7216	1.1474e-05
TMEM265__protein_coding__ENSG00000281991.1	-2.72072	0.0168026
CRLF2__protein_coding__ENSG00000205755.11	-2.71477	0.0202236
CRLF2__protein_coding__ENSG00000205755.11_PAR_Y	-2.71477	0.0202236
KLHL3__protein_coding__ENSG00000146021.14	-2.71364	4.50587e-08
PTGDR__protein_coding__ENSG00000168229.3	-2.71303	0.0206539
ADAM12__protein_coding__ENSG00000148848.14	-2.71249	0.000685909
TNNC2__protein_coding__ENSG00000101470.9	-2.7104	0.012558
GBP6__protein_coding__ENSG00000183347.14	-2.70863	0.0162589
TMEM204__protein_coding__ENSG00000131634.13	-2.70747	4.32883e-08
ITGAM__protein_coding__ENSG00000169896.16	-2.70479	0.00445955
PIK3R6__protein_coding__ENSG00000276231.4	-2.69796	0.000854485
GTF2IRD2__protein_coding__ENSG00000196275.13	-2.69616	3.15903e-05
PLCD1__protein_coding__ENSG00000187091.13	-2.69414	9.86999e-08
KRTCAP3__protein_coding__ENSG00000157992.12	-2.68754	0.0122354
HLA-DMB__protein_coding__ENSG00000242574.8	-2.68747	0.00347289
CCDC154__protein_coding__ENSG00000197599.12	-2.68352	0.000211951
IQSEC3__protein_coding__ENSG00000120645.11	-2.6821	6.65877e-05
DLL1__protein_coding__ENSG00000198719.8	-2.68126	0.000754311
ABCD2__protein_coding__ENSG00000173208.3	-2.68103	5.98639e-08
DHDH__protein_coding__ENSG00000104808.7	-2.67956	0.00337877
NHLRC4__protein_coding__ENSG00000257108.1	-2.67535	5.52457e-07
KCNA3__protein_coding__ENSG00000177272.8	-2.67473	6.83345e-07
EVL__protein_coding__ENSG00000196405.12	-2.67195	8.47324e-09
ZNF449__protein_coding__ENSG00000173275.12	-2.67154	1.12765e-07
FPGT-TNNI3K__protein_coding__ENSG00000259030.6	-2.67048	0.00190906
STARD9__protein_coding__ENSG00000159433.11	-2.66246	7.1256e-07
DHRS1__protein_coding__ENSG00000157379.13	-2.66025	6.09957e-07
SERINC2__protein_coding__ENSG00000168528.11	-2.66007	0.0217821
KCNMA1__protein_coding__ENSG00000156113.22	-2.65777	0.00837839
EPHB6__protein_coding__ENSG00000106123.11	-2.65483	3.82874e-06
PLA2G6__protein_coding__ENSG00000184381.18	-2.65286	5.5569e-08
PIGZ__protein_coding__ENSG00000119227.7	-2.64792	6.35541e-06
TESMIN__protein_coding__ENSG00000132749.10	-2.64746	5.17054e-07
ADGRE1__protein_coding__ENSG00000174837.14	-2.64399	1.40845e-07
CTSF__protein_coding__ENSG00000174080.10	-2.64261	4.91044e-07
CIDEB__protein_coding__ENSG00000136305.11	-2.63886	9.28793e-08
ADGRG2__protein_coding__ENSG00000173698.17	-2.63851	0.0348416
FAM167B__protein_coding__ENSG00000183615.5	-2.63574	0.00490952
TP53INP1__protein_coding__ENSG00000164938.13	-2.6353	2.95517e-09
LINC00672__protein_coding__ENSG00000263874.2	-2.6344	0.000193822
NDRG2__protein_coding__ENSG00000165795.23	-2.63422	1.15375e-06
MMP14__protein_coding__ENSG00000157227.12	-2.63358	0.00739761
CBX4__protein_coding__ENSG00000141582.14	-2.63308	2.50691e-08
C16ORF54__protein_coding__ENSG00000185905.3	-2.63033	4.54753e-09
TBC1D10A__protein_coding__ENSG00000099992.15	-2.6286	6.85063e-07
ERP27__protein_coding__ENSG00000139055.6	-2.62777	2.1284e-05
THBS3__protein_coding__ENSG00000169231.13	-2.62227	1.29901e-07
SGSH__protein_coding__ENSG00000181523.12	-2.62047	2.13324e-05
SHISA4__protein_coding__ENSG00000198892.6	-2.61953	0.0115217
ACAP1__protein_coding__ENSG00000072818.11	-2.61608	1.18019e-07
PECAM1__protein_coding__ENSG00000261371.5	-2.61473	0.00627077
C5ORF58__protein_coding__ENSG00000234511.8	-2.60869	9.86248e-05
CCDC121__protein_coding__ENSG00000176714.9	-2.60677	8.79776e-05
HCST__protein_coding__ENSG00000126264.9	-2.60501	0.000269055
LTBP3__protein_coding__ENSG00000168056.15	-2.60366	2.63796e-07
TCF7L1__protein_coding__ENSG00000152284.4	-2.60342	0.0113667
DBH__protein_coding__ENSG00000123454.10	-2.60101	0.000160451
BAIAP2L2__protein_coding__ENSG00000128298.16	-2.5996	0.000500512
KIAA1211L__protein_coding__ENSG00000196872.11	-2.59812	0.0106825
SAMD9__protein_coding__ENSG00000205413.7	-2.59618	1.93701e-07
DISC1__protein_coding__ENSG00000162946.21	-2.59346	5.99296e-08
IDUA__protein_coding__ENSG00000127415.12	-2.58809	2.42881e-06
CRMP1__protein_coding__ENSG00000072832.14	-2.58318	0.0203702
MARCH2__protein_coding__ENSG00000099785.10	-2.57768	1.64279e-07
AC068580.4__protein_coding__ENSG00000250644.3	-2.57568	0.0126462
EPHX1__protein_coding__ENSG00000143819.12	-2.57407	5.74968e-07
MST1__protein_coding__ENSG00000173531.15	-2.57348	0.0474048
OVGP1__protein_coding__ENSG00000085465.12	-2.56793	4.81737e-05
PLEKHG3__protein_coding__ENSG00000126822.16	-2.56666	0.000933403
SH2D1B__protein_coding__ENSG00000198574.5	-2.56661	0.00734914
DBNDD1__protein_coding__ENSG00000003249.13	-2.5656	0.0104915
LRRN3__protein_coding__ENSG00000173114.12	-2.56111	2.9591e-05
LMNTD2__protein_coding__ENSG00000185522.8	-2.56055	0.000127468
NPC2__protein_coding__ENSG00000119655.10	-2.5564	1.64332e-08
MAF__protein_coding__ENSG00000178573.6	-2.5557	0.00532998
HSF4__protein_coding__ENSG00000102878.16	-2.55208	0.00541468
DDX60__protein_coding__ENSG00000137628.16	-2.55059	8.02774e-06
RPS6KA2__protein_coding__ENSG00000071242.11	-2.54716	1.24815e-07
TRIM73__protein_coding__ENSG00000178809.11	-2.54492	8.81395e-05
LIMD2__protein_coding__ENSG00000136490.8	-2.53989	1.61595e-06
MBOAT4__protein_coding__ENSG00000177669.3	-2.53882	0.000264863
MIA__protein_coding__ENSG00000261857.6	-2.53755	0.0492636
ZFYVE28__protein_coding__ENSG00000159733.13	-2.53566	1.56876e-06
ACCS__protein_coding__ENSG00000110455.13	-2.53528	0.000309155
C19ORF35__protein_coding__ENSG00000188305.5	-2.53476	0.00795925
OR52N4__protein_coding__ENSG00000181074.4	-2.53278	0.00559595
PKD1L3__protein_coding__ENSG00000277481.1	-2.5309	0.000589596
SIGLEC7__protein_coding__ENSG00000168995.13	-2.53024	0.0220675
GSDMA__protein_coding__ENSG00000167914.11	-2.52791	0.00023844
CARF__protein_coding__ENSG00000138380.17	-2.52661	3.82886e-06
BICDL2__protein_coding__ENSG00000162069.14	-2.52599	0.0154934
ING4__protein_coding__ENSG00000111653.19	-2.52185	1.02092e-07
BICC1__protein_coding__ENSG00000122870.11	-2.52166	0.0350597
NOP53__protein_coding__ENSG00000105373.18	-2.51848	3.70297e-07
LZTS3__protein_coding__ENSG00000088899.14	-2.51781	1.66823e-05
TMC8__protein_coding__ENSG00000167895.14	-2.51732	1.61864e-08
L1CAM__protein_coding__ENSG00000198910.12	-2.51556	6.95807e-06
GRK7__protein_coding__ENSG00000114124.2	-2.51109	0.0218078
RDH5__protein_coding__ENSG00000135437.9	-2.51049	0.00166362
PHYHD1__protein_coding__ENSG00000175287.18	-2.50934	0.0441739
TLR5__protein_coding__ENSG00000187554.11	-2.50575	0.000392438
TMEM169__protein_coding__ENSG00000163449.10	-2.5052	3.36423e-06
GSAP__protein_coding__ENSG00000186088.15	-2.50519	0.000433764
OCEL1__protein_coding__ENSG00000099330.8	-2.50282	7.4615e-05
CHI3L2__protein_coding__ENSG00000064886.13	-2.50235	3.86545e-06
ERN1__protein_coding__ENSG00000178607.15	-2.50117	3.83577e-05
BTN3A1__protein_coding__ENSG00000026950.16	-2.50085	1.24491e-06
ADAMTS1__protein_coding__ENSG00000154734.14	-2.49901	0.00296463
ANOS1__protein_coding__ENSG00000011201.11	-2.49502	3.29532e-05
DMBX1__protein_coding__ENSG00000197587.10	-2.48995	0.0318013
ZNF652__protein_coding__ENSG00000198740.8	-2.4865	3.20339e-07
CHRFAM7A__protein_coding__ENSG00000166664.13	-2.48639	0.0174787
SLC11A1__protein_coding__ENSG00000018280.16	-2.48549	0.0124868
SLC7A8__protein_coding__ENSG00000092068.19	-2.48361	0.00508115
CBLN3__protein_coding__ENSG00000139899.10	-2.48333	1.97044e-07
L3MBTL1__protein_coding__ENSG00000185513.14	-2.47974	0.000104118
CPQ__protein_coding__ENSG00000104324.15	-2.47578	0.000113163
NELL2__protein_coding__ENSG00000184613.10	-2.47461	6.86299e-06
STARD5__protein_coding__ENSG00000172345.13	-2.47296	1.70096e-05
SULT1B1__protein_coding__ENSG00000173597.8	-2.47219	1.55862e-06
HAVCR1__protein_coding__ENSG00000113249.12	-2.4688	0.0425726
NMUR1__protein_coding__ENSG00000171596.6	-2.46734	0.0152516
TMPRSS13__protein_coding__ENSG00000137747.15	-2.46469	4.45381e-05
CCDC3__protein_coding__ENSG00000151468.10	-2.46235	0.0261956
SYNPO2__protein_coding__ENSG00000172403.10	-2.45799	0.0059386
RNASE6__protein_coding__ENSG00000169413.2	-2.45666	0.000240025
PNMA3__protein_coding__ENSG00000183837.9	-2.45505	0.000785819
SMAGP__protein_coding__ENSG00000170545.16	-2.45114	0.000678073
MAL__protein_coding__ENSG00000172005.10	-2.44909	0.00170303
ZSCAN10__protein_coding__ENSG00000130182.7	-2.44753	0.0165605
MMP24__protein_coding__ENSG00000125966.9	-2.44745	0.000330149
RBFOX3__protein_coding__ENSG00000167281.18	-2.44721	0.0167991
TRAPPC6A__protein_coding__ENSG00000007255.10	-2.44602	4.73983e-08
S100P__protein_coding__ENSG00000163993.6	-2.44491	0.04813
FCGBP__protein_coding__ENSG00000275395.5	-2.44313	0.00141189
SELENOM__protein_coding__ENSG00000198832.10	-2.44194	1.99842e-05
TSHZ3__protein_coding__ENSG00000121297.6	-2.43935	0.00260078
SLC26A11__protein_coding__ENSG00000181045.14	-2.43732	0.00118517
LAIR2__protein_coding__ENSG00000167618.9	-2.43559	0.0102422
ZNF862__protein_coding__ENSG00000106479.10	-2.43415	2.7508e-08
FGD3__protein_coding__ENSG00000127084.17	-2.42713	8.47632e-08
NKD1__protein_coding__ENSG00000140807.6	-2.42613	2.38708e-05
TTLL1__protein_coding__ENSG00000100271.16	-2.42289	1.3276e-05
GABARAPL1__protein_coding__ENSG00000139112.10	-2.42056	0.00448258
OTOA__protein_coding__ENSG00000155719.16	-2.41928	0.00890995
GPT__protein_coding__ENSG00000167701.13	-2.41613	0.0332405
TLR1__protein_coding__ENSG00000174125.7	-2.41566	5.99296e-08
NMRK1__protein_coding__ENSG00000106733.20	-2.41456	2.60895e-07
CTSD__protein_coding__ENSG00000117984.13	-2.41327	6.9891e-05
FBXL8__protein_coding__ENSG00000135722.8	-2.41225	4.03508e-06
HLA-DPB1__protein_coding__ENSG00000223865.10	-2.40856	0.000632541
NTNG2__protein_coding__ENSG00000196358.10	-2.40506	0.0117669
NUTM2B__protein_coding__ENSG00000188199.10	-2.40479	5.0821e-05
ATP8B3__protein_coding__ENSG00000130270.16	-2.3995	0.0129528
SORL1__protein_coding__ENSG00000137642.12	-2.39491	9.23326e-08
FITM1__protein_coding__ENSG00000139914.6	-2.39355	0.000627085
GPSM3__protein_coding__ENSG00000213654.9	-2.39349	9.80946e-09
NATD1__protein_coding__ENSG00000274180.1	-2.39239	3.07659e-05
PLXNA2__protein_coding__ENSG00000076356.6	-2.38861	0.00650408
ACACB__protein_coding__ENSG00000076555.15	-2.388	1.92597e-07
SEMA4G__protein_coding__ENSG00000095539.15	-2.38764	2.66652e-05
PCP2__protein_coding__ENSG00000174788.9	-2.38641	0.0238994
PARP8__protein_coding__ENSG00000151883.17	-2.38562	5.19745e-06
MVB12B__protein_coding__ENSG00000196814.14	-2.38549	0.00086152
TSPOAP1__protein_coding__ENSG00000005379.15	-2.38503	0.000217211
SLC12A5__protein_coding__ENSG00000124140.13	-2.38472	0.0205374
GSN__protein_coding__ENSG00000148180.19	-2.38375	2.59575e-05
S100A4__protein_coding__ENSG00000196154.11	-2.38302	3.36284e-07
AKR1C1__protein_coding__ENSG00000187134.13	-2.38009	0.0332799
SOS1__protein_coding__ENSG00000115904.12	-2.37878	1.18565e-05
ZNF792__protein_coding__ENSG00000180884.9	-2.37875	4.50756e-07
OXER1__protein_coding__ENSG00000162881.6	-2.37858	0.00508443
HIST1H2AG__protein_coding__ENSG00000196787.3	-2.3777	8.36099e-05
ZNF205__protein_coding__ENSG00000122386.10	-2.37736	0.00128426
HLA-DOA__protein_coding__ENSG00000204252.13	-2.37734	0.000103124
GNG7__protein_coding__ENSG00000176533.12	-2.37629	0.000161148
GIMAP8__protein_coding__ENSG00000171115.3	-2.37412	2.75949e-07
ATM__protein_coding__ENSG00000149311.18	-2.36964	4.53442e-05
TAGLN__protein_coding__ENSG00000149591.16	-2.36793	0.000196673
GPR35__protein_coding__ENSG00000178623.11	-2.36554	0.00157965
SH3BP5__protein_coding__ENSG00000131370.15	-2.36336	8.97504e-05
AGTRAP__protein_coding__ENSG00000177674.15	-2.36177	1.11942e-06
TMEM225B__protein_coding__ENSG00000244219.6	-2.34947	0.0141213
TBC1D2__protein_coding__ENSG00000095383.19	-2.34925	3.69953e-06
PPIAL4G__protein_coding__ENSG00000236334.2	-2.34555	0.000983701
SLC2A4RG__protein_coding__ENSG00000125520.13	-2.34534	1.93777e-07
ALOX5AP__protein_coding__ENSG00000132965.9	-2.34384	0.00214955
COL5A1__protein_coding__ENSG00000130635.15	-2.34363	0.0145877
ITM2B__protein_coding__ENSG00000136156.12	-2.34244	1.72032e-06
GALT__protein_coding__ENSG00000213930.11	-2.34072	8.86244e-06
PCP4L1__protein_coding__ENSG00000248485.1	-2.33774	0.0025861
CCNDBP1__protein_coding__ENSG00000166946.13	-2.33674	1.1474e-05
ORM2__protein_coding__ENSG00000228278.3	-2.33538	0.00523398
TRPV1__protein_coding__ENSG00000196689.11	-2.33273	2.06754e-05
LRRC29__protein_coding__ENSG00000125122.15	-2.33238	0.0487611
FOXJ1__protein_coding__ENSG00000129654.7	-2.33062	0.022469
RNF144A__protein_coding__ENSG00000151692.14	-2.33016	6.63014e-06
HOXB3__protein_coding__ENSG00000120093.11	-2.32944	0.000234365
PLAC9__protein_coding__ENSG00000189129.13	-2.32612	0.0341764
IKBKE__protein_coding__ENSG00000263528.7	-2.32561	4.09826e-07
AMZ1__protein_coding__ENSG00000174945.13	-2.32545	0.0168304
SPIN2A__protein_coding__ENSG00000147059.8	-2.32468	0.0103116
IFITM1__protein_coding__ENSG00000185885.15	-2.32255	8.54073e-05
NPHP3__protein_coding__ENSG00000113971.19	-2.31808	0.00139327
C22ORF23__protein_coding__ENSG00000128346.10	-2.31517	8.77789e-05
SORBS3__protein_coding__ENSG00000120896.13	-2.31325	6.90288e-08
SYTL2__protein_coding__ENSG00000137501.17	-2.31218	0.00346405
MASP2__protein_coding__ENSG00000009724.16	-2.31122	6.22084e-06
TG__protein_coding__ENSG00000042832.11	-2.31093	0.0227155
PATJ__protein_coding__ENSG00000132849.19	-2.30992	1.43651e-06
NAIP__protein_coding__ENSG00000249437.7	-2.30864	0.00195639
IL32__protein_coding__ENSG00000008517.16	-2.30858	0.000232738
BTD__protein_coding__ENSG00000169814.12	-2.30778	8.3022e-08
BCL9L__protein_coding__ENSG00000186174.12	-2.3076	1.10481e-07
VNN1__protein_coding__ENSG00000112299.7	-2.30758	0.032579
C15ORF53__protein_coding__ENSG00000175779.1	-2.30548	0.0439036
TM6SF1__protein_coding__ENSG00000136404.15	-2.30267	0.00590473
SLC16A4__protein_coding__ENSG00000168679.17	-2.30018	0.00892898
HLA-DQB2__protein_coding__ENSG00000232629.8	-2.29839	0.00438749
NUTM2A__protein_coding__ENSG00000184923.12	-2.29745	0.00130789
LHPP__protein_coding__ENSG00000107902.13	-2.29241	1.50012e-06
CLSTN3__protein_coding__ENSG00000139182.13	-2.28807	5.61454e-06
DDX43__protein_coding__ENSG00000080007.7	-2.28783	0.000506271
APOL3__protein_coding__ENSG00000128284.19	-2.28735	8.85725e-05
PDE4B__protein_coding__ENSG00000184588.17	-2.28646	1.11052e-07
TMEM91__protein_coding__ENSG00000142046.14	-2.28514	2.92543e-06
EGFL6__protein_coding__ENSG00000198759.11	-2.28335	0.000639337
ZBTB16__protein_coding__ENSG00000109906.13	-2.28163	0.0069451
ZFP14__protein_coding__ENSG00000142065.13	-2.2784	1.12024e-06
FGFR3__protein_coding__ENSG00000068078.17	-2.27521	0.0292146
GABBR1__protein_coding__ENSG00000204681.10	-2.27475	0.000391483
PYGM__protein_coding__ENSG00000068976.13	-2.27236	8.25393e-05
NRBP2__protein_coding__ENSG00000185189.17	-2.27188	2.37418e-05
ANKRD36__protein_coding__ENSG00000135976.17	-2.26864	1.83227e-05
MYOM1__protein_coding__ENSG00000101605.12	-2.26683	2.37225e-05
FBXO24__protein_coding__ENSG00000106336.12	-2.26396	0.0050675
ICAM3__protein_coding__ENSG00000076662.9	-2.26288	8.962e-08
TSPAN10__protein_coding__ENSG00000182612.10	-2.25965	0.00866399
ANO8__protein_coding__ENSG00000074855.10	-2.25908	2.38656e-07
NR1D2__protein_coding__ENSG00000174738.12	-2.2549	1.76514e-05
TBXAS1__protein_coding__ENSG00000059377.16	-2.25369	0.000386705
DNAH1__protein_coding__ENSG00000114841.17	-2.25349	0.00358125
NLRP1__protein_coding__ENSG00000091592.15	-2.25317	2.79775e-08
RAB43__protein_coding__ENSG00000172780.16	-2.25022	8.37934e-06
LY96__protein_coding__ENSG00000154589.6	-2.2494	2.75517e-05
SAMHD1__protein_coding__ENSG00000101347.8	-2.24902	6.43058e-08
PRR34__protein_coding__ENSG00000182257.6	-2.24876	0.00012115
SDSL__protein_coding__ENSG00000139410.14	-2.24799	0.0010507
AKNA__protein_coding__ENSG00000106948.16	-2.24788	1.3555e-05
ADAM8__protein_coding__ENSG00000151651.15	-2.24697	6.32265e-06
TIMP2__protein_coding__ENSG00000035862.12	-2.24647	5.54106e-05
MX2__protein_coding__ENSG00000183486.12	-2.24498	0.00218159
LRRC37B__protein_coding__ENSG00000185158.12	-2.24491	1.75799e-06
GAS6__protein_coding__ENSG00000183087.14	-2.2428	0.00783057
CSAD__protein_coding__ENSG00000139631.18	-2.24228	1.28875e-05
MEF2C__protein_coding__ENSG00000081189.15	-2.24055	0.0389215
COL15A1__protein_coding__ENSG00000204291.10	-2.23912	0.000316036
PWWP2B__protein_coding__ENSG00000171813.13	-2.23908	2.35293e-05
THEMIS2__protein_coding__ENSG00000130775.15	-2.23813	3.68086e-06
WNT10B__protein_coding__ENSG00000169884.13	-2.23294	0.0101008
PTPN4__protein_coding__ENSG00000088179.8	-2.2316	6.67142e-05
PKD1L1__protein_coding__ENSG00000158683.7	-2.2314	0.00980194
ANKRD24__protein_coding__ENSG00000089847.12	-2.22881	0.00295928
AK1__protein_coding__ENSG00000106992.17	-2.22781	0.000157209
CCL5__protein_coding__ENSG00000271503.5	-2.225	0.0466657
CETP__protein_coding__ENSG00000087237.10	-2.22474	0.0019228
GRM6__protein_coding__ENSG00000113262.14	-2.22404	0.0347796
AC097637.1__protein_coding__ENSG00000173366.11	-2.2231	8.12478e-05
VCAN__protein_coding__ENSG00000038427.15	-2.2229	0.0274081
ACP5__protein_coding__ENSG00000102575.10	-2.22249	4.23474e-06
C3ORF18__protein_coding__ENSG00000088543.14	-2.22216	3.43406e-05
WBP1__protein_coding__ENSG00000239779.6	-2.21993	1.16392e-07
OCLN__protein_coding__ENSG00000197822.10	-2.21505	0.000588909
MPP7__protein_coding__ENSG00000150054.18	-2.21445	0.000121409
THEMIS__protein_coding__ENSG00000172673.10	-2.21419	8.24808e-08
KCTD7__protein_coding__ENSG00000243335.9	-2.21258	1.67812e-06
PLD3__protein_coding__ENSG00000105223.19	-2.2101	2.50752e-07
TBC1D10C__protein_coding__ENSG00000175463.11	-2.20938	1.71186e-06
PLLP__protein_coding__ENSG00000102934.9	-2.20835	6.08787e-06
IL17RA__protein_coding__ENSG00000177663.13	-2.20642	2.97973e-08
CRB3__protein_coding__ENSG00000130545.15	-2.20423	0.000548518
LRRC4B__protein_coding__ENSG00000131409.12	-2.20414	0.0163066
ARL4C__protein_coding__ENSG00000188042.7	-2.20413	0.00149021
ZNF821__protein_coding__ENSG00000102984.14	-2.19942	1.53441e-05
PCSK5__protein_coding__ENSG00000099139.13	-2.19537	0.000846494
HYAL1__protein_coding__ENSG00000114378.16	-2.19346	0.0167697
ALKBH7__protein_coding__ENSG00000125652.7	-2.19336	8.41694e-06
CD52__protein_coding__ENSG00000169442.8	-2.19259	0.000178316
LPAR6__protein_coding__ENSG00000139679.15	-2.19058	0.00891322
TMEM220__protein_coding__ENSG00000187824.8	-2.19023	3.26163e-06
TXNIP__protein_coding__ENSG00000265972.5	-2.19014	5.33414e-07
KLC4__protein_coding__ENSG00000137171.14	-2.18976	3.70297e-07
C2__protein_coding__ENSG00000166278.14	-2.18952	0.00362503
ATP2B4__protein_coding__ENSG00000058668.14	-2.18747	6.6015e-07
SLC22A18__protein_coding__ENSG00000110628.13	-2.18607	2.79344e-06
KANK3__protein_coding__ENSG00000186994.11	-2.186	0.000269454
NUDT14__protein_coding__ENSG00000183828.14	-2.18291	2.79344e-06
HSD17B11__protein_coding__ENSG00000198189.10	-2.18214	6.94929e-08
SBK1__protein_coding__ENSG00000188322.4	-2.18005	4.13852e-05
EVI2B__protein_coding__ENSG00000185862.6	-2.17972	1.25875e-08
SCARF2__protein_coding__ENSG00000244486.8	-2.1769	0.000610047
RIMBP3C__protein_coding__ENSG00000183246.6	-2.17509	0.000155093
IRGM__protein_coding__ENSG00000237693.4	-2.17413	0.000265849
C9ORF84__protein_coding__ENSG00000165181.16	-2.17249	0.0229396
MYH6__protein_coding__ENSG00000197616.11	-2.17202	0.0348046
DNASE1L2__protein_coding__ENSG00000167968.12	-2.16987	0.000794148
STX1B__protein_coding__ENSG00000099365.10	-2.16869	0.000174965
GAB3__protein_coding__ENSG00000160219.11	-2.16433	0.000540948
HAP1__protein_coding__ENSG00000173805.15	-2.1641	0.00269453
MYO5C__protein_coding__ENSG00000128833.12	-2.16322	0.0257497
TTN__protein_coding__ENSG00000155657.26	-2.16276	0.000404255
TCEA3__protein_coding__ENSG00000204219.9	-2.16206	1.67166e-05
MAPK8IP3__protein_coding__ENSG00000138834.12	-2.16079	5.7592e-06
ANO9__protein_coding__ENSG00000185101.12	-2.16021	1.26434e-06
SMIM29__protein_coding__ENSG00000186577.12	-2.15917	9.60069e-07
CDC25B__protein_coding__ENSG00000101224.17	-2.15205	3.71382e-09
USP20__protein_coding__ENSG00000136878.12	-2.15163	3.17951e-08
CA5B__protein_coding__ENSG00000169239.12	-2.14722	1.03637e-06
PINK1__protein_coding__ENSG00000158828.7	-2.14719	8.85878e-05
KLHL22__protein_coding__ENSG00000099910.16	-2.14313	1.31085e-05
ADGRB1__protein_coding__ENSG00000181790.10	-2.14275	0.00107523
ARRDC2__protein_coding__ENSG00000105643.9	-2.14217	5.12289e-07
GRAP__protein_coding__ENSG00000154016.13	-2.13916	4.15208e-08
ARSD__protein_coding__ENSG00000006756.15	-2.13361	5.36629e-07
NBPF19__protein_coding__ENSG00000271383.6	-2.12814	1.87534e-05
PXN__protein_coding__ENSG00000089159.16	-2.12755	1.21251e-07
CEACAM1__protein_coding__ENSG00000079385.21	-2.12417	0.000315961
TET1__protein_coding__ENSG00000138336.8	-2.12273	1.25457e-05
GTF2IRD2B__protein_coding__ENSG00000174428.16	-2.12107	3.98521e-05
TRPV2__protein_coding__ENSG00000187688.14	-2.12107	4.24397e-08
NDRG1__protein_coding__ENSG00000104419.14	-2.11978	3.43557e-09
RASA3__protein_coding__ENSG00000185989.10	-2.11926	1.55022e-07
AC051649.2__protein_coding__ENSG00000283787.1	-2.11909	0.000190028
CALHM2__protein_coding__ENSG00000138172.10	-2.11887	1.36395e-05
SSBP2__protein_coding__ENSG00000145687.16	-2.11569	6.85365e-08
ADAMTS13__protein_coding__ENSG00000160323.18	-2.11534	0.000812005
MYL9__protein_coding__ENSG00000101335.9	-2.11339	0.0101126
NMT2__protein_coding__ENSG00000152465.17	-2.11051	1.48845e-07
PTK6__protein_coding__ENSG00000101213.6	-2.10982	0.000698533
CLHC1__protein_coding__ENSG00000162994.15	-2.10957	0.00189011
GIMAP6__protein_coding__ENSG00000133561.15	-2.10943	8.34676e-07
SOX30__protein_coding__ENSG00000039600.10	-2.10844	0.0011913
DNAJC4__protein_coding__ENSG00000110011.13	-2.10752	7.70988e-07
PHF1__protein_coding__ENSG00000112511.17	-2.10669	1.50882e-06
SMAD6__protein_coding__ENSG00000137834.14	-2.10571	0.0271336
UCN__protein_coding__ENSG00000163794.6	-2.10524	0.00965429
MAST3__protein_coding__ENSG00000099308.10	-2.10383	1.66972e-05
DENND3__protein_coding__ENSG00000105339.10	-2.10138	0.000318498
GIPC3__protein_coding__ENSG00000179855.5	-2.1013	0.00070541
RHPN1__protein_coding__ENSG00000158106.13	-2.10103	0.00231907
PDE6G__protein_coding__ENSG00000185527.11	-2.10083	9.88689e-05
TKTL1__protein_coding__ENSG00000007350.16	-2.09734	0.00764161
MAN2B2__protein_coding__ENSG00000013288.8	-2.09677	4.10239e-08
CAPG__protein_coding__ENSG00000042493.15	-2.09642	8.77242e-06
VAMP4__protein_coding__ENSG00000117533.14	-2.09448	8.42432e-08
IMPG2__protein_coding__ENSG00000081148.11	-2.09371	0.000862618
CYP1A1__protein_coding__ENSG00000140465.13	-2.09093	0.0155622
SLFN13__protein_coding__ENSG00000154760.13	-2.09038	0.000834046
CD37__protein_coding__ENSG00000104894.11	-2.08987	1.15017e-07
SERINC5__protein_coding__ENSG00000164300.16	-2.08851	5.5569e-08
SYNE1__protein_coding__ENSG00000131018.22	-2.08825	0.000228231
JAKMIP2__protein_coding__ENSG00000176049.15	-2.0874	3.00424e-05
UNC93B1__protein_coding__ENSG00000110057.7	-2.08622	1.98666e-05
RBM20__protein_coding__ENSG00000203867.7	-2.08588	0.0122882
SLC35E2__protein_coding__ENSG00000215790.6	-2.08567	9.10082e-06
TGFA__protein_coding__ENSG00000163235.15	-2.08528	0.0141363
FRAT1__protein_coding__ENSG00000165879.8	-2.0839	1.05543e-05
FUT6__protein_coding__ENSG00000156413.13	-2.08148	0.0461893
CEACAM21__protein_coding__ENSG00000007129.17	-2.08005	7.15379e-06
CTSK__protein_coding__ENSG00000143387.12	-2.07966	2.75477e-05
DBP__protein_coding__ENSG00000105516.10	-2.07947	1.14941e-07
TTC9__protein_coding__ENSG00000133985.2	-2.07899	1.21845e-07
CEP68__protein_coding__ENSG00000011523.13	-2.07879	1.85278e-08
PLEKHO1__protein_coding__ENSG00000023902.13	-2.07837	5.41587e-07
ATG16L2__protein_coding__ENSG00000168010.10	-2.07769	2.04512e-06
TULP2__protein_coding__ENSG00000104804.7	-2.07457	0.0358799
ORMDL3__protein_coding__ENSG00000172057.9	-2.0728	8.16806e-08
PARVG__protein_coding__ENSG00000138964.16	-2.07217	6.87725e-06
TMEM229B__protein_coding__ENSG00000198133.8	-2.07196	1.36891e-05
RNF166__protein_coding__ENSG00000158717.10	-2.07196	6.23349e-08
SPON2__protein_coding__ENSG00000159674.11	-2.07143	0.000841782
EXD3__protein_coding__ENSG00000187609.15	-2.07111	9.29097e-06
ZNF75D__protein_coding__ENSG00000186376.14	-2.06786	2.94887e-06
CYB561__protein_coding__ENSG00000008283.15	-2.06697	0.000943803
TTC28__protein_coding__ENSG00000100154.14	-2.06591	0.00929002
CREBRF__protein_coding__ENSG00000164463.12	-2.06579	9.44932e-07
TIAF1__protein_coding__ENSG00000221995.5	-2.064	7.40732e-06
S1PR4__protein_coding__ENSG00000125910.5	-2.06335	3.23851e-08
TMEM8B__protein_coding__ENSG00000137103.17	-2.06217	2.17402e-05
GPR68__protein_coding__ENSG00000119714.10	-2.06075	0.00181367
JUP__protein_coding__ENSG00000173801.16	-2.05989	0.00395098
TPCN1__protein_coding__ENSG00000186815.12	-2.05912	1.06146e-06
AC072022.1__protein_coding__ENSG00000223401.2	-2.05613	0.0302226
HIF3A__protein_coding__ENSG00000124440.15	-2.05599	0.0112578
FHIT__protein_coding__ENSG00000189283.9	-2.05513	1.85066e-06
PILRA__protein_coding__ENSG00000085514.15	-2.05468	0.00998577
RORC__protein_coding__ENSG00000143365.17	-2.05234	0.0166401
COL18A1__protein_coding__ENSG00000182871.14	-2.05179	0.000382218
ARHGEF9__protein_coding__ENSG00000131089.15	-2.05097	0.00100234
SH3YL1__protein_coding__ENSG00000035115.21	-2.0497	8.11646e-05
SMPD1__protein_coding__ENSG00000166311.9	-2.04964	3.99344e-07
TOM1L2__protein_coding__ENSG00000175662.17	-2.04935	6.33726e-09
FBXO17__protein_coding__ENSG00000269190.5	-2.045	0.0496392
YPEL2__protein_coding__ENSG00000175155.8	-2.04438	0.000643108
GNRH1__protein_coding__ENSG00000147437.9	-2.04185	0.00202798
PDLIM1__protein_coding__ENSG00000107438.8	-2.04169	1.70908e-05
FBXO2__protein_coding__ENSG00000116661.10	-2.03926	0.00063094
RPS6KA5__protein_coding__ENSG00000100784.10	-2.03893	1.62986e-06
RRAS__protein_coding__ENSG00000126458.3	-2.03864	1.84207e-06
SHISA5__protein_coding__ENSG00000164054.15	-2.03541	0.000122757
EBF4__protein_coding__ENSG00000088881.20	-2.03464	0.026331
TRIM17__protein_coding__ENSG00000162931.11	-2.03432	0.0125238
AGER__protein_coding__ENSG00000204305.13	-2.03304	0.000270167
SYNE2__protein_coding__ENSG00000054654.16	-2.03129	2.46469e-06
CFH__protein_coding__ENSG00000000971.15	-2.03099	0.0297616
B3GNT9__protein_coding__ENSG00000237172.3	-2.0306	1.21598e-05
LGALS3BP__protein_coding__ENSG00000108679.12	-2.02874	1.30678e-05
LIPC__protein_coding__ENSG00000166035.10	-2.02684	0.00717466
GMIP__protein_coding__ENSG00000089639.10	-2.02602	1.70986e-07
ACVR1C__protein_coding__ENSG00000123612.15	-2.02497	7.12936e-05
RIMBP3__protein_coding__ENSG00000275793.1	-2.02428	5.34873e-06
EVA1B__protein_coding__ENSG00000142694.6	-2.0237	5.24951e-05
CACNA1C__protein_coding__ENSG00000151067.21	-2.02342	0.0020475
NCMAP__protein_coding__ENSG00000184454.6	-2.02296	0.0069057
DNASE1__protein_coding__ENSG00000213918.10	-2.02207	3.73323e-07
FAM228B__protein_coding__ENSG00000219626.8	-2.01639	0.000878218
RBL2__protein_coding__ENSG00000103479.15	-2.01515	9.49371e-08
CDH26__protein_coding__ENSG00000124215.16	-2.01414	0.000883851
LRRC37A2__protein_coding__ENSG00000238083.7	-2.01322	0.00115701
SLC35D2__protein_coding__ENSG00000130958.11	-2.01246	7.04804e-06
LGALS4__protein_coding__ENSG00000171747.8	-2.0116	0.0187427
SH3TC1__protein_coding__ENSG00000125089.16	-2.0089	1.65527e-05
KLF13__protein_coding__ENSG00000169926.10	-2.00881	8.89269e-06
STN1__protein_coding__ENSG00000107960.10	-2.0058	7.74354e-07
TBX19__protein_coding__ENSG00000143178.12	-2.00381	0.000268985
RHD__protein_coding__ENSG00000187010.19	-2.00365	0.000930643
SLC27A1__protein_coding__ENSG00000130304.16	-2.00229	1.93773e-05
MSRB2__protein_coding__ENSG00000148450.12	-2.00103	3.7037e-05
ANXA9__protein_coding__ENSG00000143412.9	-2.00085	5.24268e-05
ZNF33B__protein_coding__ENSG00000196693.14	-1.99981	1.8225e-07
HSPG2__protein_coding__ENSG00000142798.17	-1.99961	0.000576314
CITED4__protein_coding__ENSG00000179862.6	-1.99697	0.00318992
SPSB3__protein_coding__ENSG00000162032.15	-1.99662	1.34392e-05
EIF4EBP3__protein_coding__ENSG00000243056.1	-1.99515	9.75814e-06
TSKS__protein_coding__ENSG00000126467.10	-1.99502	0.00772143
LRCH4__protein_coding__ENSG00000077454.15	-1.99365	3.85765e-08
GATA3__protein_coding__ENSG00000107485.15	-1.99232	0.00416638
SCX__protein_coding__ENSG00000260428.2	-1.99126	0.0016819
SAMD9L__protein_coding__ENSG00000177409.11	-1.9906	2.20743e-07
TRADD__protein_coding__ENSG00000102871.15	-1.98932	3.60426e-07
MORN3__protein_coding__ENSG00000139714.12	-1.98624	6.66583e-05
TFAP2E__protein_coding__ENSG00000116819.6	-1.9805	0.000144514
MRNIP__protein_coding__ENSG00000161010.14	-1.97971	7.15907e-05
SATB1__protein_coding__ENSG00000182568.16	-1.97456	1.74684e-06
ERMAP__protein_coding__ENSG00000164010.13	-1.97332	1.46231e-06
IFFO1__protein_coding__ENSG00000010295.19	-1.97217	1.70619e-06
H6PD__protein_coding__ENSG00000049239.12	-1.97086	4.82837e-09
TCF7__protein_coding__ENSG00000081059.19	-1.96801	4.28177e-07
C4A__protein_coding__ENSG00000244731.7	-1.96788	0.0459127
NAV1__protein_coding__ENSG00000134369.15	-1.96685	0.0120077
SLC23A3__protein_coding__ENSG00000213901.10	-1.96583	0.0168746
LRP10__protein_coding__ENSG00000197324.8	-1.96561	1.53719e-07
APBA1__protein_coding__ENSG00000107282.7	-1.96198	0.0238293
FTL__protein_coding__ENSG00000087086.14	-1.9607	1.55237e-07
HIST1H2AC__protein_coding__ENSG00000180573.9	-1.96045	0.00742014
TMEM86B__protein_coding__ENSG00000180089.5	-1.96024	0.00699482
SMIM1__protein_coding__ENSG00000235169.7	-1.96014	0.041686
UNC5CL__protein_coding__ENSG00000124602.9	-1.95919	0.000696071
XDH__protein_coding__ENSG00000158125.9	-1.95815	0.0355305
NBPF15__protein_coding__ENSG00000266338.6	-1.95809	3.07462e-07
RGS9BP__protein_coding__ENSG00000186326.3	-1.95414	0.0179169
ZNF276__protein_coding__ENSG00000158805.11	-1.95301	4.81855e-07
KCNV1__protein_coding__ENSG00000164794.8	-1.95203	0.00969021
MZF1__protein_coding__ENSG00000099326.8	-1.94162	0.00012945
NBPF12__protein_coding__ENSG00000268043.7	-1.94058	9.20514e-08
CTSO__protein_coding__ENSG00000256043.2	-1.93888	1.53735e-07
SLC22A17__protein_coding__ENSG00000092096.16	-1.93722	0.000191193
FAAH2__protein_coding__ENSG00000165591.6	-1.93626	6.62587e-05
HELB__protein_coding__ENSG00000127311.9	-1.93622	1.58571e-08
APH1B__protein_coding__ENSG00000138613.13	-1.93602	7.02494e-07
DACT1__protein_coding__ENSG00000165617.14	-1.93556	0.000115385
GSTK1__protein_coding__ENSG00000197448.13	-1.93529	1.46794e-08
RBP5__protein_coding__ENSG00000139194.7	-1.93509	0.00179536
TMPRSS4__protein_coding__ENSG00000137648.17	-1.93349	0.00698961
ZFP36__protein_coding__ENSG00000128016.5	-1.93147	2.47816e-05
CSF2RB__protein_coding__ENSG00000100368.13	-1.9314	0.0136981
C5ORF56__protein_coding__ENSG00000197536.11	-1.93107	1.85366e-05
CCDC39__protein_coding__ENSG00000145075.11	-1.92909	0.0206988
ARIH2OS__protein_coding__ENSG00000221883.2	-1.92627	3.31933e-05
BEAN1__protein_coding__ENSG00000166546.13	-1.92295	0.0397985
CRTC1__protein_coding__ENSG00000105662.15	-1.92267	1.1545e-06
LIMS2__protein_coding__ENSG00000072163.19	-1.92161	0.000452987
DNASE1L1__protein_coding__ENSG00000013563.13	-1.92154	6.70923e-07
RNASE10__protein_coding__ENSG00000182545.6	-1.92154	0.00267587
MYO18B__protein_coding__ENSG00000133454.15	-1.92149	0.00690588
FYB1__protein_coding__ENSG00000082074.15	-1.92098	1.4552e-07
OR5AN1__protein_coding__ENSG00000176495.3	-1.92087	0.0419808
NPIPB9__protein_coding__ENSG00000196993.8	-1.92059	0.00140173
GRAP2__protein_coding__ENSG00000100351.16	-1.92056	0.000783095
PCED1A__protein_coding__ENSG00000132635.16	-1.91918	6.84611e-06
PTPRO__protein_coding__ENSG00000151490.13	-1.91849	1.2954e-05
C17ORF107__protein_coding__ENSG00000205710.3	-1.91773	0.000701706
GLRX__protein_coding__ENSG00000173221.13	-1.91763	2.49365e-07
PARP10__protein_coding__ENSG00000178685.13	-1.91421	2.24969e-05
PROZ__protein_coding__ENSG00000126231.13	-1.9136	0.0481368
SPINK9__protein_coding__ENSG00000204909.7	-1.91213	0.0126441
ZFP2__protein_coding__ENSG00000198939.7	-1.90951	0.010316
HLA-DRB5__protein_coding__ENSG00000198502.5	-1.90915	0.0112347
PLA2G2C__protein_coding__ENSG00000187980.6	-1.90637	0.0262056
C20ORF194__protein_coding__ENSG00000088854.12	-1.90335	8.90049e-07
IQSEC1__protein_coding__ENSG00000144711.13	-1.90179	3.05624e-07
CBY3__protein_coding__ENSG00000204659.4	-1.90058	0.0109097
NPIPB3__protein_coding__ENSG00000169246.16	-1.89837	5.38521e-07
SLC8B1__protein_coding__ENSG00000089060.11	-1.89802	8.75219e-07
STK10__protein_coding__ENSG00000072786.12	-1.89699	5.13578e-08
INPP4A__protein_coding__ENSG00000040933.15	-1.89526	2.65054e-06
ARHGEF6__protein_coding__ENSG00000129675.15	-1.89493	1.91355e-05
HBP1__protein_coding__ENSG00000105856.13	-1.89486	1.22412e-06
XBP1__protein_coding__ENSG00000100219.16	-1.89366	5.06584e-08
PILRB__protein_coding__ENSG00000121716.20	-1.89356	6.25298e-05
ITGB7__protein_coding__ENSG00000139626.15	-1.89184	0.00131964
SLCO3A1__protein_coding__ENSG00000176463.13	-1.89163	4.76641e-05
C8ORF44__protein_coding__ENSG00000213865.7	-1.89157	0.000156692
SLFN12L__protein_coding__ENSG00000205045.8	-1.8873	5.68654e-07
NNAT__protein_coding__ENSG00000053438.8	-1.88558	0.00923466
GRIN2C__protein_coding__ENSG00000161509.13	-1.88529	0.0147348
VAMP2__protein_coding__ENSG00000220205.8	-1.88355	9.59408e-07
CHST12__protein_coding__ENSG00000136213.9	-1.88326	0.00134606
UBA7__protein_coding__ENSG00000182179.12	-1.88099	8.68097e-08
C1RL__protein_coding__ENSG00000139178.10	-1.88012	1.43734e-08
CORO2A__protein_coding__ENSG00000106789.12	-1.87971	3.11005e-05
SERPINI1__protein_coding__ENSG00000163536.12	-1.87967	0.000997125
TCAP__protein_coding__ENSG00000173991.5	-1.87684	0.00199189
PLGLB1__protein_coding__ENSG00000183281.14	-1.87615	0.00167213
SPP1__protein_coding__ENSG00000118785.13	-1.87483	0.00573805
ASIC3__protein_coding__ENSG00000213199.7	-1.87467	0.0027629
CD8B__protein_coding__ENSG00000172116.21	-1.87277	0.000351812
C7ORF61__protein_coding__ENSG00000185955.4	-1.87251	0.00829975
RTKN2__protein_coding__ENSG00000182010.10	-1.87179	8.17934e-07
SPATA25__protein_coding__ENSG00000149634.4	-1.87104	0.0287074
CCDC191__protein_coding__ENSG00000163617.10	-1.86718	0.000155804
PLD1__protein_coding__ENSG00000075651.15	-1.86706	0.0127116
SPINT2__protein_coding__ENSG00000167642.12	-1.86467	2.76518e-06
RNF213__protein_coding__ENSG00000173821.19	-1.86332	6.00678e-05
FAM117A__protein_coding__ENSG00000121104.7	-1.86294	4.83647e-08
MT1F__protein_coding__ENSG00000198417.6	-1.86276	0.000164093
GSTM4__protein_coding__ENSG00000168765.16	-1.86148	1.10109e-06
CDK18__protein_coding__ENSG00000117266.15	-1.86053	0.041686
ZNF211__protein_coding__ENSG00000121417.13	-1.85789	1.07764e-06
GLIPR1L2__protein_coding__ENSG00000180481.10	-1.85726	0.0144627
PIM1__protein_coding__ENSG00000137193.13	-1.85661	0.000108482
LGALS1__protein_coding__ENSG00000100097.11	-1.85405	0.000809502
TTLL3__protein_coding__ENSG00000214021.15	-1.85294	4.88208e-05
PCMTD1__protein_coding__ENSG00000168300.13	-1.85292	2.08055e-06
CACNA1D__protein_coding__ENSG00000157388.15	-1.85261	0.0456006
KCNIP2__protein_coding__ENSG00000120049.18	-1.85107	0.00205256
FAM102A__protein_coding__ENSG00000167106.11	-1.84956	1.22654e-07
KIAA1683__protein_coding__ENSG00000130518.16	-1.84732	0.00705613
SGK3__protein_coding__ENSG00000104205.12	-1.84638	2.22011e-05
SYNRG__protein_coding__ENSG00000275066.4	-1.84382	4.27468e-08
IL12RB1__protein_coding__ENSG00000096996.15	-1.84355	7.64109e-06
HFE__protein_coding__ENSG00000010704.18	-1.84303	0.00584979
RABAC1__protein_coding__ENSG00000105404.10	-1.84271	2.66823e-06
GLIPR1__protein_coding__ENSG00000139278.9	-1.84048	0.0408638
ZNF516__protein_coding__ENSG00000101493.10	-1.84018	0.00134028
VGLL3__protein_coding__ENSG00000206538.8	-1.83984	0.00546541
SENP7__protein_coding__ENSG00000138468.15	-1.83893	1.17067e-07
CYSLTR1__protein_coding__ENSG00000173198.5	-1.83885	0.00162077
RASAL3__protein_coding__ENSG00000105122.12	-1.83831	4.67333e-07
CCNG2__protein_coding__ENSG00000138764.14	-1.83422	0.000185347
ZNF224__protein_coding__ENSG00000267680.5	-1.83345	4.00115e-08
KIAA1191__protein_coding__ENSG00000122203.14	-1.83161	2.72162e-07
OLFML2A__protein_coding__ENSG00000185585.19	-1.83142	0.0109356
IL16__protein_coding__ENSG00000172349.17	-1.83098	3.85252e-05
USP35__protein_coding__ENSG00000118369.12	-1.8294	1.87239e-05
ZNF575__protein_coding__ENSG00000176472.10	-1.82681	0.000196982
ROGDI__protein_coding__ENSG00000067836.12	-1.82586	0.0258545
SOCS2__protein_coding__ENSG00000120833.13	-1.82558	0.00420774
HIST1H4J__protein_coding__ENSG00000197238.4	-1.82197	0.0348181
C1ORF54__protein_coding__ENSG00000118292.8	-1.82185	0.00532228
GSG1L__protein_coding__ENSG00000169181.12	-1.8214	0.0218284
FAM84B__protein_coding__ENSG00000168672.3	-1.82122	0.000534285
AC126755.2__protein_coding__ENSG00000233024.7	-1.82005	0.000152687
SLC6A20__protein_coding__ENSG00000163817.15	-1.8198	0.0112033
SPPL2B__protein_coding__ENSG00000005206.16	-1.81963	3.75408e-06
C19ORF66__protein_coding__ENSG00000130813.17	-1.81923	0.000342437
IL18BP__protein_coding__ENSG00000137496.17	-1.81894	6.57968e-06
PTCH2__protein_coding__ENSG00000117425.13	-1.81694	0.0012468
ADD3__protein_coding__ENSG00000148700.14	-1.81649	1.30175e-07
SPOCK2__protein_coding__ENSG00000107742.12	-1.81596	1.41882e-08
ANTXR2__protein_coding__ENSG00000163297.16	-1.81586	0.00498619
SKOR1__protein_coding__ENSG00000188779.10	-1.81491	0.0149807
PARP15__protein_coding__ENSG00000173200.12	-1.81429	5.45839e-07
ZNF517__protein_coding__ENSG00000197363.9	-1.81329	0.000352702
FAM219B__protein_coding__ENSG00000178761.14	-1.8103	0.000317098
CNN2__protein_coding__ENSG00000064666.14	-1.80857	4.83301e-08
PHOSPHO1__protein_coding__ENSG00000173868.11	-1.80752	0.0132237
IL17RB__protein_coding__ENSG00000056736.9	-1.80712	0.00704962
ARHGAP33__protein_coding__ENSG00000004777.18	-1.80438	2.83161e-05
CACNB3__protein_coding__ENSG00000167535.7	-1.80227	7.46504e-05
CRYL1__protein_coding__ENSG00000165475.13	-1.80176	1.72415e-06
ARHGAP4__protein_coding__ENSG00000089820.15	-1.80117	1.24239e-07
HSD3B7__protein_coding__ENSG00000099377.13	-1.79618	2.9052e-05
SLC26A1__protein_coding__ENSG00000145217.13	-1.79616	0.000175004
CYBA__protein_coding__ENSG00000051523.10	-1.79452	1.18792e-06
CES2__protein_coding__ENSG00000172831.11	-1.79445	3.61627e-07
LENG8__protein_coding__ENSG00000167615.16	-1.79241	3.36744e-06
HIST2H3C__protein_coding__ENSG00000203811.1	-1.78917	0.00595355
HIST2H3A__protein_coding__ENSG00000203852.3	-1.78917	0.00595355
RALGPS1__protein_coding__ENSG00000136828.18	-1.78661	0.000267177
PDE7A__protein_coding__ENSG00000205268.10	-1.78536	0.000100709
RGS17__protein_coding__ENSG00000091844.7	-1.78473	0.0137809
PRMT2__protein_coding__ENSG00000160310.17	-1.78132	1.04987e-07
ZBED3__protein_coding__ENSG00000132846.5	-1.77913	0.000235945
SYCE1L__protein_coding__ENSG00000205078.5	-1.77853	0.0336872
NPIPB15__protein_coding__ENSG00000196436.8	-1.77758	0.000569253
AC134669.2__protein_coding__ENSG00000265118.5	-1.77749	4.03834e-06
AL022318.4__protein_coding__ENSG00000284554.1	-1.77608	0.0178075
PPFIBP2__protein_coding__ENSG00000166387.11	-1.77565	0.000129423
TNK2__protein_coding__ENSG00000061938.17	-1.775	1.00513e-06
ITGAL__protein_coding__ENSG00000005844.17	-1.77483	0.000504909
RNF222__protein_coding__ENSG00000189051.5	-1.772	0.0135976
RGL2__protein_coding__ENSG00000237441.9	-1.77165	0.000784915
SNPH__protein_coding__ENSG00000101298.13	-1.77101	1.04712e-06
SERPINB1__protein_coding__ENSG00000021355.12	-1.771	3.15369e-05
XAF1__protein_coding__ENSG00000132530.16	-1.76811	2.1913e-05
ACSS1__protein_coding__ENSG00000154930.14	-1.76786	0.000108232
LRRC24__protein_coding__ENSG00000254402.6	-1.76765	0.0403545
SOCS1__protein_coding__ENSG00000185338.4	-1.76723	0.000590191
ASPRV1__protein_coding__ENSG00000244617.2	-1.7654	0.00158087
CTC1__protein_coding__ENSG00000178971.13	-1.76488	2.25932e-08
TSC22D3__protein_coding__ENSG00000157514.16	-1.76438	2.11059e-06
FAM214B__protein_coding__ENSG00000005238.19	-1.76329	6.10457e-07
MSC__protein_coding__ENSG00000178860.8	-1.76112	0.0444914
CBFA2T2__protein_coding__ENSG00000078699.21	-1.76086	4.05268e-08
MOSPD3__protein_coding__ENSG00000106330.11	-1.76085	2.19759e-05
ZC3H6__protein_coding__ENSG00000188177.13	-1.76004	4.8097e-06
PLCB2__protein_coding__ENSG00000137841.11	-1.75934	2.76635e-07
SGSM2__protein_coding__ENSG00000141258.12	-1.75915	1.54221e-06
LILRB4__protein_coding__ENSG00000186818.12	-1.75863	0.0428457
ERMN__protein_coding__ENSG00000136541.14	-1.75824	0.000344516
ZBTB3__protein_coding__ENSG00000185670.7	-1.75773	1.09496e-05
RLN2__protein_coding__ENSG00000107014.8	-1.75713	0.00192387
AC138811.2__protein_coding__ENSG00000260342.2	-1.7569	0.000227654
SLC39A13__protein_coding__ENSG00000165915.13	-1.75623	1.85133e-07
BIN1__protein_coding__ENSG00000136717.14	-1.75504	9.5518e-07
HEXDC__protein_coding__ENSG00000169660.15	-1.75491	1.9754e-06
DEF6__protein_coding__ENSG00000023892.10	-1.75387	2.39221e-07
SIT1__protein_coding__ENSG00000137078.8	-1.75261	1.02855e-08
GLIPR2__protein_coding__ENSG00000122694.15	-1.75182	1.06538e-05
NPIPB5__protein_coding__ENSG00000243716.10	-1.74735	8.74125e-05
RAB11FIP4__protein_coding__ENSG00000131242.17	-1.7471	2.55069e-06
C11ORF68__protein_coding__ENSG00000175573.6	-1.74659	1.07963e-06
ZNF555__protein_coding__ENSG00000186300.11	-1.7465	0.000102015
CACFD1__protein_coding__ENSG00000160325.14	-1.74605	3.73322e-05
HLA-A__protein_coding__ENSG00000206503.12	-1.7453	3.23979e-05
PARP12__protein_coding__ENSG00000059378.12	-1.74405	0.0161617
GLTPD2__protein_coding__ENSG00000182327.7	-1.74222	0.00765394
FRY__protein_coding__ENSG00000073910.20	-1.74199	6.66976e-06
GZMM__protein_coding__ENSG00000197540.7	-1.74164	3.09881e-05
RNF44__protein_coding__ENSG00000146083.11	-1.7394	1.00647e-07
TOX2__protein_coding__ENSG00000124191.17	-1.7371	0.0259325
LGSN__protein_coding__ENSG00000146166.16	-1.73691	0.0110592
NQO1__protein_coding__ENSG00000181019.12	-1.73687	0.000345416
VIM__protein_coding__ENSG00000026025.15	-1.73618	9.74686e-06
KCNQ1__protein_coding__ENSG00000053918.15	-1.73487	4.49615e-06
C14ORF159__protein_coding__ENSG00000133943.20	-1.73356	5.76483e-06
HYI__protein_coding__ENSG00000178922.16	-1.73099	1.95814e-05
ANXA1__protein_coding__ENSG00000135046.13	-1.73032	8.16244e-05
HEATR4__protein_coding__ENSG00000187105.8	-1.73012	0.00297069
CCDC92__protein_coding__ENSG00000119242.8	-1.72981	2.74668e-06
CTBS__protein_coding__ENSG00000117151.12	-1.72805	7.33004e-05
C1S__protein_coding__ENSG00000182326.14	-1.72771	0.0415057
IZUMO4__protein_coding__ENSG00000099840.13	-1.72615	0.0128646
DLG4__protein_coding__ENSG00000132535.18	-1.72528	2.47382e-05
GSTM2__protein_coding__ENSG00000213366.12	-1.72352	0.00176623
HLA-DRA__protein_coding__ENSG00000204287.13	-1.72296	0.00363324
TCEANC__protein_coding__ENSG00000176896.8	-1.72271	0.0011712
ARHGAP45__protein_coding__ENSG00000180448.10	-1.72172	1.69025e-06
NEFL__protein_coding__ENSG00000277586.2	-1.72049	0.0417144
PRX__protein_coding__ENSG00000105227.14	-1.72035	6.5428e-05
CYP4V2__protein_coding__ENSG00000145476.15	-1.71876	0.000129645
OR5A2__protein_coding__ENSG00000172324.5	-1.71794	0.00037585
OXNAD1__protein_coding__ENSG00000154814.13	-1.71548	1.59844e-07
C2ORF15__protein_coding__ENSG00000273045.5	-1.71425	0.000837393
LTB4R__protein_coding__ENSG00000213903.8	-1.71137	4.34762e-07
KIAA1551__protein_coding__ENSG00000174718.11	-1.70749	1.77127e-06
NLGN3__protein_coding__ENSG00000196338.12	-1.70398	0.00047251
KAT2B__protein_coding__ENSG00000114166.7	-1.70267	0.00150647
ADAMTS4__protein_coding__ENSG00000158859.9	-1.70216	0.00181004
TRIM62__protein_coding__ENSG00000116525.13	-1.70123	2.63571e-06
S1PR1__protein_coding__ENSG00000170989.8	-1.70051	0.000163829
PQLC3__protein_coding__ENSG00000162976.12	-1.69858	1.27944e-06
TPT1__protein_coding__ENSG00000133112.16	-1.69853	7.16665e-08
CRISPLD2__protein_coding__ENSG00000103196.11	-1.69674	0.0258467
CDK2AP2__protein_coding__ENSG00000167797.7	-1.69479	7.09051e-06
BORCS6__protein_coding__ENSG00000196544.7	-1.69394	9.35977e-06
SLC4A8__protein_coding__ENSG00000050438.16	-1.69322	0.00205162
PPDPF__protein_coding__ENSG00000125534.9	-1.69204	3.96873e-06
SNED1__protein_coding__ENSG00000162804.13	-1.691	0.000581464
SLC46A3__protein_coding__ENSG00000139508.14	-1.68882	2.4754e-07
ABCD1__protein_coding__ENSG00000101986.11	-1.68829	3.45089e-05
ACSF2__protein_coding__ENSG00000167107.12	-1.68828	1.61712e-05
CPLX1__protein_coding__ENSG00000168993.14	-1.68648	0.00657517
FAM78A__protein_coding__ENSG00000126882.12	-1.68585	8.3022e-08
HLA-DRB1__protein_coding__ENSG00000196126.11	-1.68356	0.0102235
DYRK1B__protein_coding__ENSG00000105204.13	-1.68324	3.33442e-05
FP565324.1__protein_coding__ENSG00000283199.1	-1.68243	0.00870523
OR10H1__protein_coding__ENSG00000186723.4	-1.68074	0.0029537
FN3K__protein_coding__ENSG00000167363.13	-1.67926	0.000708386
SPSB2__protein_coding__ENSG00000111671.9	-1.6783	1.06707e-05
FAM159A__protein_coding__ENSG00000182183.14	-1.67764	0.00459234
GPR183__protein_coding__ENSG00000169508.6	-1.67754	3.33848e-07
CUL9__protein_coding__ENSG00000112659.13	-1.67516	6.34094e-07
SEMA4C__protein_coding__ENSG00000168758.10	-1.6733	8.48227e-06
SCRN1__protein_coding__ENSG00000136193.16	-1.67326	0.00104845
MINDY1__protein_coding__ENSG00000143409.15	-1.67299	4.35397e-07
LMO7__protein_coding__ENSG00000136153.19	-1.67197	0.000547348
RECK__protein_coding__ENSG00000122707.11	-1.67197	6.13535e-07
PGBD5__protein_coding__ENSG00000177614.10	-1.67132	0.0439523
AKAP3__protein_coding__ENSG00000111254.7	-1.67016	0.00107638
TUBB1__protein_coding__ENSG00000101162.3	-1.6673	0.00252943
PRAF2__protein_coding__ENSG00000243279.3	-1.66727	1.21692e-05
PACS1__protein_coding__ENSG00000175115.11	-1.66694	8.32002e-07
ZNF547__protein_coding__ENSG00000152433.14	-1.66609	8.48071e-05
SULT1A1__protein_coding__ENSG00000196502.11	-1.66306	0.000180562
MSS51__protein_coding__ENSG00000166343.9	-1.663	0.00901205
NRIP2__protein_coding__ENSG00000053702.14	-1.6628	0.000200513
KIF21B__protein_coding__ENSG00000116852.14	-1.6608	8.57035e-08
NBPF1__protein_coding__ENSG00000219481.10	-1.66052	1.37022e-05
ZNF396__protein_coding__ENSG00000186496.10	-1.65872	0.0112826
MYH7B__protein_coding__ENSG00000078814.15	-1.65828	0.00836849
BCAS3__protein_coding__ENSG00000141376.22	-1.65812	8.75219e-07
RORA__protein_coding__ENSG00000069667.15	-1.65806	8.74952e-06
GAB2__protein_coding__ENSG00000033327.12	-1.65552	0.00750646
ADSSL1__protein_coding__ENSG00000185100.10	-1.65446	0.00265789
WDR63__protein_coding__ENSG00000162643.12	-1.65312	0.00402635
TBC1D3L__protein_coding__ENSG00000274512.5	-1.65264	0.000284083
C17ORF97__protein_coding__ENSG00000187624.8	-1.65242	0.0106136
ZNF69__protein_coding__ENSG00000198429.9	-1.652	0.00298767
PDE9A__protein_coding__ENSG00000160191.17	-1.6518	3.17937e-06
BBS2__protein_coding__ENSG00000125124.11	-1.65016	1.74442e-06
CHRNB1__protein_coding__ENSG00000170175.10	-1.64868	2.07879e-07
ITIH4__protein_coding__ENSG00000055955.15	-1.64626	0.00100812
ZBTB25__protein_coding__ENSG00000089775.11	-1.64554	2.63796e-07
CITED2__protein_coding__ENSG00000164442.9	-1.64534	2.13821e-06
RNASET2__protein_coding__ENSG00000026297.15	-1.64487	1.12744e-06
CHDH__protein_coding__ENSG00000016391.10	-1.64429	0.018016
ABLIM2__protein_coding__ENSG00000163995.19	-1.644	0.0158552
ATF7IP2__protein_coding__ENSG00000166669.13	-1.64389	0.000121055
PCMTD2__protein_coding__ENSG00000203880.11	-1.64305	1.48029e-06
ZBTB18__protein_coding__ENSG00000179456.10	-1.64291	2.44623e-06
ABCA2__protein_coding__ENSG00000107331.16	-1.64158	0.000524005
TLR2__protein_coding__ENSG00000137462.6	-1.64072	0.014364
GALNT4__protein_coding__ENSG00000257594.3	-1.63984	1.56458e-05
DPM3__protein_coding__ENSG00000179085.7	-1.63933	9.00144e-05
ATP2A3__protein_coding__ENSG00000074370.17	-1.63862	3.17465e-07
MACC1__protein_coding__ENSG00000183742.12	-1.63832	0.0124144
MIEF2__protein_coding__ENSG00000177427.12	-1.63816	9.5119e-06
ADCY7__protein_coding__ENSG00000121281.12	-1.63694	1.48707e-07
MMP24-AS1__protein_coding__ENSG00000126005.16	-1.63675	0.000161624
TMEM63C__protein_coding__ENSG00000165548.10	-1.63612	0.00275187
RFLNB__protein_coding__ENSG00000183688.4	-1.63036	6.94527e-06
PPP1R3F__protein_coding__ENSG00000049769.12	-1.63035	4.41742e-06
NXPE3__protein_coding__ENSG00000144815.15	-1.62995	2.44217e-06
PRRC2B__protein_coding__ENSG00000130723.18	-1.62972	2.304e-06
PELI2__protein_coding__ENSG00000139946.9	-1.62749	4.01734e-06
MAP3K12__protein_coding__ENSG00000139625.12	-1.62552	4.11812e-06
TMEM80__protein_coding__ENSG00000177042.14	-1.62552	5.85006e-06
RFFL__protein_coding__ENSG00000092871.16	-1.62435	2.62284e-07
AP003419.2__protein_coding__ENSG00000256514.1	-1.62371	3.71673e-05
FCHSD1__protein_coding__ENSG00000197948.10	-1.62364	9.52273e-07
ITGA5__protein_coding__ENSG00000161638.10	-1.62117	2.21231e-08
ZNF223__protein_coding__ENSG00000178386.12	-1.62029	0.0110545
CMTM1__protein_coding__ENSG00000089505.17	-1.62013	0.0021974
SLC4A4__protein_coding__ENSG00000080493.15	-1.61946	0.00768737
RPS27__protein_coding__ENSG00000177954.11	-1.61868	2.74386e-07
IFI6__protein_coding__ENSG00000126709.14	-1.61819	0.00637885
WDR81__protein_coding__ENSG00000167716.18	-1.61732	1.1761e-05
GIMAP2__protein_coding__ENSG00000106560.10	-1.61707	4.86684e-07
F2R__protein_coding__ENSG00000181104.6	-1.61264	0.0474048
KIF6__protein_coding__ENSG00000164627.17	-1.61258	0.0120964
C9ORF172__protein_coding__ENSG00000232434.2	-1.61065	5.42629e-05
PROCA1__protein_coding__ENSG00000167525.13	-1.60914	0.000404965
FOXO4__protein_coding__ENSG00000184481.16	-1.60796	3.41898e-05
TSSK4__protein_coding__ENSG00000139908.14	-1.60712	0.000580068
CD99L2__protein_coding__ENSG00000102181.20	-1.60653	1.50682e-06
GPC3__protein_coding__ENSG00000147257.13	-1.60583	0.00205162
ZNF606__protein_coding__ENSG00000166704.11	-1.60317	2.42009e-05
ZNF610__protein_coding__ENSG00000167554.14	-1.60301	0.00673893
BNIPL__protein_coding__ENSG00000163141.18	-1.60229	0.0118141
OTOF__protein_coding__ENSG00000115155.16	-1.60109	0.00469383
GADD45G__protein_coding__ENSG00000130222.10	-1.60049	0.00138968
KCNMB1__protein_coding__ENSG00000145936.8	-1.59972	0.0192244
PDLIM2__protein_coding__ENSG00000120913.23	-1.59881	7.27371e-06
DNM1__protein_coding__ENSG00000106976.20	-1.5976	0.0199815
LY9__protein_coding__ENSG00000122224.17	-1.59649	0.00542016
VILL__protein_coding__ENSG00000136059.14	-1.59506	7.5336e-07
NPEPL1__protein_coding__ENSG00000215440.11	-1.59494	1.38225e-06
ARRDC3__protein_coding__ENSG00000113369.8	-1.59433	2.77802e-05
SSH3__protein_coding__ENSG00000172830.12	-1.5915	8.46982e-05
S100A6__protein_coding__ENSG00000197956.9	-1.59084	6.51828e-05
BTBD2__protein_coding__ENSG00000133243.8	-1.59064	4.46096e-06
LAPTM5__protein_coding__ENSG00000162511.7	-1.58994	1.53914e-06
MEF2B__protein_coding__ENSG00000213999.15	-1.58925	0.0161554
MROH1__protein_coding__ENSG00000179832.17	-1.58918	2.23282e-06
GLG1__protein_coding__ENSG00000090863.11	-1.58917	2.58972e-08
CYTH2__protein_coding__ENSG00000105443.14	-1.58896	1.05576e-06
ASB16__protein_coding__ENSG00000161664.6	-1.58818	0.00259635
ALS2CR12__protein_coding__ENSG00000155749.12	-1.5871	0.0476231
GRTP1__protein_coding__ENSG00000139835.13	-1.58705	0.0104262
CYB561D1__protein_coding__ENSG00000174151.14	-1.58491	1.79973e-08
MAP1LC3A__protein_coding__ENSG00000101460.12	-1.58478	0.0423316
PAQR8__protein_coding__ENSG00000170915.8	-1.58429	4.61737e-05
GPM6B__protein_coding__ENSG00000046653.14	-1.58219	0.00135097
KIAA1107__protein_coding__ENSG00000069712.12	-1.58073	0.019168
ABCD4__protein_coding__ENSG00000119688.20	-1.58068	0.0334865
PIWIL4__protein_coding__ENSG00000134627.11	-1.57998	0.0288328
ZNF469__protein_coding__ENSG00000225614.2	-1.57903	0.00199457
CLIP3__protein_coding__ENSG00000105270.14	-1.57831	0.000269119
VWA5A__protein_coding__ENSG00000110002.15	-1.57831	0.000506387
HPS1__protein_coding__ENSG00000107521.18	-1.57545	9.16999e-06
MTHFR__protein_coding__ENSG00000177000.11	-1.57417	3.82197e-07
TRIM46__protein_coding__ENSG00000163462.17	-1.57324	3.68795e-05
ALDH8A1__protein_coding__ENSG00000118514.13	-1.57286	0.00673847
NBPF11__protein_coding__ENSG00000263956.6	-1.57121	1.31019e-06
SERTAD3__protein_coding__ENSG00000167565.12	-1.57096	4.03834e-06
PTPRJ__protein_coding__ENSG00000149177.12	-1.57016	0.000103287
NUCB1__protein_coding__ENSG00000104805.15	-1.56938	1.42022e-07
ETFBKMT__protein_coding__ENSG00000139160.13	-1.56937	0.00113698
ZNF550__protein_coding__ENSG00000251369.8	-1.56911	2.05404e-06
NUTM2D__protein_coding__ENSG00000214562.14	-1.56602	4.95388e-05
CPT1B__protein_coding__ENSG00000205560.12	-1.56382	1.35412e-05
PDE3B__protein_coding__ENSG00000152270.8	-1.56316	0.000942017
GDPD5__protein_coding__ENSG00000158555.14	-1.56237	5.16935e-05
CROCC__protein_coding__ENSG00000058453.16	-1.56151	6.46385e-06
NOL4L__protein_coding__ENSG00000197183.14	-1.56065	8.05362e-06
CCDC188__protein_coding__ENSG00000234409.6	-1.55814	0.0154697
MARCH8__protein_coding__ENSG00000165406.15	-1.55804	0.000222586
AES__protein_coding__ENSG00000104964.14	-1.55757	4.09972e-07
KIZ__protein_coding__ENSG00000088970.15	-1.55753	7.25488e-06
THAP8__protein_coding__ENSG00000161277.10	-1.55553	7.15907e-05
TPP1__protein_coding__ENSG00000166340.15	-1.55537	8.92163e-09
RHOC__protein_coding__ENSG00000155366.16	-1.55273	6.75496e-06
ABHD4__protein_coding__ENSG00000100439.10	-1.55258	1.60081e-06
DAZAP2__protein_coding__ENSG00000183283.15	-1.55133	1.02971e-07
ZBTB4__protein_coding__ENSG00000174282.11	-1.55044	5.27366e-07
ZNF362__protein_coding__ENSG00000160094.14	-1.5467	6.4034e-07
RTN4R__protein_coding__ENSG00000040608.13	-1.54627	0.000475216
C2ORF68__protein_coding__ENSG00000168887.10	-1.54618	1.1148e-06
ZNF233__protein_coding__ENSG00000159915.12	-1.54594	0.0185375
ZBTB22__protein_coding__ENSG00000236104.2	-1.54489	4.41696e-07
CCDC69__protein_coding__ENSG00000198624.12	-1.54448	5.29683e-06
SYNGAP1__protein_coding__ENSG00000197283.15	-1.54335	1.44881e-06
CD14__protein_coding__ENSG00000170458.13	-1.54323	0.0344794
HSPA1L__protein_coding__ENSG00000204390.9	-1.54138	8.30898e-05
ZNF337__protein_coding__ENSG00000130684.13	-1.54097	2.45413e-07
TECPR1__protein_coding__ENSG00000205356.9	-1.54058	1.20561e-06
PDZD7__protein_coding__ENSG00000186862.17	-1.54049	0.00468246
LTBP2__protein_coding__ENSG00000119681.11	-1.54034	0.00181198
ZNF846__protein_coding__ENSG00000196605.7	-1.54002	0.00118616
BCL3__protein_coding__ENSG00000069399.14	-1.53999	0.000608466
BMF__protein_coding__ENSG00000104081.13	-1.53964	0.00059992
USP9Y__protein_coding__ENSG00000114374.12	-1.53923	0.000709742
APBA2__protein_coding__ENSG00000034053.14	-1.5385	9.63462e-05
SLC12A7__protein_coding__ENSG00000113504.20	-1.53845	1.21751e-05
ZNF763__protein_coding__ENSG00000197054.11	-1.53838	0.00627959
VAMP5__protein_coding__ENSG00000168899.4	-1.53586	0.000120815
AMN1__protein_coding__ENSG00000151743.10	-1.53183	0.000192088
PARP3__protein_coding__ENSG00000041880.14	-1.53183	3.89515e-05
CDC14A__protein_coding__ENSG00000079335.18	-1.53064	2.61104e-06
C4ORF26__protein_coding__ENSG00000174792.10	-1.52994	0.0452698
ALDH2__protein_coding__ENSG00000111275.12	-1.52988	4.55892e-05
FAM210B__protein_coding__ENSG00000124098.9	-1.52967	1.74998e-05
PHACTR1__protein_coding__ENSG00000112137.17	-1.52787	0.00546782
TADA2B__protein_coding__ENSG00000173011.11	-1.52729	4.84341e-07
TOM1__protein_coding__ENSG00000100284.20	-1.5271	8.14105e-05
PGAP3__protein_coding__ENSG00000161395.13	-1.5265	1.98218e-06
KLHL36__protein_coding__ENSG00000135686.12	-1.52644	9.41243e-05
CRTC3__protein_coding__ENSG00000140577.15	-1.52599	6.04448e-08
NOD1__protein_coding__ENSG00000106100.10	-1.52592	4.26321e-06
ZNF641__protein_coding__ENSG00000167528.12	-1.52576	5.69381e-07
KIFC2__protein_coding__ENSG00000167702.11	-1.52265	0.000106458
CAPN2__protein_coding__ENSG00000162909.17	-1.52149	1.31933e-06
EPHX2__protein_coding__ENSG00000120915.13	-1.52086	0.000743144
HEMK1__protein_coding__ENSG00000114735.9	-1.51843	0.000132417
IL15__protein_coding__ENSG00000164136.16	-1.51798	0.0164169
ITGB2__protein_coding__ENSG00000160255.17	-1.51722	6.6345e-05
HLA-DQB1__protein_coding__ENSG00000179344.16	-1.51639	4.65671e-07
SSTR3__protein_coding__ENSG00000278195.1	-1.51582	0.0242929
IFI44__protein_coding__ENSG00000137965.10	-1.51499	0.010525
DET1__protein_coding__ENSG00000140543.14	-1.51426	0.00043811
CERS4__protein_coding__ENSG00000090661.11	-1.51424	1.75117e-05
SCARB2__protein_coding__ENSG00000138760.9	-1.51341	0.0011426
ATF6B__protein_coding__ENSG00000213676.10	-1.51201	2.8635e-08
SLIT1__protein_coding__ENSG00000187122.16	-1.50992	0.0406262
ARHGAP30__protein_coding__ENSG00000186517.13	-1.50955	2.75544e-07
ZNF564__protein_coding__ENSG00000249709.7	-1.50743	9.61444e-05
RIMS3__protein_coding__ENSG00000117016.9	-1.50739	1.41385e-06
SLC1A6__protein_coding__ENSG00000105143.12	-1.506	0.017823
ZBTB46__protein_coding__ENSG00000130584.10	-1.50563	0.000926133
GPC2__protein_coding__ENSG00000213420.7	-1.50194	0.00367089
LTB4R2__protein_coding__ENSG00000213906.9	-1.50172	0.000118847
PPP1R9B__protein_coding__ENSG00000108819.10	-1.50135	1.96647e-06
AP2A2__protein_coding__ENSG00000183020.13	-1.50093	7.2302e-06
ZSWIM8__protein_coding__ENSG00000214655.10	-1.49986	1.02568e-06
C17ORF67__protein_coding__ENSG00000214226.8	-1.49969	0.000603641
TMEM134__protein_coding__ENSG00000172663.8	-1.49958	0.00106717
PAN2__protein_coding__ENSG00000135473.14	-1.49795	1.3247e-05
FLI1__protein_coding__ENSG00000151702.16	-1.49776	5.07612e-05
FBXO44__protein_coding__ENSG00000132879.13	-1.49757	1.54218e-05
RIPK3__protein_coding__ENSG00000129465.15	-1.49632	3.76081e-06
NOS3__protein_coding__ENSG00000164867.10	-1.49535	0.00633561
DNAJB13__protein_coding__ENSG00000187726.8	-1.49483	0.00690791
HDAC5__protein_coding__ENSG00000108840.15	-1.49406	0.000128845
ANKMY1__protein_coding__ENSG00000144504.15	-1.49357	4.35439e-05
RNF212__protein_coding__ENSG00000178222.12	-1.49254	0.00392985
EPSTI1__protein_coding__ENSG00000133106.14	-1.49014	0.000748382
KLHL32__protein_coding__ENSG00000186231.16	-1.48864	0.00927876
GPX3__protein_coding__ENSG00000211445.11	-1.48827	0.0143912
REEP6__protein_coding__ENSG00000115255.10	-1.48792	0.00243246
SEMA4B__protein_coding__ENSG00000185033.14	-1.48788	0.000328847
LFNG__protein_coding__ENSG00000106003.12	-1.48652	0.00373357
DDIT3__protein_coding__ENSG00000175197.11	-1.48646	8.31145e-05
ANKDD1A__protein_coding__ENSG00000166839.16	-1.48494	0.0358445
SYNJ2BP__protein_coding__ENSG00000213463.4	-1.48334	3.0543e-05
APOL1__protein_coding__ENSG00000100342.20	-1.48214	1.33331e-05
RENBP__protein_coding__ENSG00000102032.12	-1.48018	0.000125383
KIAA1324L__protein_coding__ENSG00000164659.14	-1.47939	0.00218813
PLXDC2__protein_coding__ENSG00000120594.16	-1.47939	0.00904226
IL3RA__protein_coding__ENSG00000185291.11_PAR_Y	-1.47923	0.00636996
IL3RA__protein_coding__ENSG00000185291.11	-1.47923	0.00636996
C15ORF62__protein_coding__ENSG00000188277.9	-1.47881	0.00010205
TRIM14__protein_coding__ENSG00000106785.14	-1.47861	1.26719e-08
SRGAP3__protein_coding__ENSG00000196220.15	-1.47622	0.000107573
SEPT1__protein_coding__ENSG00000180096.11	-1.47566	0.000478161
CCM2__protein_coding__ENSG00000136280.15	-1.47464	1.61882e-06
DOCK9__protein_coding__ENSG00000088387.18	-1.47437	1.30388e-07
MYH11__protein_coding__ENSG00000133392.17	-1.47366	0.00510738
PLEKHN1__protein_coding__ENSG00000187583.10	-1.47331	0.000771557
SIDT1__protein_coding__ENSG00000072858.10	-1.47321	4.85126e-07
IQSEC2__protein_coding__ENSG00000124313.13	-1.47314	0.00464915
B3GAT2__protein_coding__ENSG00000112309.10	-1.47277	0.015949
SLC5A5__protein_coding__ENSG00000105641.3	-1.47117	0.000267673
CCBE1__protein_coding__ENSG00000183287.13	-1.47083	0.00912306
CASP1__protein_coding__ENSG00000137752.23	-1.47018	0.00292639
ZNF101__protein_coding__ENSG00000181896.11	-1.46913	1.20973e-05
BICRA__protein_coding__ENSG00000063169.10	-1.46826	3.39909e-05
DCHS1__protein_coding__ENSG00000166341.7	-1.46541	0.0132319
CPN2__protein_coding__ENSG00000178772.6	-1.46475	0.0379531
KCND1__protein_coding__ENSG00000102057.9	-1.46267	0.00151989
DGKA__protein_coding__ENSG00000065357.19	-1.46241	2.09461e-06
DPYD__protein_coding__ENSG00000188641.12	-1.46071	0.000411921
GLI4__protein_coding__ENSG00000250571.6	-1.45945	0.001073
MAP3K7CL__protein_coding__ENSG00000156265.15	-1.45876	0.000143575
KCNAB1__protein_coding__ENSG00000169282.17	-1.45848	0.00685939
AKTIP__protein_coding__ENSG00000166971.16	-1.45835	1.07542e-06
AAMDC__protein_coding__ENSG00000087884.14	-1.45817	9.40671e-05
SMARCD3__protein_coding__ENSG00000082014.16	-1.45697	0.00256129
NEURL2__protein_coding__ENSG00000124257.6	-1.45586	0.0291434
SLC22A23__protein_coding__ENSG00000137266.14	-1.45579	0.000212923
TMEM35B__protein_coding__ENSG00000243749.1	-1.45577	5.71471e-07
GPR155__protein_coding__ENSG00000163328.13	-1.45468	0.000268155
FRMD4A__protein_coding__ENSG00000151474.21	-1.45459	0.00105875
CCDC88C__protein_coding__ENSG00000015133.18	-1.45444	3.40897e-07
PLCL1__protein_coding__ENSG00000115896.15	-1.45202	0.000442755
GOLGB1__protein_coding__ENSG00000173230.15	-1.4516	1.20649e-07
SESN3__protein_coding__ENSG00000149212.11	-1.45159	0.00109094
ZYX__protein_coding__ENSG00000159840.15	-1.4491	8.66196e-07
CSNK1G2__protein_coding__ENSG00000133275.15	-1.44773	2.06344e-06
POLD4__protein_coding__ENSG00000175482.8	-1.44679	6.4805e-05
CASS4__protein_coding__ENSG00000087589.16	-1.4463	0.0227215
EGLN3__protein_coding__ENSG00000129521.13	-1.44629	0.00650063
MYL12A__protein_coding__ENSG00000101608.12	-1.44623	1.77704e-06
GRN__protein_coding__ENSG00000030582.17	-1.44603	0.000113128
SEL1L3__protein_coding__ENSG00000091490.10	-1.44397	1.502e-06
SLC35E2B__protein_coding__ENSG00000189339.11	-1.44276	2.84951e-07
TAPBPL__protein_coding__ENSG00000139192.11	-1.44095	2.32821e-06
STK38__protein_coding__ENSG00000112079.8	-1.43965	1.06185e-05
AHSA2__protein_coding__ENSG00000173209.22	-1.43768	1.50688e-05
SCIMP__protein_coding__ENSG00000161929.14	-1.43713	0.0355565
MFGE8__protein_coding__ENSG00000140545.14	-1.43684	8.02019e-05
GPRASP2__protein_coding__ENSG00000158301.18	-1.43633	0.00384096
MICAL1__protein_coding__ENSG00000135596.17	-1.43611	8.1656e-07
KBTBD3__protein_coding__ENSG00000182359.14	-1.43565	0.000316293
SPTBN5__protein_coding__ENSG00000137877.9	-1.43501	0.0135453
LINC00854__protein_coding__ENSG00000236383.8	-1.43421	0.0436892
PRKACB__protein_coding__ENSG00000142875.19	-1.43335	5.59352e-05
RETREG1__protein_coding__ENSG00000154153.13	-1.43331	8.26407e-07
RNPEPL1__protein_coding__ENSG00000142327.12	-1.43323	7.51058e-05
CES3__protein_coding__ENSG00000172828.12	-1.4322	5.89103e-05
ZNF843__protein_coding__ENSG00000176723.9	-1.43196	0.018736
OR6Y1__protein_coding__ENSG00000197532.2	-1.43101	0.0114225
C1R__protein_coding__ENSG00000159403.15	-1.42966	0.00104591
INMT__protein_coding__ENSG00000241644.2	-1.42888	0.0175238
ZNF688__protein_coding__ENSG00000229809.8	-1.42879	0.000589596
FCGRT__protein_coding__ENSG00000104870.12	-1.42812	0.000136711
EFCAB13__protein_coding__ENSG00000178852.15	-1.42754	0.00232953
CLIP2__protein_coding__ENSG00000106665.15	-1.42682	0.00352531
CCDC159__protein_coding__ENSG00000183401.11	-1.42672	0.0030995
GGT7__protein_coding__ENSG00000131067.16	-1.42344	0.000163343
HIST1H2BD__protein_coding__ENSG00000158373.8	-1.42333	0.0141042
SEPT9__protein_coding__ENSG00000184640.17	-1.42218	2.11866e-07
GAL3ST4__protein_coding__ENSG00000197093.10	-1.42113	5.86427e-05
RUFY2__protein_coding__ENSG00000204130.12	-1.4203	0.00200721
TMEM219__protein_coding__ENSG00000149932.16	-1.41971	5.22495e-06
PLXNA3__protein_coding__ENSG00000130827.6	-1.4192	1.46323e-05
CISH__protein_coding__ENSG00000114737.15	-1.41858	0.0186208
SZT2__protein_coding__ENSG00000198198.15	-1.41753	1.84571e-06
MAN2C1__protein_coding__ENSG00000140400.16	-1.41694	9.27012e-06
OR2G6__protein_coding__ENSG00000188558.6	-1.41631	0.00590654
DIRC2__protein_coding__ENSG00000138463.8	-1.41559	0.00323409
AGAP2__protein_coding__ENSG00000135439.11	-1.41473	3.16252e-07
WBP2__protein_coding__ENSG00000132471.11	-1.4145	1.40332e-06
KCNH3__protein_coding__ENSG00000135519.6	-1.41296	0.000940455
LRRC37A3__protein_coding__ENSG00000176809.10	-1.41238	8.59147e-05
C6ORF226__protein_coding__ENSG00000221821.3	-1.41195	0.000892984
PDCD4__protein_coding__ENSG00000150593.17	-1.41098	4.32156e-05
ZNF497__protein_coding__ENSG00000174586.10	-1.41091	0.000361693
SARAF__protein_coding__ENSG00000133872.13	-1.40898	1.63634e-07
CYTH1__protein_coding__ENSG00000108669.16	-1.40652	1.26863e-07
ZNF793__protein_coding__ENSG00000188227.12	-1.40534	0.000234106
ADAMTS17__protein_coding__ENSG00000140470.13	-1.40514	0.0247553
ULBP1__protein_coding__ENSG00000111981.4	-1.40414	0.00621687
CAMK4__protein_coding__ENSG00000152495.10	-1.40329	0.00085067
KLF3__protein_coding__ENSG00000109787.12	-1.40068	0.000266043
TRIM52__protein_coding__ENSG00000183718.5	-1.39962	1.84571e-06
CCDC106__protein_coding__ENSG00000173581.7	-1.3994	0.000250169
ADAM19__protein_coding__ENSG00000135074.15	-1.39939	0.000249086
ZNF671__protein_coding__ENSG00000083814.13	-1.39859	3.15618e-05
USP11__protein_coding__ENSG00000102226.9	-1.39792	0.000100313
NDST2__protein_coding__ENSG00000166507.17	-1.39538	9.76145e-08
NBEAL2__protein_coding__ENSG00000160796.16	-1.39474	1.08216e-05
IL24__protein_coding__ENSG00000162892.15	-1.39384	0.0162457
SCRN2__protein_coding__ENSG00000141295.13	-1.39018	9.88783e-05
MPV17L__protein_coding__ENSG00000156968.8	-1.38953	9.55957e-05
RPL36A-HNRNPH2__protein_coding__ENSG00000257529.5	-1.38879	0.00100907
TTYH2__protein_coding__ENSG00000141540.10	-1.38842	2.35884e-05
PPP1R3E__protein_coding__ENSG00000235194.8	-1.3878	2.73368e-05
IFITM2__protein_coding__ENSG00000185201.16	-1.38771	3.47442e-05
FYCO1__protein_coding__ENSG00000163820.14	-1.3865	1.40077e-06
LOXL2__protein_coding__ENSG00000134013.15	-1.38614	0.00113698
ZNF524__protein_coding__ENSG00000171443.6	-1.38321	6.445e-05
CCDC157__protein_coding__ENSG00000187860.10	-1.38318	0.00927996
TRPC1__protein_coding__ENSG00000144935.14	-1.38313	9.14475e-05
ZNF10__protein_coding__ENSG00000256223.5	-1.38229	7.20675e-05
ZNF83__protein_coding__ENSG00000167766.18	-1.37888	1.19008e-05
C5AR2__protein_coding__ENSG00000134830.5	-1.37845	0.00877485
TSTD3__protein_coding__ENSG00000228439.5	-1.37737	0.00645845
CHST15__protein_coding__ENSG00000182022.17	-1.37567	0.0165074
CDKN1B__protein_coding__ENSG00000111276.10	-1.37539	2.36103e-05
COL9A2__protein_coding__ENSG00000049089.13	-1.37536	0.00567562
RCSD1__protein_coding__ENSG00000198771.10	-1.3748	5.23236e-06
MR1__protein_coding__ENSG00000153029.14	-1.37443	3.55266e-06
ZNF493__protein_coding__ENSG00000196268.11	-1.3742	1.35688e-05
CCDC57__protein_coding__ENSG00000176155.18	-1.3723	9.65078e-05
WDR88__protein_coding__ENSG00000166359.10	-1.372	0.0266321
TCIRG1__protein_coding__ENSG00000110719.9	-1.37167	1.91996e-05
SMAD9__protein_coding__ENSG00000120693.13	-1.37113	0.01931
CNKSR1__protein_coding__ENSG00000142675.17	-1.37089	0.00240552
NFIA__protein_coding__ENSG00000162599.15	-1.3705	0.0300706
ERO1B__protein_coding__ENSG00000086619.13	-1.3699	0.000110098
TREX2__protein_coding__ENSG00000183479.12	-1.36499	0.00341048
KCNK3__protein_coding__ENSG00000171303.6	-1.36496	0.0479088
ABCC2__protein_coding__ENSG00000023839.10	-1.36473	0.0150801
BAIAP3__protein_coding__ENSG00000007516.13	-1.36471	0.0210909
ZNF500__protein_coding__ENSG00000103199.13	-1.36309	0.000122757
LCAT__protein_coding__ENSG00000213398.7	-1.36225	0.00173635
CCDC107__protein_coding__ENSG00000159884.11	-1.36207	8.75044e-07
OPTN__protein_coding__ENSG00000123240.16	-1.36141	2.99095e-06
CEBPB__protein_coding__ENSG00000172216.5	-1.36125	0.000489926
PLEC__protein_coding__ENSG00000178209.14	-1.35778	1.77543e-05
U2AF1L4__protein_coding__ENSG00000161265.14	-1.35615	0.00564714
CKLF-CMTM1__protein_coding__ENSG00000254788.7	-1.35385	0.00835501
ZNF251__protein_coding__ENSG00000198169.8	-1.35353	6.55593e-05
NEGR1__protein_coding__ENSG00000172260.14	-1.352	0.0017403
CNPY4__protein_coding__ENSG00000166997.7	-1.35173	1.35308e-06
SLC24A4__protein_coding__ENSG00000140090.17	-1.35156	0.0193317
UTRN__protein_coding__ENSG00000152818.18	-1.35088	2.38708e-05
ZNF785__protein_coding__ENSG00000197162.9	-1.35078	1.10143e-05
SNN__protein_coding__ENSG00000184602.5	-1.34933	2.22431e-05
ZNF615__protein_coding__ENSG00000197619.13	-1.34836	0.000809009
PLSCR3__protein_coding__ENSG00000187838.16	-1.34814	8.49743e-06
PLXNC1__protein_coding__ENSG00000136040.8	-1.34796	0.000271174
EFHD1__protein_coding__ENSG00000115468.11	-1.34753	0.00761161
TMEM50B__protein_coding__ENSG00000142188.16	-1.34448	2.14797e-06
FAM110A__protein_coding__ENSG00000125898.12	-1.34339	4.39048e-05
PLAC8__protein_coding__ENSG00000145287.10	-1.34287	3.50213e-05
ZNF528__protein_coding__ENSG00000167555.13	-1.34233	0.000296594
EVC__protein_coding__ENSG00000072840.12	-1.34195	0.0242938
C19ORF71__protein_coding__ENSG00000183397.5	-1.34094	0.00120471
MCTP2__protein_coding__ENSG00000140563.14	-1.34084	0.0179671
ATP6AP1L__protein_coding__ENSG00000205464.11	-1.33916	0.0067344
RNF125__protein_coding__ENSG00000101695.8	-1.33836	1.43381e-05
HS1BP3__protein_coding__ENSG00000118960.12	-1.33821	1.37286e-05
INCA1__protein_coding__ENSG00000196388.8	-1.33792	0.00161986
ACBD4__protein_coding__ENSG00000181513.14	-1.33783	2.92305e-05
HNRNPH2__protein_coding__ENSG00000126945.8	-1.33565	1.38225e-06
ZFAND4__protein_coding__ENSG00000172671.19	-1.33554	0.000686357
ARHGAP25__protein_coding__ENSG00000163219.11	-1.33546	1.04027e-05
MICALL2__protein_coding__ENSG00000164877.18	-1.33454	0.0308801
TTC22__protein_coding__ENSG00000006555.10	-1.33434	4.62179e-05
TBC1D3__protein_coding__ENSG00000274611.3	-1.33383	0.00352998
C6ORF48__protein_coding__ENSG00000204387.12	-1.33335	5.94582e-07
CYSLTR2__protein_coding__ENSG00000152207.7	-1.33271	0.00537185
MYLIP__protein_coding__ENSG00000007944.14	-1.33254	0.0141498
TTC34__protein_coding__ENSG00000215912.12	-1.33184	0.00274957
FAM89B__protein_coding__ENSG00000176973.7	-1.33122	2.46945e-05
FLOT1__protein_coding__ENSG00000137312.14	-1.33077	0.00012115
PPP1R13L__protein_coding__ENSG00000104881.15	-1.33036	0.000310068
TNFAIP8L1__protein_coding__ENSG00000185361.8	-1.33032	5.54106e-05
ALPK1__protein_coding__ENSG00000073331.17	-1.32967	0.0113531
COMMD6__protein_coding__ENSG00000188243.12	-1.32965	6.86972e-06
CDS1__protein_coding__ENSG00000163624.5	-1.32895	0.00813462
HSPA1A__protein_coding__ENSG00000204389.9	-1.32806	7.69997e-06
SLC27A3__protein_coding__ENSG00000143554.13	-1.32792	0.01154
H2BFS__protein_coding__ENSG00000234289.5	-1.32787	0.032133
CU639417.1__protein_coding__ENSG00000274559.3	-1.32787	0.032133
ZDHHC2__protein_coding__ENSG00000104219.12	-1.32704	3.59712e-06
WNT8B__protein_coding__ENSG00000075290.7	-1.32453	0.0190957
C12ORF76__protein_coding__ENSG00000174456.13	-1.32302	3.15266e-07
XYLT1__protein_coding__ENSG00000103489.11	-1.32093	0.0159516
SMDT1__protein_coding__ENSG00000183172.8	-1.31986	0.00117331
SNX20__protein_coding__ENSG00000167208.14	-1.31944	7.22859e-06
PRPF40B__protein_coding__ENSG00000110844.13	-1.31933	0.000361003
JAK3__protein_coding__ENSG00000105639.18	-1.31917	7.77031e-06
WNT2B__protein_coding__ENSG00000134245.17	-1.31907	0.0173545
UBASH3A__protein_coding__ENSG00000160185.14	-1.31877	0.000833444
ZNF20__protein_coding__ENSG00000132010.15	-1.31844	0.00633626
NOSIP__protein_coding__ENSG00000142546.13	-1.31804	1.28951e-05
CCDC115__protein_coding__ENSG00000136710.9	-1.31643	2.61949e-06
PCIF1__protein_coding__ENSG00000100982.11	-1.31452	3.56213e-06
ZNF230__protein_coding__ENSG00000159882.12	-1.31223	9.43288e-05
SH2B1__protein_coding__ENSG00000178188.14	-1.31221	1.98473e-05
F11R__protein_coding__ENSG00000158769.17	-1.31002	4.79922e-05
ZNF181__protein_coding__ENSG00000197841.14	-1.30892	7.14947e-05
SH3BP1__protein_coding__ENSG00000100092.20	-1.30733	7.01626e-05
SLC44A5__protein_coding__ENSG00000137968.16	-1.30709	0.001203
ERBB2__protein_coding__ENSG00000141736.13	-1.30681	0.000965636
PORCN__protein_coding__ENSG00000102312.21	-1.30612	0.00131199
RASEF__protein_coding__ENSG00000165105.9	-1.30555	0.0105001
CYP2D6__protein_coding__ENSG00000100197.20	-1.30512	0.044455
SLC2A11__protein_coding__ENSG00000133460.19	-1.30446	0.000504097
HLA-C__protein_coding__ENSG00000204525.16	-1.30379	1.78008e-05
STX3__protein_coding__ENSG00000166900.16	-1.30374	0.0201011
NINL__protein_coding__ENSG00000101004.14	-1.30357	0.000185347
WDR37__protein_coding__ENSG00000047056.14	-1.30351	2.04495e-07
ST8SIA1__protein_coding__ENSG00000111728.10	-1.30288	0.00107686
SKI__protein_coding__ENSG00000157933.9	-1.30272	1.69198e-06
DENND1C__protein_coding__ENSG00000205744.9	-1.30089	4.63357e-05
DNHD1__protein_coding__ENSG00000179532.12	-1.30077	0.000115182
ZNF418__protein_coding__ENSG00000196724.12	-1.3005	0.00535937
BBC3__protein_coding__ENSG00000105327.17	-1.29941	2.80583e-05
PLCL2__protein_coding__ENSG00000154822.17	-1.29858	1.11681e-06
AC009779.3__protein_coding__ENSG00000258311.5	-1.29755	0.000590182
ZNF358__protein_coding__ENSG00000198816.6	-1.29674	0.000166392
OAS3__protein_coding__ENSG00000111331.12	-1.2967	7.42955e-06
RUFY3__protein_coding__ENSG00000018189.12	-1.29641	8.92468e-05
NBPF14__protein_coding__ENSG00000270629.5	-1.29493	3.71848e-05
TMEM175__protein_coding__ENSG00000127419.16	-1.29395	5.82226e-05
RASGEF1A__protein_coding__ENSG00000198915.11	-1.29394	0.0184292
SARDH__protein_coding__ENSG00000123453.17	-1.29393	0.00127825
CEMIP__protein_coding__ENSG00000103888.16	-1.29296	0.0240419
TUBGCP6__protein_coding__ENSG00000128159.11	-1.28876	6.05247e-06
DEDD2__protein_coding__ENSG00000160570.13	-1.28747	3.32036e-06
HLA-DMA__protein_coding__ENSG00000204257.14	-1.28715	0.010912
NPIPB4__protein_coding__ENSG00000185864.16	-1.28684	7.56506e-05
PIK3C2B__protein_coding__ENSG00000133056.13	-1.28667	2.34273e-05
INPP5K__protein_coding__ENSG00000132376.19	-1.28634	2.055e-05
PLEKHG5__protein_coding__ENSG00000171680.21	-1.28511	0.00839046
ZFP28__protein_coding__ENSG00000196867.7	-1.28483	0.000291496
DMTN__protein_coding__ENSG00000158856.18	-1.2848	0.00119606
GOLGA6L4__protein_coding__ENSG00000184206.11	-1.28432	0.0100895
GCSAM__protein_coding__ENSG00000174500.12	-1.28389	0.000459301
PITPNC1__protein_coding__ENSG00000154217.14	-1.28302	2.05162e-05
LPAR5__protein_coding__ENSG00000184574.9	-1.28291	0.00264195
TTC39B__protein_coding__ENSG00000155158.20	-1.2828	7.29208e-05
CD7__protein_coding__ENSG00000173762.7	-1.28224	0.00147129
ANKEF1__protein_coding__ENSG00000132623.15	-1.28214	0.00080477
ARL6IP5__protein_coding__ENSG00000144746.6	-1.28109	3.05563e-05
SNCA__protein_coding__ENSG00000145335.15	-1.28003	0.00220981
ZNF14__protein_coding__ENSG00000105708.8	-1.2794	2.28171e-05
HIST1H2BK__protein_coding__ENSG00000197903.7	-1.27933	0.00395005
CCDC112__protein_coding__ENSG00000164221.12	-1.27923	0.00324037
IRS2__protein_coding__ENSG00000185950.8	-1.2786	3.50584e-06
LYG1__protein_coding__ENSG00000144214.9	-1.27809	0.0135826
WIPI1__protein_coding__ENSG00000070540.12	-1.27723	0.00341902
ADAMTSL5__protein_coding__ENSG00000185761.10	-1.2768	0.0044803
AMDHD2__protein_coding__ENSG00000162066.14	-1.27668	0.000589596
MGAT4A__protein_coding__ENSG00000071073.12	-1.27564	5.69381e-07
ZNF701__protein_coding__ENSG00000167562.12	-1.27529	3.02778e-05
C10ORF95__protein_coding__ENSG00000120055.7	-1.27297	0.0170308
APOL6__protein_coding__ENSG00000221963.5	-1.27293	1.81802e-06
BLOC1S3__protein_coding__ENSG00000189114.6	-1.27155	5.38461e-06
GSDMD__protein_coding__ENSG00000104518.10	-1.27041	5.16221e-05
USP21__protein_coding__ENSG00000143258.15	-1.26754	3.92206e-07
FAM214A__protein_coding__ENSG00000047346.12	-1.26683	0.000261902
DDX58__protein_coding__ENSG00000107201.9	-1.26679	0.000352925
TFEB__protein_coding__ENSG00000112561.17	-1.26642	8.12182e-05
ZNF480__protein_coding__ENSG00000198464.13	-1.2664	3.22657e-06
INSL3__protein_coding__ENSG00000248099.3	-1.26586	0.0112064
TAS2R4__protein_coding__ENSG00000127364.3	-1.26559	0.0129078
TENM1__protein_coding__ENSG00000009694.13	-1.26446	0.00780095
TOMM7__protein_coding__ENSG00000196683.10	-1.26428	1.33674e-06
EPG5__protein_coding__ENSG00000152223.12	-1.26374	8.80819e-07
TMEM42__protein_coding__ENSG00000169964.7	-1.26356	8.16244e-05
SPIN2B__protein_coding__ENSG00000186787.8	-1.26297	0.000290056
ZNF674__protein_coding__ENSG00000251192.7	-1.26204	0.000702999
UPK3BL1__protein_coding__ENSG00000267368.1	-1.26173	0.000127322
AHNAK__protein_coding__ENSG00000124942.13	-1.26103	4.17359e-06
TEF__protein_coding__ENSG00000167074.14	-1.26	4.56756e-05
CLDN15__protein_coding__ENSG00000106404.13	-1.25999	0.000251489
EREG__protein_coding__ENSG00000124882.3	-1.25979	0.0091439
SNRPN__protein_coding__ENSG00000128739.21	-1.25933	1.91038e-06
NUDT16__protein_coding__ENSG00000198585.11	-1.25914	1.24536e-05
ZFAND2B__protein_coding__ENSG00000158552.12	-1.25882	2.56452e-05
CORO1A__protein_coding__ENSG00000102879.15	-1.25767	8.27026e-05
DGKQ__protein_coding__ENSG00000145214.13	-1.25665	8.87688e-05
ATP6V1G1__protein_coding__ENSG00000136888.6	-1.25582	8.84118e-07
ZNF546__protein_coding__ENSG00000187187.13	-1.25497	4.65305e-05
SLC25A42__protein_coding__ENSG00000181035.13	-1.25364	8.30963e-06
CRELD1__protein_coding__ENSG00000163703.17	-1.25306	7.23901e-06
DYRK2__protein_coding__ENSG00000127334.10	-1.25269	4.20075e-05
FLOT2__protein_coding__ENSG00000132589.15	-1.2524	1.96455e-07
ATG9B__protein_coding__ENSG00000181652.19	-1.25092	0.011327
PLEKHO2__protein_coding__ENSG00000241839.9	-1.25052	8.1391e-06
SLC40A1__protein_coding__ENSG00000138449.10	-1.25044	7.77906e-05
ZNF8__protein_coding__ENSG00000278129.1	-1.25044	2.08877e-06
RNF157__protein_coding__ENSG00000141576.14	-1.24929	0.00017378
APC2__protein_coding__ENSG00000115266.11	-1.24891	0.00552955
NPR2__protein_coding__ENSG00000159899.14	-1.24859	0.036345
EEF1A1__protein_coding__ENSG00000156508.17	-1.24764	1.37447e-06
GAS2L1__protein_coding__ENSG00000185340.15	-1.24736	0.00170092
GALNT12__protein_coding__ENSG00000119514.6	-1.24702	0.00329447
ZNF699__protein_coding__ENSG00000196110.7	-1.24677	0.000113577
CELSR1__protein_coding__ENSG00000075275.16	-1.24401	0.0282165
OR1D2__protein_coding__ENSG00000184166.2	-1.24339	0.00525034
CFD__protein_coding__ENSG00000197766.7	-1.24062	0.0231209
CHD6__protein_coding__ENSG00000124177.14	-1.23881	7.46261e-07
ZNF44__protein_coding__ENSG00000197857.13	-1.2379	0.000121802
CAMK2G__protein_coding__ENSG00000148660.20	-1.2376	4.41631e-08
CYP2R1__protein_coding__ENSG00000186104.10	-1.23717	0.000240376
BCAS4__protein_coding__ENSG00000124243.17	-1.23592	7.98131e-05
ARHGAP15__protein_coding__ENSG00000075884.13	-1.23549	7.47563e-06
SIRT3__protein_coding__ENSG00000142082.14	-1.23547	0.000116994
OR2A1__protein_coding__ENSG00000221970.2	-1.23497	0.0283541
WDTC1__protein_coding__ENSG00000142784.15	-1.23457	0.000170256
ABHD8__protein_coding__ENSG00000127220.5	-1.2345	2.10582e-05
LINC00959__protein_coding__ENSG00000237489.3	-1.23442	0.00581151
NEURL1B__protein_coding__ENSG00000214357.8	-1.2339	0.0143481
MAP3K10__protein_coding__ENSG00000130758.7	-1.23308	0.00191078
PPP2R2D__protein_coding__ENSG00000175470.18	-1.23235	0.00978863
CRACR2B__protein_coding__ENSG00000177685.16	-1.23164	0.00207555
PCSK7__protein_coding__ENSG00000160613.12	-1.23143	1.24164e-06
MYO9B__protein_coding__ENSG00000099331.13	-1.23082	2.18003e-05
SAP30L__protein_coding__ENSG00000164576.11	-1.2287	2.60778e-07
MOV10__protein_coding__ENSG00000155363.18	-1.2281	0.000131435
ABHD17A__protein_coding__ENSG00000129968.15	-1.22807	0.000257441
THRA__protein_coding__ENSG00000126351.12	-1.22768	2.22431e-05
CAT__protein_coding__ENSG00000121691.4	-1.22706	3.1167e-05
CLSTN1__protein_coding__ENSG00000171603.16	-1.2241	2.25116e-07
ASAH1__protein_coding__ENSG00000104763.18	-1.22399	0.00322787
AC011462.1__protein_coding__ENSG00000255730.5	-1.22393	0.0177654
SH3PXD2A__protein_coding__ENSG00000107957.16	-1.2221	0.000143775
CCDC65__protein_coding__ENSG00000139537.10	-1.22204	0.018205
POLI__protein_coding__ENSG00000101751.10	-1.2205	5.39019e-05
MBD5__protein_coding__ENSG00000204406.12	-1.22046	8.35284e-05
SLC29A4__protein_coding__ENSG00000164638.10	-1.22029	0.0131905
MIIP__protein_coding__ENSG00000116691.10	-1.21855	0.000804675
MAN1B1__protein_coding__ENSG00000177239.14	-1.21737	4.54398e-05
RALGDS__protein_coding__ENSG00000160271.14	-1.21617	2.42454e-05
SH3BGRL__protein_coding__ENSG00000131171.12	-1.21512	2.02824e-05
RNASEL__protein_coding__ENSG00000135828.11	-1.21455	0.000118214
NUMA1__protein_coding__ENSG00000137497.17	-1.21398	3.66918e-06
IDNK__protein_coding__ENSG00000148057.15	-1.21392	0.000365886
HYPK__protein_coding__ENSG00000242028.6	-1.2136	0.00119345
AC010616.1__protein_coding__ENSG00000268041.2	-1.2126	0.00543481
RETREG3__protein_coding__ENSG00000141699.10	-1.2117	3.25008e-06
MYPOP__protein_coding__ENSG00000176182.5	-1.21152	0.000234855
TRAT1__protein_coding__ENSG00000163519.13	-1.21118	0.00260875
MLLT6__protein_coding__ENSG00000275023.4	-1.20949	5.97526e-06
CLUAP1__protein_coding__ENSG00000103351.12	-1.20913	3.63494e-06
HDAC6__protein_coding__ENSG00000094631.18	-1.2088	5.42145e-06
R3HDM4__protein_coding__ENSG00000198858.9	-1.20864	5.57088e-05
B2M__protein_coding__ENSG00000166710.17	-1.20863	0.000569796
PRR12__protein_coding__ENSG00000126464.13	-1.20833	3.42895e-05
SBSPON__protein_coding__ENSG00000164764.10	-1.2083	0.0125343
DLGAP4__protein_coding__ENSG00000080845.17	-1.20781	4.22206e-05
EEF1A2__protein_coding__ENSG00000101210.10	-1.20744	0.0458085
ZNF548__protein_coding__ENSG00000188785.11	-1.20709	1.35982e-05
TNFAIP8L2__protein_coding__ENSG00000163154.5	-1.20673	8.15812e-06
SGTB__protein_coding__ENSG00000197860.9	-1.20554	1.87661e-06
CIITA__protein_coding__ENSG00000179583.18	-1.20548	0.00199888
ZNF25__protein_coding__ENSG00000175395.15	-1.20456	0.000908537
PARP4__protein_coding__ENSG00000102699.5	-1.2041	9.82648e-07
SSR4__protein_coding__ENSG00000180879.13	-1.20376	1.7816e-06
WBP1L__protein_coding__ENSG00000166272.16	-1.20246	2.23994e-06
BCL11B__protein_coding__ENSG00000127152.17	-1.20103	1.60843e-07
IFI27L2__protein_coding__ENSG00000119632.3	-1.19722	0.000227302
TBC1D3B__protein_coding__ENSG00000274808.5	-1.19601	0.0306037
STAT2__protein_coding__ENSG00000170581.13	-1.19506	0.000291869
C9ORF16__protein_coding__ENSG00000171159.4	-1.19495	0.000528025
NPIPB11__protein_coding__ENSG00000254206.5	-1.19398	0.00261083
RELL1__protein_coding__ENSG00000181826.9	-1.19386	0.00199287
LZTS2__protein_coding__ENSG00000107816.17	-1.19331	7.75635e-05
KLRG1__protein_coding__ENSG00000139187.9	-1.1933	0.0138458
SPEF2__protein_coding__ENSG00000152582.13	-1.19314	0.000230305
WAS__protein_coding__ENSG00000015285.10	-1.19284	8.99524e-07
IFITM3__protein_coding__ENSG00000142089.15	-1.19037	0.00687083
SIDT2__protein_coding__ENSG00000149577.15	-1.19007	4.03834e-06
MLANA__protein_coding__ENSG00000120215.9	-1.18939	0.0218666
PGPEP1__protein_coding__ENSG00000130517.13	-1.18828	5.74896e-06
WHAMM__protein_coding__ENSG00000156232.7	-1.18818	0.000188245
DHRS12__protein_coding__ENSG00000102796.10	-1.18785	7.65459e-05
ITPKB__protein_coding__ENSG00000143772.9	-1.18727	1.38216e-06
ZNF799__protein_coding__ENSG00000196466.10	-1.18608	0.000241797
HLF__protein_coding__ENSG00000108924.13	-1.18607	0.0325292
SH2D3A__protein_coding__ENSG00000125731.12	-1.18591	0.000157007
UBE2H__protein_coding__ENSG00000186591.11	-1.18446	8.22749e-07
DNASE2__protein_coding__ENSG00000105612.8	-1.18396	1.76095e-06
ZNF350__protein_coding__ENSG00000256683.6	-1.183	0.0001541
CD4__protein_coding__ENSG00000010610.9	-1.18287	4.37797e-06
LEPR__protein_coding__ENSG00000116678.19	-1.1827	0.000526019
PSPN__protein_coding__ENSG00000125650.4	-1.1821	0.000348378
ABLIM1__protein_coding__ENSG00000099204.18	-1.182	3.09049e-06
ZSCAN26__protein_coding__ENSG00000197062.11	-1.18057	3.92699e-06
BBOF1__protein_coding__ENSG00000119636.15	-1.17987	0.0102235
LGALS3__protein_coding__ENSG00000131981.15	-1.17951	0.0146361
SGSM3__protein_coding__ENSG00000100359.20	-1.17879	4.3409e-05
GLMP__protein_coding__ENSG00000198715.11	-1.17857	8.15406e-06
EMB__protein_coding__ENSG00000170571.11	-1.17857	3.46961e-06
RAB11B__protein_coding__ENSG00000185236.11	-1.17848	1.71292e-05
AGO4__protein_coding__ENSG00000134698.10	-1.17779	0.00247198
SMAD3__protein_coding__ENSG00000166949.15	-1.17777	3.1167e-05
LSP1__protein_coding__ENSG00000130592.15	-1.17745	0.00543481
ZKSCAN3__protein_coding__ENSG00000189298.13	-1.17687	1.31013e-05
NBPF26__protein_coding__ENSG00000273136.6	-1.17673	7.70343e-06
TMSB4X__protein_coding__ENSG00000205542.10	-1.17665	9.46501e-07
DIP2A__protein_coding__ENSG00000160305.17	-1.17563	1.15731e-06
DZIP3__protein_coding__ENSG00000198919.12	-1.17515	0.000924379
ZNF226__protein_coding__ENSG00000167380.16	-1.17436	3.94177e-06
PAFAH2__protein_coding__ENSG00000158006.13	-1.17379	2.47382e-05
PXMP4__protein_coding__ENSG00000101417.11	-1.17324	3.87219e-06
ZNF404__protein_coding__ENSG00000176222.8	-1.1726	0.0128508
MPP1__protein_coding__ENSG00000130830.14	-1.17189	0.000699242
TSPAN14__protein_coding__ENSG00000108219.14	-1.17188	1.06185e-05
HEBP2__protein_coding__ENSG00000051620.10	-1.17138	8.71689e-08
MAGED2__protein_coding__ENSG00000102316.16	-1.17003	1.57373e-06
PIK3R5__protein_coding__ENSG00000141506.13	-1.16974	3.84678e-06
NAALADL1__protein_coding__ENSG00000168060.15	-1.16936	0.0011669
ZNF513__protein_coding__ENSG00000163795.13	-1.16913	6.37874e-05
ARL2BP__protein_coding__ENSG00000102931.7	-1.16907	1.38943e-07
SLC44A2__protein_coding__ENSG00000129353.14	-1.16808	1.70202e-06
BICRAL__protein_coding__ENSG00000112624.12	-1.16792	9.44761e-07
BTN3A2__protein_coding__ENSG00000186470.13	-1.16784	0.000815424
DTX3__protein_coding__ENSG00000178498.15	-1.16672	0.000335588
AKAP7__protein_coding__ENSG00000118507.15	-1.16542	0.000155912
ZNF319__protein_coding__ENSG00000166188.2	-1.16414	3.76738e-05
HSD11B1L__protein_coding__ENSG00000167733.13	-1.16412	0.00961076
GRIK5__protein_coding__ENSG00000105737.9	-1.16295	0.0193299
ATP6V1E2__protein_coding__ENSG00000250565.6	-1.16292	0.00134049
CTSH__protein_coding__ENSG00000103811.15	-1.16163	0.0246552
GALC__protein_coding__ENSG00000054983.16	-1.16148	7.23901e-06
HIST1H4I__protein_coding__ENSG00000276180.1	-1.16056	0.00670628
MGAT1__protein_coding__ENSG00000131446.16	-1.16003	3.30352e-06
APBB1__protein_coding__ENSG00000166313.18	-1.15995	0.000117825
TRIM66__protein_coding__ENSG00000166436.15	-1.15819	0.000100659
CD3D__protein_coding__ENSG00000167286.9	-1.15818	6.08678e-07
IDS__protein_coding__ENSG00000010404.17	-1.15804	1.56458e-05
JMJD7__protein_coding__ENSG00000243789.10	-1.15626	0.000266123
SIPA1__protein_coding__ENSG00000213445.9	-1.15481	0.000199194
CCDC84__protein_coding__ENSG00000186166.8	-1.15379	0.000319311
SMARCA2__protein_coding__ENSG00000080503.22	-1.15316	2.48868e-05
BET1L__protein_coding__ENSG00000177951.17	-1.15246	4.80249e-06
INPP5D__protein_coding__ENSG00000168918.13	-1.15102	2.68984e-05
R3HDM2__protein_coding__ENSG00000179912.20	-1.1507	1.96647e-06
LENG1__protein_coding__ENSG00000105617.3	-1.14754	1.25286e-05
CTNNBIP1__protein_coding__ENSG00000178585.14	-1.14734	0.000947136
ETS1__protein_coding__ENSG00000134954.14	-1.14671	0.00163719
PSAP__protein_coding__ENSG00000197746.13	-1.14662	4.69864e-07
SLC24A1__protein_coding__ENSG00000074621.13	-1.14618	0.00337449
ZNF345__protein_coding__ENSG00000251247.10	-1.1454	0.000645945
XPC__protein_coding__ENSG00000154767.14	-1.14479	1.31992e-06
FAM8A1__protein_coding__ENSG00000137414.5	-1.14301	0.00527886
RASGRP1__protein_coding__ENSG00000172575.11	-1.14291	0.000300382
CCRL2__protein_coding__ENSG00000121797.9	-1.1423	0.00688261
ATP8B2__protein_coding__ENSG00000143515.16	-1.14192	3.64045e-06
HGNC:18790__protein_coding__ENSG00000168824.14	-1.1413	0.0025053
ST6GALNAC6__protein_coding__ENSG00000160408.14	-1.14011	0.000192893
OGFR__protein_coding__ENSG00000060491.16	-1.13998	5.56691e-05
ABCC10__protein_coding__ENSG00000124574.14	-1.13994	7.7232e-06
LRIG2__protein_coding__ENSG00000198799.11	-1.13839	4.8563e-06
NAT6__protein_coding__ENSG00000243477.5	-1.13824	5.30209e-05
ZNF557__protein_coding__ENSG00000130544.11	-1.1379	8.77674e-07
C14ORF28__protein_coding__ENSG00000179476.7	-1.13778	0.00100675
MPZ__protein_coding__ENSG00000158887.15	-1.13761	0.0101791
TIPARP__protein_coding__ENSG00000163659.12	-1.13655	0.00100782
CERKL__protein_coding__ENSG00000188452.13	-1.13575	0.00189716
MOB3C__protein_coding__ENSG00000142961.14	-1.13541	1.88514e-05
POLR3GL__protein_coding__ENSG00000121851.12	-1.13521	1.66972e-05
PHC1__protein_coding__ENSG00000111752.10	-1.13418	0.000105488
EPS8L1__protein_coding__ENSG00000131037.14	-1.13372	0.0314777
PRKD2__protein_coding__ENSG00000105287.12	-1.13316	3.03498e-05
GP1BA__protein_coding__ENSG00000185245.7	-1.13276	0.00654354
FAHD2B__protein_coding__ENSG00000144199.11	-1.13245	0.00159065
ZNF865__protein_coding__ENSG00000261221.3	-1.1312	0.000828399
CHD3__protein_coding__ENSG00000170004.16	-1.1306	3.89249e-06
AGAP5__protein_coding__ENSG00000172650.13	-1.13034	0.00142074
CDNF__protein_coding__ENSG00000185267.9	-1.13003	0.0496294
JAK1__protein_coding__ENSG00000162434.11	-1.12997	6.52195e-05
LAT__protein_coding__ENSG00000213658.11	-1.12931	5.64568e-06
CYFIP2__protein_coding__ENSG00000055163.19	-1.12925	2.21611e-05
MVP__protein_coding__ENSG00000013364.18	-1.12864	0.000405123
HACD4__protein_coding__ENSG00000188921.13	-1.12832	0.000147918
ZNF836__protein_coding__ENSG00000196267.12	-1.12711	0.000416686
ACRBP__protein_coding__ENSG00000111644.7	-1.12702	0.0444783
UNC119__protein_coding__ENSG00000109103.11	-1.12656	0.00015408
ULK1__protein_coding__ENSG00000177169.9	-1.12563	6.25479e-05
EHD1__protein_coding__ENSG00000110047.17	-1.1256	6.26933e-05
ZNF737__protein_coding__ENSG00000237440.8	-1.12558	0.000143425
SPDYE2__protein_coding__ENSG00000205238.9	-1.12489	0.0017231
PSKH1__protein_coding__ENSG00000159792.9	-1.12454	6.12838e-06
PCNX1__protein_coding__ENSG00000100731.15	-1.12453	6.71561e-06
TSC22D4__protein_coding__ENSG00000166925.8	-1.12431	5.34157e-05
TTC12__protein_coding__ENSG00000149292.16	-1.12364	0.00100337
ZNF708__protein_coding__ENSG00000182141.10	-1.12361	1.78316e-05
C21ORF33__protein_coding__ENSG00000160221.16	-1.12289	0.0294899
USP27X__protein_coding__ENSG00000273820.1	-1.12275	0.000261602
ERCC6__protein_coding__ENSG00000225830.12	-1.1224	0.00176516
TRIM34__protein_coding__ENSG00000258659.6	-1.12197	0.00021561
LMBRD1__protein_coding__ENSG00000168216.10	-1.12102	0.00024324
ZNF428__protein_coding__ENSG00000131116.11	-1.12024	0.000242944
ARHGAP27__protein_coding__ENSG00000159314.11	-1.11823	2.77038e-05
PLEKHF1__protein_coding__ENSG00000166289.5	-1.11794	0.00106715
TSPAN31__protein_coding__ENSG00000135452.9	-1.11633	0.000268877
RHOH__protein_coding__ENSG00000168421.12	-1.11559	1.71397e-06
SAT2__protein_coding__ENSG00000141504.11	-1.11522	0.0077317
UBOX5__protein_coding__ENSG00000185019.16	-1.11383	5.77012e-06
HIST1H2BN__protein_coding__ENSG00000233822.4	-1.11348	0.0336832
MDM4__protein_coding__ENSG00000198625.12	-1.11345	1.02084e-06
[truncated: 185 more rows]
