# Supplementary material for: HIV infection reprogrammes CD4+ T cells for quiescence and entry into proviral latency
Source: Nat Microbiol. 2025 Sep 26;10(10):2454–71. doi: 10.1038/s41564-025-02128-y (PMC12488490; doi:10.1038/s41564-025-02128-y)
Supplement: Supplementary file 5 — Statistical source data. [file 41564_2025_2128_MOESM5_ESM.xlsx]

## Sheet: Fig-2C-source-data
Fig. 2C, source data
Infection state	Untreated uninfected	Vector infected	HIV infected	Vector infected	HIV infected	Vector infected	HIV infected
Condition	Proliferative media	Proliferative media	Proliferative media	In quiescent-inducing media for 2 weeks	In quiescent-inducing media for 2 weeks	24 h post TCR stimulation and switched to proliferative media	24 h post TCR stimulation and switched to proliferative media
CCND3	0	0.20298	0.183189	-1.24721	-1.01353	-0.317257	0.511058
CD2	0	0	0	0	-0.644266	1.43285	-0.0528768
CD28	0	-0.228888	-0.206572	-1.51071	-1.10817	-0.753902	-0.324674
CD69	0	0	0	0.674815	0	3.36839	2.15585
CDKN1A	0	0	1.50658	0	-0.667978	1.68483	0.856531
CDKN2B	0	0	4.12525	5.15149	4.12525	2.07856	-0.429075
IL2	0	0	0	0	0	7.59044	10.3118
IL2RA	0	0	-1.39357	-3.35298	-3.35298	1.13362	-0.91428
KLF2	0	0.379166	4.02663	4.16422	4.02663	-1.19563	-3.5666
MKI67	0	0.155376	0.155376	-5.12326	-4.58839	-4.88796	-0.801542
MYC	0	0	-1.57138	-0.483751	-0.483751	1.83236	1.35523
NFKB1	0	0	0	-0.825589	-0.705452	1.1567	0.952408
NFKB2	0	0.323213	-0.465467	-0.363113	-0.465467	1.77144	0.918852
REL	0	-0.291611	-0.291611	0.294824	-0.291611	2.81257	2.1743
TFRC	0	-0.146228	-1.82928	-3.63572	-3.63572	0.121398	-0.103639
TOB1	0	0	1.09275	1.11677	1.09275	0.194351	0.515674
All values shown are log2-transformed and normalized to untreated uninfected sample (leftmost column)
