# Supplementary material for: HIV infection reprogrammes CD4+ T cells for quiescence and entry into proviral latency
Source: Nat Microbiol. 2025 Sep 26;10(10):2454–71. doi: 10.1038/s41564-025-02128-y (PMC12488490; doi:10.1038/s41564-025-02128-y)
Supplement: Supplementary file 7 — Statistical source data. [file 41564_2025_2128_MOESM7_ESM.xlsx]

## Sheet: Fig-3C
Fig. 3C - source data
	Treament	Days	cellCount	Donors
0	Uninfected	0	5	1
1	Uninfected	2	7	1
2	Uninfected	3	10.5	1
3	Uninfected	4	14	1
4	Uninfected	6	18	1
5	HIV+	0	5	1
6	HIV+	2	6	1
7	HIV+	3	8	1
8	HIV+	4	10	1
9	HIV+	6	12	1
10	Uninfected	0	5	2
11	Uninfected	2	7.45	2
12	Uninfected	3	9.9	2
13	Uninfected	4	12.85	2
14	Uninfected	6	17.3	2
15	HIV+	0	5	2
16	HIV+	3	6.8	2
17	HIV+	4	9.65	2
18	HIV+	6	13.95	2

## Sheet: Fig-3H
Fig. 3H-source-data
	Growth	siRNA	Days	values	Donor
0	Cyclin D3+ B1+	Si-Myc	0	1.02	10
1	Cyclin D3+ B1+	Si-Myc	3	0.5	10
2	Cyclin D3+ B1+	Si-Myc	7	0.38	10
3	Cyclin D3+ B1+	Si-Myc	10	0.36	10
4	Cyclin D3+ B1+	Si-Myc	14	0.38	10
5	Cyclin D3+ B1+	Si-Myc	0	1.02	1
6	Cyclin D3+ B1+	Si-Myc	3	0.49	1
7	Cyclin D3+ B1+	Si-Myc	7	0.35	1
8	Cyclin D3+ B1+	Si-Myc	10	0.31	1
9	Cyclin D3+ B1+	Si-Myc	14	0.26	1
	The above values are normalized to the control samples that received a non-targeting siRNA.
