# Supplementary material for: HIV infection reprogrammes CD4+ T cells for quiescence and entry into proviral latency
Source: Nat Microbiol. 2025 Sep 26;10(10):2454–71. doi: 10.1038/s41564-025-02128-y (PMC12488490; doi:10.1038/s41564-025-02128-y)
Supplement: Supplementary file 8 — Statistical source data. [file 41564_2025_2128_MOESM8_ESM.xlsx]

## Sheet: Fig-4A
Fig 4A-source material
Hours post-treatment	Experiment	Donors	Normalized cell count	Treatment	AVG	STDEV	Unpaired T test PVAL	Paired T test PVAL
0	1	11	1	RITA	1	0
0	2	11	1	RITA
0	3	11	1	RITA
0	4	13	1	RITA
0	6	13	1	RITA
0	7	13	1	RITA
24	1	11	1.31746	RITA	1.38666	0.111719	0.1129	0.1159
24	2	11	1.5625	RITA
24	3	11	1.37226	RITA
24	4	13	1.30392	RITA
24	6	13	1.28293	RITA
24	7	13	1.48092	RITA
48	1	11	1.80159	RITA	1.87328	0.204785	0.0385	0.0418
48	2	11	1.92188	RITA
48	3	11	1.69343	RITA
48	4	13	1.98039	RITA
48	6	13	1.6439	RITA
48	7	13	2.19847	RITA
72	4	11	1.7549	RITA	1.93785	0.471383	0.186	0.2618
72	6	11	1.58537	RITA
72	7	11	2.47328	RITA
96	6	11	1.54146	RITA	1.75165	0.297246	0.2571	0.235
96	7	11	1.96183	RITA
0	1	11	1	Vehicle	1	0
0	2	11	1	Vehicle
0	3	11	1	Vehicle
0	4	13	1	Vehicle
0	6	13	1	Vehicle
0	7	13	1	Vehicle
24	1	11	1.42308	Vehicle	1.61226	0.286182
24	2	11	1.67442	Vehicle
24	3	11	1.79562	Vehicle
24	4	13	2.02326	Vehicle
24	6	13	1.20814	Vehicle
24	7	13	1.54902	Vehicle
48	1	11	2.54615	Vehicle	2.55126	0.670188
48	2	11	2.65116	Vehicle
48	3	11	2.70803	Vehicle
48	4	13	3.54651	Vehicle
48	6	13	1.45701	Vehicle
48	7	13	2.39869	Vehicle
72	4	11	4.7093	Vehicle	3.23191	1.32141
72	6	11	2.1629	Vehicle
72	7	11	2.82353	Vehicle
96	6	11	2.14932	Vehicle	2.7446	0.841845
96	7	11	3.33987	Vehicle

## Sheet: Fig-4C
Fig 4C - source material
Treatment	Percent low Ki67 + low CyclinD3	Infection	Pifithrin	Donor
mock vehicle	34.19	mock	vehicle	6
mock vehicle	35.37	mock	vehicle	13
mock vehicle	17.08	mock	vehicle	14
mock 5µM pifithrin α	28.39	mock	5µM pifithrin α	6
mock 5µM pifithrin α	34.16	mock	5µM pifithrin α	13
mock 5µM pifithrin α	15.77	mock	5µM pifithrin α	14
HIV vehicle	68.47	HIV	vehicle	6
HIV vehicle	60.58	HIV	vehicle	13
HIV vehicle	41.8	HIV	vehicle	14
HIV 5µM pifithrin α	61.97	HIV	5µM pifithrin α	6
HIV 5µM pifithrin α	48.77	HIV	5µM pifithrin α	13
HIV 5µM pifithrin α	30.58	HIV	5µM pifithrin α	14

## Sheet: Fig-4E
Fig. 4E, source material
Genes	Th1	Th2	Th17	Treg	Th1	Th2	Th17	Treg
Infection status	Vector-infected	Vector-infected	Vector-infected	Vector-infected	HIV-infected	HIV-infected	HIV-infected	HIV-infected
MYC__protein_coding__ENSG00000136997.17	0.818534	0.729838	0.869809	0.931389	-0.482268	-0.716019	-1.38104	-0.770242
TSPOAP1__protein_coding__ENSG00000005379.15	-1.90726	-1.4952	-2.48627	-1.68657	1.22169	1.80233	2.73445	1.81683
TSHR__protein_coding__ENSG00000165409.16	-1.38912	-1.19647	-0.389119	-4.07307	1.50397	1.05145	3.40344	1.08893
AC020659.1__antisense_RNA__ENSG00000174171.5	-1.83719	-0.749728	-2.83719	-1.66727	1.35263	1.63854	2.4296	1.6706
KLF2__protein_coding__ENSG00000127528.5	-3.17709	-1.68183	-0.625771	-1.84904	1.43323	2.06152	1.98899	1.84999
AC093110.1__antisense_RNA__ENSG00000238018.2	-1.436	-1.02096	-1.32052	-1.436	1.08756	1.62289	1.35408	1.14896
EPHA1__protein_coding__ENSG00000146904.8	-1.0336	-1.19889	-1.76315	-1.10213	1.24913	1.10964	1.49448	1.24453

## Sheet: Fig-4F
Fig. 4F - source material
condition	values	hours	donor
+Vector	1	0	1
+Vector	1.49	24	1
+Vector	0.94	48	1
+Vector	1.11	0	2
+Vector	1.29	24	2
+Vector	1.22	48	2
Ralteg+vector	1.01	0	1
Ralteg+vector	1.12	24	1
Ralteg+vector	1.31	48	1
Ralteg+vector	1.05	0	2
Ralteg+vector	1.03	24	2
Ralteg+vector	0.95	48	2
+HIV	1.04	0	1
+HIV	2.36	24	1
+HIV	3.44	48	1
+HIV	1.18	0	2
+HIV	2.94	24	2
+HIV	4.91	48	2
Ralteg+HIV	0.98	0	1
Ralteg+HIV	1.12	24	1
Ralteg+HIV	1.36	48	1
Ralteg+HIV	1.16	0	2
Ralteg+HIV	1.28	24	2
Ralteg+HIV	1.97	48	2

## Sheet: Fig-4G
Fig. 4G - source material
	Growth	siRNA	Days	values	Donor
0	Growth	Nontargeting	0	1	10
1	Growth	Nontargeting	3	2.4	10
2	Growth	Nontargeting	7	2.1	10
3	Growth	Nontargeting	10	2.62	10
4	Growth	Nontargeting	14	2.44	10
5	Growth	Nontargeting	0	1	13
6	Growth	Nontargeting	3	2.2	13
7	Growth	Nontargeting	7	2.52	13
8	Growth	Nontargeting	10	2.57	13
9	Growth	Nontargeting	14	2.52	13
10	Growth	Si-KLF2	0	1	10
11	Growth	Si-KLF2	3	2.5	10
12	Growth	Si-KLF2	7	3.71	10
13	Growth	Si-KLF2	10	4.4	10
14	Growth	Si-KLF2	14	5.33	10
15	Growth	Si-KLF2	0	1	13
16	Growth	Si-KLF2	3	2.4	13
17	Growth	Si-KLF2	7	3.58	13
18	Growth	Si-KLF2	10	4.12	13
19	Growth	Si-KLF2	14	4.25	13

## Sheet: Fig-4H
Fig. 4H, source material
Growth	siRNA	Days	values	Donors
Cyclin D3+ B1+	Nontargeting	0	89	10
Cyclin D3+ B1+	Nontargeting	3	62.9	10
Cyclin D3+ B1+	Nontargeting	7	55.5	10
Cyclin D3+ B1+	Nontargeting	10	42.3	10
Cyclin D3+ B1+	Nontargeting	14	23.4	10
Cyclin D3+ B1+	Nontargeting	0	90	13
Cyclin D3+ B1+	Nontargeting	3	57.8	13
Cyclin D3+ B1+	Nontargeting	7	52.3	13
Cyclin D3+ B1+	Nontargeting	10	38.5	13
Cyclin D3+ B1+	Nontargeting	14	21.2	13
Cyclin D3+ B1+	Si-KLF2	0	90	10
Cyclin D3+ B1+	Si-KLF2	3	72.4	10
Cyclin D3+ B1+	Si-KLF2	7	68.6	10
Cyclin D3+ B1+	Si-KLF2	10	61.2	10
Cyclin D3+ B1+	Si-KLF2	14	57.89	10
Cyclin D3+ B1+	Si-KLF2	0	90	13
Cyclin D3+ B1+	Si-KLF2	3	68.3	13
Cyclin D3+ B1+	Si-KLF2	7	62.5	13
Cyclin D3+ B1+	Si-KLF2	10	63.3	13
Cyclin D3+ B1+	Si-KLF2	14	58.6	13
