# Supplementary material for: HIV infection reprogrammes CD4+ T cells for quiescence and entry into proviral latency
Source: Nat Microbiol. 2025 Sep 26;10(10):2454–71. doi: 10.1038/s41564-025-02128-y (PMC12488490; doi:10.1038/s41564-025-02128-y)
Supplement: Supplementary file 9 — Statistical source data. [file 41564_2025_2128_MOESM9_ESM.xlsx]

## Sheet: Fig-6B
	Cells above/below AF647 anti-Ki67 brightness 2000 threshold	Cells above/below AF647 anti-Ki67 brightness 2000 threshold normalized to uninfected	Donors
mock_2_Th17_10	7.83	1	10
rev_mut_HIV_2_Th17_10	2.2	0.280971	10
WT_HIV_2_Th17_10	1.24	0.158365	10
mock_2_Th17_13	4.24	1	13
rev_mut_HIV_2_Th17_13	0.83	0.195755	13
WT_HIV_2_Th17_13	1.19	0.28066	13

## Sheet: Fig-6C
Fig. 6C
condition	MFI	Donor
Uninfected	1952.86	10
Uninfected	1574.66	13
+Rev mut HIV	1380.88	10
+Rev mut HIV	1144.21	13
+WT HIV	1296.89	10
+WT HIV	1121.03	13
