# Supplementary material for: HIV infection reprogrammes CD4+ T cells for quiescence and entry into proviral latency
Source: Nat Microbiol. 2025 Sep 26;10(10):2454–71. doi: 10.1038/s41564-025-02128-y (PMC12488490; doi:10.1038/s41564-025-02128-y)
Supplement: Supplementary file 10 — Statistical source data. [file 41564_2025_2128_MOESM10_ESM.xlsx]

## Sheet: Valadkhan_Extended-Data-Fig-1D-
gene name	transition into quiescence	GSE_data
TMOD2	1.31389	0.877685
INTU	1.26059	0.980962
KLHL3	1.52367	0.81584
MMRN1	1.35764	1.27684
SLC45A4	1.31202	1.50981
PLEKHA1	1.6736	0.961765
CSGALNACT1	1.56543	-2.04419
ZBTB20	2.72557	1.36091
F2RL1	2.72367	1.9089
CFH	1.79895	2.43672
RPS6KA5	2.53279	0.742788
SCML4	2.11677	1.44324
SEMA4C	2.23749	0.841375
TIPARP	2.0354	1.04722
GPAT3	3.52196	2.52369
HLF	3.18915	3.70677
MYH10	-1.67265	1.77127
SLC2A3	-1.93135	1.69624
KLF5	-1.40341	1.87302
ELL2	-2.47935	1.69262
LMNA	-2.9763	1.58183
STX11	-1.63236	0.854423
CTDSPL	-1.76839	0.945052
ARHGEF5	-1.86844	0.855156
ENO2	-1.89338	0.869452
CAMTA1	-1.48027	0.921568
ARHGAP21	-1.43627	1.17423
ARG2	-3.28356	1.96102
EMP1	-3.92147	1.67528
ZNF165	-3.96744	2.2138
POLD3	-2.3172	-0.860801
DTYMK	-2.31163	-0.771378
HADH	-2.24946	-0.758233
PRDX3	-2.20936	-0.952121
SLC29A1	-2.6028	-0.591963
MIS18A	-2.51201	-0.610136
DBI	-2.51377	-0.951763
WDR76	-2.49159	-0.993232
NME1	-2.43865	-1.03321
RFC2	-2.38287	-0.974553
MCM6	-2.55092	-0.807047
RPA3	-2.45694	-1.29782
FAM45A	-2.43373	-1.35346
HELLS	-2.36716	-1.31337
MCM3	-2.32429	-1.22996
RANBP1	-2.31248	-1.24219
CCNE2	-2.72716	-0.910357
WDR34	-2.68844	-0.977639
TMPO	-2.58109	-1.2109
ADA	-2.56242	-1.26823
RFC5	-1.97643	-0.984312
ACOT7	-1.93738	-0.881391
SCCPDH	-2.01175	-0.783058
UQCRC1	-1.95768	-0.725195
MAD2L2	-2.05137	-1.04818
C1QBP	-1.96214	-1.16945
ARL6IP6	-1.84152	-0.986507
ACTN1	-1.80241	-1.04864
YIF1B	-1.73551	-0.977854
PSMB3	-1.85082	-0.759858
LCP1	-1.83879	-1.45038
ASRGL1	-1.79391	-1.30919
ABHD17C	-2.23357	-1.78095
COTL1	-2.23163	-2.08544
KDELC2	-1.12404	-1.1963
STT3A	-1.10153	-1.14374
CASP8AP2	-1.09383	-1.04331
DDOST	-1.15788	-0.847089
SNRPD3	-1.1016	-0.885368
DGUOK	-1.05085	-0.747517
TMCO1	-1.00378	-0.636876
PDIA6	-1.54303	-1.21525
SMC1A	-1.48368	-1.21686
HDDC2	-1.39078	-1.13821
CALR	-1.34922	-1.16675
VPS25	-1.50918	-0.851049
CEP78	-1.47329	-0.825924
HACD3	-1.43081	-0.993512
HNRNPA2B1	-1.59138	-0.955974
SLC35F2	-1.57043	-0.866499
FAM60A	-1.38977	-0.770861
EEF1E1	-1.36263	-0.877142
RAP1GDS1	-1.29095	-0.988217
GPX7	-1.24887	-0.990765
CXCR4	-1.26611	-1.70863
PDK1	-1.23372	-1.61472
CD38	-1.12085	-1.55099
PPIF	-1.24086	-1.4267
P4HB	-1.43668	-1.81273
PM20D2	-1.49937	-1.48426
CDCA7	-3.44673	-1.79908
E2F7	-3.35772	-2.05669
MCM4	-3.20554	-2.01161
RAD51AP1	-3.4361	-2.2728
CKS1B	-4.02006	-1.58207
CENPW	-3.87133	-1.51329
FOXM1	-3.91689	-0.873205
DTL	-3.79087	-1.14968
IQGAP3	-3.5805	-0.789031
RAD51	-3.53095	-0.985095
FANCI	-3.60171	-1.18453
RNASEH2A	-3.36128	-1.37645
CDC6	-3.0921	-1.55348
PLK4	-3.31947	-0.942705
GPI	-2.86988	-0.991306
CTNNAL1	-2.85858	-1.20072
GMNN	-2.81424	-1.5167
PCNA	-3.13992	-1.18845
MAD2L1	-2.9995	-1.29904
TUBB	-3.06896	-1.03295
DHFR	-2.80583	-1.88048
ANLN	-4.71027	-2.46535
RRM2	-4.64587	-2.52732
NUF2	-4.78513	-2.23389
SHCBP1	-4.32178	-2.62306
E2F8	-4.26639	-2.60104
BIRC5	-5.13771	-1.18675
UBE2C	-5.1369	-0.98401
TOP2A	-5.00603	-1.75452
MYBL2	-4.4275	-1.18558
MKI67	-4.4151	-1.11811
E2F2	-4.40304	-1.27422
EXO1	-4.49028	-0.790127
NCAPH	-4.6011	-1.15418
TTK	-4.43795	-1.94634
TYMS	-4.43022	-1.87319
UHRF1	-3.3194	-3.14744
