# Supplementary material for: HIV infection reprogrammes CD4+ T cells for quiescence and entry into proviral latency
Source: Nat Microbiol. 2025 Sep 26;10(10):2454–71. doi: 10.1038/s41564-025-02128-y (PMC12488490; doi:10.1038/s41564-025-02128-y)
Supplement: Supplementary file 11 — Statistical source data. [file 41564_2025_2128_MOESM11_ESM.xlsx]

## Sheet: Ext-Data-Fig-2A
Extended Data Fig. 2A source material
sample name	Batch	Polarization	Condition	HIV infection status	Timepoint	HIV expression level in transcripts per million (TPM) in tpm
Th17Av27	V3	Th17	activated	Infected	24 hours after TCR stimulation and switching to proliferative media	5070.08
Th17-Av27_v2	V2	Th17	activated	Infected	24 hours after TCR stimulation and switching to proliferative media	6024.19
Th1Av27	V3	Th1	activated	Infected	24 hours after TCR stimulation and switching to proliferative media	8392.58
Th1Av27_v2	V2	Th1	activated	Infected	24 hours after TCR stimulation and switching to proliferative media	8929.42
Th2Av27	V3	Th2	activated	Infected	24 hours after TCR stimulation and switching to proliferative media	8935.36
Th2Av27_v2	V2	Th2	activated	Infected	24 hours after TCR stimulation and switching to proliferative media	8112.99
TregAv27	V3	Treg	activated	Infected	24 hours after TCR stimulation and switching to proliferative media	8186.87
Treg-Av27_v2	V2	Treg	activated	Infected	24 hours after TCR stimulation and switching to proliferative media	8772.81
Th17EMv27	V3	Th17	proliferating	Mock	72 hpi in proliferative media	9.499
Th17-Ev27_v2	V2	Th17	proliferating	Infected	72 hpi in proliferative media	5913.27
Th17Ev27	V3	Th17	proliferating	Infected	72 hpi in proliferative media	5976.68
Th1EMv27	V3	Th1	proliferating	Mock	72 hpi in proliferative media	10.8448
Th1Ev27	V3	Th1	proliferating	Infected	72 hpi in proliferative media	4384.78
Th1Ev27	V3	Th1	proliferating	Infected	72 hpi in proliferative media	4503.78
Th1Ev27_v2	V2	Th1	proliferating	Infected	72 hpi in proliferative media	5916.64
Th2EMv27	V3	Th2	proliferating	Mock	72 hpi in proliferative media	14.2306
Th2Ev27	V3	Th2	proliferating	Infected	72 hpi in proliferative media	4492.74
Th2Ev27_v2	V2	Th2	proliferating	Infected	72 hpi in proliferative media	5813.18
TregEMv27	V3	Treg	proliferating	Mock	72 hpi in proliferative media	10.8195
Treg-Ev27_v2	V2	Treg	proliferating	Infected	72 hpi in proliferative media	4386.13
TregEv27	V3	Treg	proliferating	Infected	72 hpi in proliferative media	5820.36
TregEv27	V3	Treg	proliferating	Infected	72 hpi in proliferative media	5738.64
Th17Qv27	V3	Th17	quiescent	Infected	After 2 weeks in quiescence-inducing media	245.902
Th17-Qv27_v2	V2	Th17	quiescent	Infected	After 2 weeks in quiescence-inducing media	989.944
Th1Qv27	V3	Th1	quiescent	Infected	After 2 weeks in quiescence-inducing media	1162.69
Th1Qv27_v2	V2	Th1	quiescent	Infected	After 2 weeks in quiescence-inducing media	983.363
Th2Qv27	V3	Th2	quiescent	Infected	After 2 weeks in quiescence-inducing media	1367.45
Th2Qv27_v2	V2	Th2	quiescent	Infected	After 2 weeks in quiescence-inducing media	972.33
TregQv27	V3	Treg	quiescent	Infected	After 2 weeks in quiescence-inducing media	969.248
Treg-Q1v27_v2	V2	Treg	quiescent	Infected	After 2 weeks in quiescence-inducing media	1571.59
Treg-Q2v27_v2	V2	Treg	quiescent	Infected	After 2 weeks in quiescence-inducing media	1577.69
Treg-Q3v27_v2	V2	Treg	quiescent	Infected	After 2 weeks in quiescence-inducing media	1580.5
Treg-Q4v27_v2	V2	Treg	quiescent	Infected	After 2 weeks in quiescence-inducing media	1582.07

## Sheet: Ext-Data_Fig-2C
Extended Data Fig. 2C source material
UID	72 hpi HIV	Vector-infected quiescent
MC5R	7.51813	5.0432
GPR152	7.07789	4.08638
B3GALT2	6.25301	3.8409
SMPD3	6.77451	2.21233
LRFN2	7.02875	7.66915
AR	4.5649	3.10383
ZBP1	4.77239	1.97801
CD96	3.42769	3.97104
KLF2	3.64746	3.78506
TMEM221	2.75774	4.69309
SMIM10L2A	3.50075	5.37342
ACER1	4.05256	4.78903
CACNA1D	4.13913	5.25976
TMEM229B	4.48219	4.99181
KRT86	2.28191	5.66518
SLC52A1	2.87415	3.59775
KLRB1	3.23154	3.22685
NLRP6	3.69197	3.02917
CDHR2	3.86116	2.127
PTGDR2	3.98752	2.09402
PTPRO	3.1525	2.58423
PGGHG	2.96837	2.44886
COLQ	2.82364	2.97682
CXCR6	2.77685	2.92741
TNS1	3.2346	2.13651
KCNB1	3.31039	2.12963
TAS2R30	3.40912	2.2967
SLC36A2	3.11013	1.97412
RNF144A	2.03643	3.64358
FCGBP	1.90152	3.65712
TCP11L2	2.10418	3.52506
ZNF467	2.37923	3.51672
TNFRSF10A	2.20677	2.49746
MXD4	2.37152	2.41329
ITM2B	2.31312	2.73141
GRID2IP	2.38312	2.59987
GPRASP1	2.05865	2.66431
SCML1	2.1244	2.64555
TMEM63A	1.94788	2.73035
YPEL3	2.09048	2.83897
ADAMTS10	1.9737	2.86369
LZTS3	2.10188	3.04119
TMEM150A	1.9615	3.16538
PDE3B	2.04522	2.44146
GPR35	2.12499	2.3191
TTN	2.08019	2.01838
SLC35D2	2.54205	2.23136
CUBN	2.66692	2.00393
PMEL	2.41868	2.10992
GLT1D1	-3.31816	-3.05208
ABCG2	-3.38386	-2.94823
MAP1B	-3.59524	-2.63692
RIMKLA	-3.99949	-2.80391
ARFGEF3	-4.0498	-2.7237
RAB32	-3.08563	-3.67884
TEAD4	-3.02855	-3.65115
TCEAL9	-2.63628	-4.30267
SCARB1	-3.02179	-3.09025
EPDR1	-3.00911	-2.97715
SHB	-2.83459	-3.25202
GLB1L2	-2.6578	-3.24835
P4HA2	-2.68902	-3.13535
B4GALT2	-2.64191	-3.57617
AK4	-2.9712	-3.37909
EAF2	-2.68966	-2.9923
NRIP3	-2.94313	-2.75303
CLGN	-2.6032	-2.63942
MYB	-3.93647	-3.88787
HILPDA	-3.91167	-3.865
SLC16A9	-4.36365	-3.90324
CPVL	-3.33606	-4.52654
ANKRD37	-3.67993	-4.30123
DGKG	-3.37669	-4.20578
NAPSA	-3.45318	-4.06689
SMIM10	-3.60473	-4.04537
FABP5	-3.36515	-3.96481
E2F5	-3.69466	-3.82597
PLOD2	-3.67925	-3.6782
MT1G	-4.8663	-5.65753
PYGL	-4.87659	-5.43923
GALNT18	-4.49656	-6.11024
TUBB3	-5.43558	-5.38181
TERT	-4.42445	-7.57081
GATM	-5.14073	-4.3788
ABCA1	-5.49994	-4.29945
MAPK12	-5.87986	-3.65735
KISS1R	-5.05701	-3.73381
KIF26A	-3.67207	-5.50695
YBX2	-3.35971	-5.49628
PFKFB4	-3.9475	-5.16476
PTPRF	-3.34309	-5.24166
CENPV	-3.32081	-5.06508
CAVIN3	-2.77921	-5.70781
CCNA1	-2.7461	-5.53863
BATF3	-3.24583	-5.87996
MYOF	-3.2696	-5.81627
ARMCX1	-3.06543	-5.97394
ZBTB32	-2.86759	-6.42943
CIART	-4.16388	-5.60689

## Sheet: Ext-Data-Fig-2E
Extended Data Fig. 2F source material
conditions	Donor6	Donor13
CD25 MFI
HIV infected, 48hpi	474	617
Mock infected, 48h post mock infection	185	312
Cyclin D3 MFI
HIV infected, 48hpi	682	1034
Mock infected, 48h post mock infection	1201	1248
Ki67 MFI
HIV infected, 48hpi	592	736
Mock infected, 48h post mock infection	1234	1139

## Sheet: Ext-Data-Fig-2F
Extended Data Fig. 2F source material
	Day2	Day6	Day7
CCNB1__protein_coding__ENSG00000134057.15	7459.72	2966.45	7800.32
CCND3__protein_coding__ENSG00000112576.13	12083	3556.17	11091.6
CD40LG__protein_coding__ENSG00000102245.8	6255.64	4006.44	10204.4
CD40__protein_coding__ENSG00000101017.14	56.3482	42.4262	44.9329
CD69__protein_coding__ENSG00000110848.8	2848.26	1244.83	650.718
IL2RA__protein_coding__ENSG00000134460.18	34617.2	12728.9	17787
IL2RB__protein_coding__ENSG00000100385.14	22724	26994.1	27272.2
IL2RG__protein_coding__ENSG00000147168.13	11485.4	10345.7	8696.83
MKI67__protein_coding__ENSG00000148773.14	32463	18323.4	39511.3
MYC__protein_coding__ENSG00000136997.20	11578.6	2419.25	2207.87
TFRC__protein_coding__ENSG00000072274.13	47726.8	12957.4	36230.8
