# Supplementary material for: HIV infection reprogrammes CD4+ T cells for quiescence and entry into proviral latency
Source: Nat Microbiol. 2025 Sep 26;10(10):2454–71. doi: 10.1038/s41564-025-02128-y (PMC12488490; doi:10.1038/s41564-025-02128-y)
Supplement: Supplementary file 12 — Statistical source data. [file 41564_2025_2128_MOESM12_ESM.xlsx]

## Sheet: Ext-Data_Fig-3E
Extended Data Fig. 3E source data				Mean AF647-Ki67 fluorescence	Standard deviation AF647-Ki67 fluorescence	Mean PE-CyclinD3 fluorescence	Standard deviation PE-CyclinD3 fluorescence
Id	Total	Percent	%Gate	MeanX	rSDX	MeanY	rSDY
R10	10000	50.17	100	1033.84	403.31	5498.13	2888.43
TH17-3-19-20-Uninfected-Day2
Id	Total	Percent	%Gate	MeanX	rSDX	MeanY	rSDY
R10	10000	51.65	100	1035.65	404.89	5338.1	2851.9
-TH17-3-19-20-Uninfected-Day4_003
Id	Total	Percent	%Gate	MeanX	rSDX	MeanY	rSDY
R10	10000	82.42	100	427.1	144.59	2771.85	1123.72
-TH17-3-19-20-Uninfected-Day6_004
Id	Total	Percent	%Gate	MeanX	rSDX	MeanY	rSDY
R10	10000	82.09	100	426.82	141.37	2744.7	1114
-TH17-3-19-20-Uninfected-Day8_005
Id	Total	Percent	%Gate	MeanX	rSDX	MeanY	rSDY
R10	10000	76.34	100	524.96	210.36	7056.34	2492.6
-TH17-3-19-20-HIVinfected-Day2_006
Id	Total	Percent	%Gate	MeanX	rSDX	MeanY	rSDY
R10	10000	16.75	100	370.67	112.25	1386.47	619.93
-TH17-3-19-20-HIVinfected-Day4_007
Id	Total	Percent	%Gate	MeanX	rSDX	MeanY	rSDY
R10	10000	33.4	100	289.34	116.16	1110.92	350.84
-TH17-3-19-20-HIVinfected-Day6_008 - Copy
Id	Total	Percent	%Gate	MeanX	rSDX	MeanY	rSDY
R10	10000	32.78	100	281.4	110.54	1061.05	324.39
-TH17-3-19-20-HIVinfected-Day8_009
Id	Total	Percent	%Gate	MeanX	rSDX	MeanY	rSDY
R10	10000	30.2	100	540.81	214.56	5584.33	1633.25

## Sheet: Ext-Data_Fig-3G
Extended Data Fig. 3G source data
	Uninfected	HIV infected
Day 0	70.95
Day 2	71.56	65.07
Day 4	90.45	76.98
Day 6	90.4	75.7
Day 8	87.4	68.5
