# Supplementary material for: HIV infection reprogrammes CD4+ T cells for quiescence and entry into proviral latency
Source: Nat Microbiol. 2025 Sep 26;10(10):2454–71. doi: 10.1038/s41564-025-02128-y (PMC12488490; doi:10.1038/s41564-025-02128-y)
Supplement: Supplementary file 13 — Statistical source data. [file 41564_2025_2128_MOESM13_ESM.xlsx]

## Sheet: Ext-Data-Fig-4A
Extended Data Fig. 4A - source material
gene	FC	mSigDB
XK	-4.06651	-1
FABP5	-3.36515	-1
PPIF	-2.27505	-1
NPM3	-2.05056	-1
POLE2	-1.76988	-1
CDC25A	-1.74636	-1
CHEK1	-1.66286	-1
CSE1L	-1.65916	-1
GINS2	-1.61813	-1
RFC4	-1.61583	-1
SLC7A5	-1.60607	-1
MCM10	-1.56719	-1
CDC45	-1.54358	-1
MCM6	-1.51766	-1
MCM4	-1.5151	-1
DUT	-1.47356	-1
MCM2	-1.45205	-1
DTL	-1.44218	-1
VRK1	-1.41009	-1
RFC3	-1.40904	-1
FEN1	-1.39204	-1
CDC6	-1.3666	-1
BUB1B	-1.3643	-1
GINS1	-1.34729	-1
BUB1	-1.33412	-1
TRIP13	-1.30035	-1
MELK	-1.28906	-1
CCNE1	-1.26953	-1
SNRNP25	-1.26775	-1
RNASEH2A	-1.22427	-1
GMNN	-1.22247	-1
ATP5G3	-1.2106	-1
MCM5	-1.20495	-1
CEP55	-1.20273	-1
MSH2	-1.19362	-1
ZWINT	-1.1895	-1
TK1	-1.18447	-1
MAD2L1	-1.17717	-1
CDC20	-1.16843	-1
SMC2	-1.15422	-1
DLGAP5	-1.14966	-1
VDAC3	-1.12178	-1
CKS1B	-1.08465	-1
NUP85	-1.07912	-1
NCAPG	-1.0675	-1
HAT1	-1.05806	-1
KIF2C	-1.03994	-1
BIRC5	-1.03484	-1
TYMS	-1.00773	-1
CCNA2	-0.978607	-1
NDC80	-0.977521	-1
DSCC1	-0.973073	-1
AMMECR1	-0.964204	-1
RRM2	-0.962961	-1
KIF11	-0.945038	-1
RRM1	-0.904938	-1
LEPR	-0.896339	-1
COTL1	-0.869897	-1
PRC1	-0.858119	-1
GGH	-0.853273	-1
DHFR	-0.839432	-1
CDK1	-0.835856	-1
CCNB2	-0.803271	-1
CDKN3	-0.788163	-1
PCNA	-0.675518	-1
CENPM	-0.631089	-1
RACGAP1	-0.587248	-1
MINPP1	-0.419095	-1
AQP3	0.875475	-1
RBPMS	-2.64696	1
DST	-1.46625	1
EMP1	-1.45836	1
FXR1	-1.02534	1
EVI2A	1.09338	1
KYNU	1.19236	1
TSPAN31	1.2802	1
PMCH	1.34978	1
ALOX5	2.14736	1
HIST1H2BK	2.20593	1
TNFSF4	2.25072	1
HIST1H2AC	2.6972	1
HIST2H2BE	2.97979	1

## Sheet: Ext-Data-Fig-4B
Extended Data Fig. 4B - source material
NAME	HIV 72 hpi	GSE24739
TOM1L1	-2.71668	0.785768
USP6NL	-2.46971	0.844816
ENO2	-1.02981	0.869452
FZD7	-3.00798	1.27118
ZC3H12C	-1.20465	1.3512
PRSS23	-2.38784	1.41822
CHRM3	-3.68542	1.42649
GUCY1B3	-1.34315	1.44067
EMP1	-1.45836	1.67528
ELL2	-2.33238	1.69262
RBPMS	-2.64696	1.73431
MYH10	-1.33745	1.77127
MLF1	-1.99175	1.9334
ARG2	-1.47367	1.96102
ELOVL7	-2.04551	2.02449
PTK2	-2.96717	2.04118
HLF	1.74286	3.70677
CFH	4.05947	2.43672
INPP4B	1.41902	1.98558
TC2N	3.04025	1.91992
F2RL1	1.67373	1.9089
TSPAN6	3.00469	1.71017
SCML4	1.51235	1.44324
ZBTB20	1.46869	1.36091
HIST2H2BE	2.97979	1.3234
MMRN1	3.73341	1.27684
INTU	1.20174	0.980962
PLEKHA1	1.76533	0.961765
KLHL3	1.14144	0.81584
RPS6KA5	1.89158	0.742788
ADA	1.10765	-1.26823
TSPOAP1	3.76065	-2.09849
CYGB	4.13214	-2.44254
AKAP12	-3.06253	-4.22348
UHRF1	-1.29333	-3.14744
SHCBP1	-1.41503	-2.62306
ANLN	-1.08137	-2.46535
MCM4	-1.5151	-2.01161
TTK	-1.11504	-1.94634
TYMS	-1.00773	-1.87319
CDCA7	-1.1668	-1.79908
ABHD17C	-1.58517	-1.78095
KCNE5	-1.8461	-1.67454
PLD1	-2.46896	-1.66792
CKS1B	-1.08465	-1.58207
CDC6	-1.3666	-1.55348
GMNN	-1.22247	-1.5167
PM20D2	-1.31636	-1.48426
PPIF	-2.27505	-1.4267
RNASEH2A	-1.22427	-1.37645
ASRGL1	-1.01769	-1.30919
MAD2L1	-1.17717	-1.29904
RANBP1	-1.83911	-1.24219
MCM3	-1.28369	-1.22996
PDIA6	-1.34069	-1.21525
CTNNAL1	-1.71726	-1.20072
BIRC5	-1.03484	-1.18675
MYBL2	-1.33365	-1.18558
FANCI	-1.10323	-1.18453
C1QBP	-1.94235	-1.16945
NCAPH	-1.35854	-1.15418
DTL	-1.44218	-1.14968
FKBP11	-1.46435	-1.11813
DHTKD1	-1.29415	-1.04153
NME1	-1.98958	-1.03321
TUBB	-1.22113	-1.03295
GPI	-1.70726	-0.991306
RFC5	-1.26819	-0.984312
RFC2	-1.39	-0.974553
HNRNPA2B1	-1.18871	-0.955974
PRDX3	-1.34977	-0.952121
DBI	-1.19768	-0.951763
PLK4	-1.20888	-0.942705
GALNT14	-7.14164	-0.894995
ACOT7	-1.31934	-0.881391
EEF1E1	-1.57042	-0.877142
FOXM1	-1.00527	-0.873205
SLC35F2	-1.84839	-0.866499
POLD3	-1.26737	-0.860801
MCM6	-1.51766	-0.807047
EXO1	-1.45976	-0.790127
SCCPDH	-1.98029	-0.783058
DTYMK	-1.19571	-0.771378
GTF2H2C	-1.22515	-0.753839
UQCRC1	-1.17332	-0.725195
MIS18A	-1.34893	-0.610136
SLC29A1	-2.18831	-0.591963

## Sheet: Ext-Data-Fig-4C
Extended Data Fig. 4C - source material
UID	FC	GRAHAM_NORMAL_QUIESCENT_VS_NORMAL_DIVIDING_UP/down
CXCL13	-9.15818	1
IL1B	-7.88125	1
CXCL11	-7.22816	1
TGFB1I1	-3.69651	1
EMP1	-3.55754	1
RBPMS	-3.23824	1
EBI3	-1.74486	1
PPFIBP1	-1.55102	1
DST	-1.39532	1
CYTIP	-1.31874	1
FXR1	-1.27747	1
GBP2	-1.23752	1
EVI2A	1.09481	1
TNFSF10	1.19127	1
PMCH	1.28641	1
TNFSF4	1.3773	1
KYNU	1.39257	1
ANKRD12	1.42666	1
TSPAN31	1.72699	1
HIST1H2BK	2.14713	1
HIST1H2AC	2.51857	1
VNN1	2.7928	1
HIST2H2BE	3.59894	1
PTGS2	6.54036	1
CDC20	-6.71503	-1
DLGAP5	-6.44063	-1
TYMS	-6.43353	-1
BIRC5	-6.26179	-1
TRIP13	-6.10526	-1
CCNB2	-6.06692	-1
CDC45	-6.06639	-1
MCM10	-6.00916	-1
RRM2	-5.97369	-1
CEP55	-5.95893	-1
CCNA2	-5.82719	-1
KIF15	-5.74501	-1
KIF2C	-5.72204	-1
DSCC1	-5.72056	-1
TK1	-5.6702	-1
CDK1	-5.58068	-1
GINS2	-5.53395	-1
MELK	-5.47225	-1
FABP5	-5.35134	-1
CDC6	-5.34547	-1
DTL	-5.31464	-1
XK	-5.23562	-1
BUB1B	-5.23078	-1
POLE2	-5.12772	-1
TOP2A	-5.1149	-1
NCAPG	-5.04897	-1
CDC25A	-5.04424	-1
RAD51AP1	-5.01386	-1
BUB1	-4.99319	-1
CENPM	-4.95924	-1
ZWINT	-4.93941	-1
CDKN3	-4.93737	-1
KIF18B	-4.84778	-1
MCM4	-4.76542	-1
MCM2	-4.74565	-1
CHEK1	-4.69553	-1
KIF11	-4.57967	-1
GINS1	-4.46353	-1
PRC1	-4.35582	-1
GGH	-4.31829	-1
NDC80	-4.23204	-1
NUSAP1	-4.15087	-1
FEN1	-4.14566	-1
APOBEC3B	-3.91119	-1
SNRNP25	-3.88319	-1
MCM6	-3.81094	-1
CKS1B	-3.79933	-1
RFC3	-3.76032	-1
CCNE2	-3.73109	-1
CCNE1	-3.67117	-1
DUT	-3.60817	-1
DHFR	-3.57937	-1
MCM5	-3.54652	-1
GMNN	-3.47755	-1
RFC4	-3.43911	-1
OIP5	-3.42015	-1
RACGAP1	-3.2773	-1
SMC2	-3.22452	-1
PCNA	-3.20686	-1
RRM1	-3.09922	-1
RNASEH2A	-3.09409	-1
MAD2L1	-3.01425	-1
VRK1	-2.82325	-1
GZMB	-2.73002	-1
CSE1L	-2.4421	-1
MSH2	-2.29858	-1
NPM3	-2.23895	-1
SLC7A5	-2.19911	-1
HAT1	-2.1845	-1
PPIF	-2.16743	-1
COTL1	-2.14506	-1
ATP5G3	-2.09731	-1
VDAC3	-2.09097	-1
NUP85	-1.99288	-1
LEPR	-1.47207	-1
AMMECR1	-1.23409	-1
MINPP1	-0.83075	-1
CSF2RB	2.34633	-1
