# Supplementary material for: HIV infection reprogrammes CD4+ T cells for quiescence and entry into proviral latency
Source: Nat Microbiol. 2025 Sep 26;10(10):2454–71. doi: 10.1038/s41564-025-02128-y (PMC12488490; doi:10.1038/s41564-025-02128-y)
Supplement: Supplementary file 14 — Statistical source data. [file 41564_2025_2128_MOESM14_ESM.xlsx]

## Sheet: Ext-Data-Fig-5J
Extended Data Fig. 5J
	logFC	FDR	dataset
MYC	-3.86679	4.96742e-10	Katze2011
E2F2	-1.49395	2.38441e-07	Katze2011
E2F3	-1.29337	1.26246e-06	Katze2011
KLF2	4.64336	0.0063876	Katze2011
E2F1	-0.425996	0.0954703	Katze2011
MYC	-1.26428	3.44874e-14	Michienzi
KLF2	2.31781	9.40174e-09	Michienzi
E2F2	-0.145671	3.60055e-08	Michienzi
E2F1	-0.078425	8.04379e-07	Michienzi
E2F3	-0.086274	2.81832e-06	Michienzi
MYC	-1.57138	2.73955e-06	KarnV3
KLF2	3.64746	2.52321e-05	KarnV3
E2F1	-0.707916	0.00176596	KarnV3
E2F3	-0.469319	0.0499652	KarnV3
E2F2	0.382435	0.167939	KarnV3
