# Supplementary material for: HIV infection reprogrammes CD4+ T cells for quiescence and entry into proviral latency
Source: Nat Microbiol. 2025 Sep 26;10(10):2454–71. doi: 10.1038/s41564-025-02128-y (PMC12488490; doi:10.1038/s41564-025-02128-y)
Supplement: Supplementary file 15 — Statistical source data. [file 41564_2025_2128_MOESM15_ESM.xlsx]

## Sheet: Ext-Data-Fig-6B
Extended Data Fig. 6B source material
Normalized to Actin
Non-targeting1	1.13413
Non-targeting2	1.00047
Dsi-Myc-1	0.525294
Dsi-Myc-2	0.394985

## Sheet: Ext-Data-Fig-6C
Extended Data Fig. 6C source material
	Exp 124	Exp 137	Average	STDEV
nontargeting dsiRNA1	39	49	44	5
MYC dsiRNA #1	36	43	39.5	3.5
MYC dsiRNA #2	41	38	39.5	1.5

## Sheet: Ext-Data-Fig-6E
Extended Data Fig. 6E source material
Donor	Knockdown	Selected threshold	Ratio of Ki67-AF647 high to low cells	Ratio of Ki67-AF647 high to low cells normalized to NTDsiRNA1	Donors Averaged	SEM
13	Maxcyte_2_NTdsiRNA1	1000	0.579746	1	1	0
13	Maxcyte_2_MYCdsiRNA1	1000	0.407339	0.702616	0.589464	0.113153
13	Maxcyte_2_MYCdsiRNA2	1000	0.281556	0.485654	0.335407	0.150247
10	Maxcyte_2_NTdsiRNA1	2000	2.44586	1
10	Maxcyte_2_MYCdsiRNA1	2000	1.16499	0.476311
10	Maxcyte_2_MYCdsiRNA2	2000	0.452874	0.185159
	NT=non-targeting

## Sheet: Ext-Data-Fig-6G
Extended Data Fig. 6G source material
treatment	signal quantitation	Mean signal quantitation per group	SEM
DMSO	19461	16885.7	1291.49
DMSO	15426
DMSO	15770
RITA	42666.9	35855.6	2257.27
RITA	36216.3
RITA	41736.4
RITA	31708.2
RITA	28673.7
RITA	34132

## Sheet: Ext-Data-Fig-6H
Extended Data Fig. 6H source material
	Percent viable	Percent Ki67 + Cyclin D3 positive
Vehicle	90.53	50.17
TGFb/IL-8/IL-10	88.46	44.46
RITA	85.99	10.65
Simvastatin	84.41	12.68
Nutlin	67.25	19.45

## Sheet: Ext-Data-Fig-6K
Extended Data Fig. 6K source material
MYC and downstream genes	vehicle_hr24_donor11	RITA_hr24__donor11	vehicle_hr24_donor13	RITA_hr24_donor13	Donor11 DE	Donor13 DE	mean
MYC	11.8361	10.6027	10.6952	10.1749	-0.520303	-1.23335	-0.876827
UNG	11.196	10.446	11.5216	10.8603	-0.661289	-0.749938	-0.705614
NOLC1	11.3723	10.2981	11.2969	10.9256	-0.371362	-1.07426	-0.72281
HSPE1	9.82496	8.86419	9.83289	9.39232	-0.440573	-0.960773	-0.700673
SNRPG	10.7465	9.92481	10.363	9.88264	-0.480397	-0.821702	-0.651049
RANBP1	11.9148	10.9665	11.6069	11.1668	-0.440077	-0.948253	-0.694165
EIF4A1	13.5401	12.6911	13.1801	12.7013	-0.478758	-0.849039	-0.663898
HNRNPA2B1	14.3038	13.4525	13.7245	13.1657	-0.558822	-0.851282	-0.705052
MRTO4	10.1331	9.21189	9.89482	9.49985	-0.394972	-0.921254	-0.658113
EXOSC7	9.51175	8.79442	9.24555	8.79766	-0.447891	-0.717337	-0.582614
SNRPA1	10.809	9.88874	10.2831	10.0389	-0.244169	-0.920221	-0.582195
UTP20	11.4878	10.7665	11.3332	10.8719	-0.46125	-0.721311	-0.591281
UBE2L3	11.3641	10.7082	11.1	10.6439	-0.456149	-0.655913	-0.556031
POLD2	11.4424	10.6847	11.3476	11.0105	-0.337093	-0.757677	-0.547385
