# Supplementary material for: HIV infection reprogrammes CD4+ T cells for quiescence and entry into proviral latency
Source: Nat Microbiol. 2025 Sep 26;10(10):2454–71. doi: 10.1038/s41564-025-02128-y (PMC12488490; doi:10.1038/s41564-025-02128-y)
Supplement: Supplementary file 17 — Statistical source data. [file 41564_2025_2128_MOESM17_ESM.xlsx]

## Sheet: Ext-Data-Fig-7A
Extended Data Fig 7A source material
	TCR24h_WT_HIV	Expand_Mock	Expand_WT_HIV	Quies_WT_HIV	TCR24h_WT_HIV	Expand_Mock	Expand_WT_HIV	Quies_WT_HIV	TCR24h_WT_HIV	Expand_Mock	Expand_WT_HIV	Quies_WT_HIV	TCR24h_WT_HIV	Expand_Mock	Expand_WT_HIV	Quies_WT_HIV
KLF2	4.08746	9.10591	11.7207	11.1026	2.32193	6.55459	11.1649	11.5821	4.24793	8.04985	11.7932	12.2095	5.08746	7.88264	11.5817	11.7185
MYC	13.6734	12.7041	10.4533	11.6325	14.1093	12.6528	11.352	12.1306	14.0183	12.5641	11.1183	12.3807	14.1553	12.7657	11.0641	12.3415

## Sheet: Ext-Data-Fig-7B
Extended Data Fig 7B source material
	HIV24	HIV24	HIV24	Mock24	Mock24
KLF2	4.70044	4.80736	5.08746	1	0
MYC	8.5157	8.72792	8.74147	12.3482	12.5622

## Sheet: Ext-Data-Fig-7C
Extended Data Fig 7C source material
	Resting_Uninfected	Activated_Uninfected	Resting_Latently_Infected	Activated_Latently_Infected	Resting_Uninfected	Activated_Uninfected	Resting_Latently_Infected	Activated_Latently_Infected	Resting_Uninfected	Activated_Uninfected	Resting_Latently_Infected	Activated_Latently_Infected	Resting_Uninfected	Activated_Uninfected	Resting_Latently_Infected	Activated_Latently_Infected
KLF2	12.8297	3.90689	12.6391	3.90689	12.2186	3.58496	11.9144	2.58496	12.7358	4.75489	12.4305	3.90689	12.5729	4	12.2237	4.08746
MYC	13.0992	14.1644	12.8043	14.2527	12.8906	14.3259	12.3869	14.3367	12.891	14.5495	12.4424	14.5356	13.1529	14.162	12.577	14.2411

## Sheet: Ext-Data-Fig-7D
Extended Data Fig 7D source material
	HIV_DMSO_24h	HIV_DMSO_8h	HIV_TCR_24h	HIV_TCR_8h	mock_DMSO_24h	mock_DMSO_8h	mock_TCR_24h	mock_TCR_8h
KLF2	12.3348	12.5765	4.75489	5.08746	12.3939	12.5476	4.16993	5.49185
MYC	13.8499	13.8276	15.5321	15.497	13.5865	13.5675	15.0763	16.0121

## Sheet: Ext-Data-Fig-7E
Extended Data Fig 7E source material
	reactivated0h	reactivated0h	reactivated2h	reactivated2h	reactivated4h	reactivated4h	reactivated6h	reactivated6h	reactivated24h	reactivated24h	reactivated72h	reactivated72h
KLF2	14.3595	14.5176	10.9381	11.1855	8.49985	8.66888	7.07682	7.15987	5.08746	5.20945	5.24793	5.24793
MYC	12.5075	12.6041	14.7881	14.7774	15.4849	15.3286	15.2567	15.2304	13.7068	13.7468	13.5757	13.5552

## Sheet: Ext-Data-Fig-7F
Extended Data Fig 7F source material
Gene names	average differential expression after HIV infection	fullname
EEF2	-7.6736	eukaryotic translation elongation factor 2provided by HGNC
TFAP4	-7.33137	transcription factor AP-4provided by HGNC
HIVEP3	-4.68141	HIVEP zinc finger 3provided by HGNC
DNAJC25	-4.54086	DnaJ heat shock protein family (Hsp40) member C25provided by HGNC
CD320	-4.45184	CD320 moleculeprovided by HGNC
BUD13	-4.37157	BUD13 homologprovided by HGNC
DDX56	-4.04264	DEAD-box helicase 56provided by HGNC
MYC	-3.99141	MYC proto-oncogene
HK2	-3.70513	hexokinase 2provided by HGNC
GNL3	-3.4317	G protein nucleolar 3provided by HGNC
PUS7	-3.22924	pseudouridine synthase 7provided by HGNC
SLC29A1	-3.12849	solute carrier family 29 member 1 (Augustine blood group)provided by HGNC
SRSF7	-3.06436	serine and arginine rich splicing factor 7provided by HGNC
SEH1L	-2.81428	SEH1 like nucleoporinprovided by HGNC
KIF20A	-2.72891	kinesin family member 20Aprovided by HGNC
LDHA	-2.65829	lactate dehydrogenase Aprovided by HGNC
FAM72B	-2.63805	family with sequence similarity 72 member Bprovided by HGNC
UHRF1	-2.54738	ubiquitin like with PHD and ring finger domains 1provided by HGNC
WDR4	-2.53144	WD repeat domain 4provided by HGNC
PAICS	-2.52684	phosphoribosylaminoimidazole carboxylase and phosphoribosylaminoimidazolesuccinocarboxamide synthase
DKC1	-2.50726	dyskerin pseudouridine synthase 1provided by HGNC
POLR3G	-2.47261	RNA polymerase III subunit Gprovided by HGNC
CCNB1	-2.44496	cyclin B1provided by HGNC
NOLC1	-2.39541	nucleolar and coiled-body phosphoprotein 1provided by HGNC
HSP90AA1	-2.31301	heat shock protein 90 alpha family class A member 1provided by HGNC
FAM72C	-2.30583	family with sequence similarity 72 member Cprovided by HGNC
GNA15	-2.29209	G protein subunit alpha 15provided by HGNC
FAM216A	-2.2548	family with sequence similarity 216 member Aprovided by HGNC
PI4K2B	-2.25467	phosphatidylinositol 4-kinase type 2 betaprovided by HGNC
MYBBP1A	-2.23516	MYB binding protein 1aprovided by HGNC
JUN	3.02078	Jun proto-oncogene
IL10RA	3.04096	interleukin 10 receptor subunit alphaprovided by HGNC
CDKN1A	3.04194	cyclin dependent kinase inhibitor 1Aprovided by HGNC
OLFM2	3.0698	Olfactomedin 2
TUBB2A	3.1173	tubulin beta 2A class IIaprovided by HGNC
MAN1C1	3.13106	mannosidase alpha class 1C member 1provided by HGNC
TSC22D3	3.15307	TSC22 domain family member 3provided by HGNC
LRRN3	3.15465	leucine rich repeat neuronal 3provided by HGNC
MAML2	3.23228	mastermind like transcriptional coactivator 2provided by HGNC
STAT4	3.31617	signal transducer and activator of transcription 4provided by HGNC
SAT1	3.37392	spermidine/spermine N1-acetyltransferase 1provided by HGNC
EGR3	3.53618	early growth response 3provided by HGNC
HES2	3.54982	hes family bHLH transcription factor 2provided by HGNC
COL6A1	3.56778	collagen type VI alpha 1 chainprovided by HGNC
PHLDA3	3.6732	pleckstrin homology like domain family A member 3provided by HGNC
TNFRSF10D	3.7628	TNF receptor superfamily member 10dprovided by HGNC
BACH2	3.90328	BTB domain and CNC homolog 2provided by HGNC
GEM	4.24681	GTP binding protein overexpressed in skeletal muscleprovided by HGNC
SERPINE1	4.35039	serpin family E member 1provided by HGNC
TNFSF8	4.42999	TNF superfamily member 8provided by HGNC
MDGA1	4.43582	MAM domain containing glycosylphosphatidylinositol anchor 1provided by HGNC
RHOB	5.21088	ras homolog family member Bprovided by HGNC
ATF3	5.38806	activating transcription factor 3provided by HGNC
ZNF540	6.1967	zinc finger protein 540provided by HGNC
TMEM59L	6.30808	Transmembrane Protein 59 Like
FOSB	6.42424	FosB proto-oncogene
BBC3	6.79055	BCL2 binding component 3provided by HGNC
DNAH3	8.00796	dynein axonemal heavy chain 3provided by HGNC
DHRS2	9.12438	dehydrogenase/reductase 2provided by HGNC
KLF2	9.45073	Kruppel like factor 2provided by HGNC

## Sheet: Ext-Data-Fig-7G
Extended Data Fig 7G source material
	Normalized expression	AVG	STDEV	Donors
D6_naive	0.993275	1	0.102736	D6
D6_naive	1.10593			D6
D6_naive	0.900791			D6
D6_memory	0.105789	0.115635	0.00912772	D6
D6_memory	0.117299			D6
D6_memory	0.123816			D6
D6_QUECEL_quiescent	0.0951445	0.0891568	0.0161042	D6
D6_QUECEL_quiescent	0.101409			D6
D6_QUECEL_quiescent	0.0709165			D6
D6_memory_restim	0.00741296	0.00593799	0.00132906	D6
D6_memory_restim	0.00483344			D6
D6_memory_restim	0.00556758			D6
D10_naive	0.979862	1	0.0939658	D10
D10_naive	1.1024			D10
D10_naive	0.917736			D10
D10_memory	0.48756	0.486895	0.0185492	D10
D10_memory	0.505103			D10
D10_memory	0.468023			D10
D10_QUECEL_quiescent	0.155787	0.161144	0.00890621	D10
D10_QUECEL_quiescent	0.15622			D10
D10_QUECEL_quiescent	0.171425			D10
D10_memory_restim	0.0125484	0.0136123	0.00233021	D10
D10_memory_restim	0.0162846			D10
D10_memory_restim	0.0120039			D10
D13_naive	1.04097	1	0.272799	D13
D13_naive	1.25			D13
D13_naive	0.709034			D13
D13_memory	0.542211	0.4477	0.0841845	D13
D13_memory	0.420135			D13
D13_memory	0.380753			D13
D13_QUECEL_quiescent	0.0448399	0.0660423	0.0242327	D13
D13_QUECEL_quiescent	0.092457			D13
D13_QUECEL_quiescent	0.06083			D13
D13_memory_restim	0.0166069	0.0173095	0.00493708	D13
D13_memory_restim	0.0225602			D13
D13_memory_restim	0.0127614			D13
This study uses three donors, two sets of primers and a non-contemporaneous technical replicate using one of the primer sets.
To account for the impact of these variables, we used a linear mixed model.
Term	Effect (log₁₀)	z-score	Exact p-value	Fold Change (10^Effect)
Naive vs Th17+TGFb	1.011	12.4	< 1e−35	10.26×
Memory vs Th17+TGFb	0.481	5.9	3.64e−09	3.03×
Memory_restim vs Th17+TGFb	−0.943	−11.57	< 1e−30	0.114×

## Sheet: Ext-Data-Fig-7I
Extended Data Fig 7I source material
Donors	DsiRNA	KLF2 signal	Bknd		after removing bknd		Normalization to actin							Densitometry counts normalized to actin, then control	Normalizer			Final average	Final SEM	PVAL
															1.20279
D10	NTdsiRNA	201.05	121.51		79.54		0.8314			D10	NTdsiRNA	0.8314		1			NTdsiRNA	1	0
D10	KLF2 dsiRNA	171.13	120.84		50.29		0.517174			D10	KLF2 dsiRNA	0.517174		0.622052			KLF2	0.538848	0.0832045	0.031
															2.12415
D13	NTdsiRNA	83.84	35.11		48.73		0.470776			D13	NTdsiRNA	0.470776		1
D13	KLF2 dsiRNA	37.1	19		18.1		0.214506			D13	KLF2 dsiRNA	0.214506		0.455643
		Actin	Bknd
		136.5	76.84		59.66
		172.51	76.84		95.67
	NT=non-targeting	174.08	76.84		97.24
		169.65	76.84		92.81
		180.35	76.84		103.51
		161.22	76.84		84.38

## Sheet: Ext-Data-Fig-7J
Extended Data Fig 7J source material
dsiRNA	Donors	Days after isolation	Conc 1	Conc 2	Average conc	Viability 1	Viability 2	Average viability
NT dsiRNA	D10	9	1.19	1.04	1.115	77	76	76.5
KLF2 dsiRNA 1&2	D10	9	0.956	1.11	1.033	71	72	71.5
NT dsiRNA	D13	9	1.6	1.51	1.555	81	80	80.5
KLF2 dsiRNA 1&2	D13	9	1.52	1.34	1.43	80	80	80
NT=non-targeting

## Sheet: Ext-Data-Fig-7K
Extended Data Fig 7K source material
	Primer set 1			Primer set 482
	rep1 relexp normalized	rep2 relexp normalized	rep3 relexp normalized	rep1 relexp normalized	rep2 relexp normalized	rep3 relexp normalized	Averages1*10^6	Averages482*10^6
	2.9764e-06	1.96233e-06	1.57088e-06	1.96505e-06	1.5471e-06	1.595e-06	2.16987	1.70239
	4.25052e-05	3.15063e-05	3.71829e-05	6.2059e-05	5.61638e-05	5.34296e-05	37.0648	57.2175
	3.58151e-06	4.42467e-06	6.22282e-06	4.18019e-06	4.02941e-06	5.72219e-06	4.743	4.64393
	0.000151331	0.000134417	0.000142772	0.000244819	0.000201491	0.000229058	142.84	225.122
					Donor	Treatment	Primer	log₁₀(KLF2)
		Log 10 transformed values to stabilize variance			D10	vehicle	primer1	0.336
					D10	vehicle	primer2	0.231
					D13	vehicle	primer1	0.676
					D13	vehicle	primer2	0.667
					D10	simvastatin	primer1	1.569
					D10	simvastatin	primer2	1.758
					D13	simvastatin	primer1	2.155
					D13	simvastatin	primer2	2.352
We have nested/hierarchical data with:
Biological variation: Different donors (D10 vs D13)
Technical variation: Different primer sets (different efficiencies)
Treatment effect: Vehicle vs Simvastatin
To account for donor-specific variability and the repeated measures design described above, we used a linear mixed-effects model with a random intercept for donor. This approach appropriately models the correlation structure within donors and increases statistical power by leveraging both within- and between-subject information. Fixed effects included treatment, primer, and their interaction, all…
Linear model output:
Term	Effect (log₁₀)	z-score	Exact p-value	95% CI	Fold Change (10^Effect)
Intercept	1.86	7.44	1.02×10⁻¹³	[1.37, 2.35]	72.76×
treatment (vehicle vs simvastatin)	−1.36	−15.53	< 1×10⁻⁵⁰	[−1.53, −1.18]	0.044× (i.e., 22.7×↑ in simvastatin)
primer2 vs primer1	0.19	2.21	0.027	[0.02, 0.36]	1.56×
Interaction (vehicle × primer2)	−0.25	−2.03	0.0426	[−0.49, −0.008]	0.56×
The p-value is essentially zero, as the calculated value is below the machine precision.
