# Supplementary material for: HIV infection reprogrammes CD4+ T cells for quiescence and entry into proviral latency
Source: Nat Microbiol. 2025 Sep 26;10(10):2454–71. doi: 10.1038/s41564-025-02128-y (PMC12488490; doi:10.1038/s41564-025-02128-y)
Supplement: Supplementary file 19 — Statistical source data. [file 41564_2025_2128_MOESM19_ESM.xlsx]

## Sheet: Ext-data-Fig-10T-W
Extended data figures 10T-W source data (in UMI counts)
KLF2	CD40LG	MYC	IL2	activationState
0	18	0	0	activated
0	2	3	0	activated
0	4	0	0	activated
0	2	2	0	activated
0	3	0	0	activated
0	1	1	0	activated
0	11	0	0	activated
2	8	4	0	activated			Statistical comparisons between groups were performed using the two-sided Mann–Whitney U test (scipy.stats.mannwhitneyu) on log2-transformed values. Effect sizes (rank-biserial correlation) were calculated from the U statistic using rrb=1−2U/n1n2. Confidence intervals for effect sizes were estimated by bootstrapping (10,000 resamples), reporting the 2.5th and 97.5th percentiles as the 95% confide…
0	1	4	0	activated
0	9	1	0	activated
0	1	0	0	activated
0	1	0	0	activated
3	0	0	0	activated
0	4	0	0	activated
0	1	4	0	activated
1	4	1	0	activated
0	0	2	0	activated
0	6	0	0	activated
0	5	0	0	activated
0	1	0	0	activated
0	1	1	0	activated
0	17	3	0	activated
0	19	4	0	activated
0	1	3	0	activated
0	1	0	0	activated
0	5	0	0	activated
0	1	0	0	activated
0	1	0	0	activated
0	0	7	0	activated
0	1	3	0	activated
0	6	2	0	activated
0	4	0	0	activated
0	1	0	0	activated
0	1	0	0	activated
0	5	2	0	activated
0	2	0	0	activated
0	1	0	0	activated
0	1	0	0	activated
0	2	0	0	activated
0	5	0	0	activated
0	8	1	0	activated
0	6	6	9	activated
0	3	0	0	activated
0	9	5	375	activated
0	26	3	0	activated
1	2	0	0	activated
0	1	0	0	activated
0	7	5	0	activated
0	0	2	0	activated
0	10	3	0	activated
0	3	1	0	activated
0	2	0	0	activated
0	3	0	0	activated
0	0	2	0	activated
0	0	1	0	activated
0	1	0	0	activated
0	19	1	0	activated
0	2	0	0	activated
0	1	0	0	activated
0	9	2	0	activated
0	9	0	0	activated
1	11	5	0	activated
0	20	0	0	activated
0	13	3	0	activated
0	3	4	0	activated
1	1	0	0	activated
0	1	0	0	activated
0	5	2	0	activated
0	2	0	0	activated
2	0	0	0	activated
0	1	0	0	activated
0	2	3	0	activated
0	12	6	0	activated
0	1	0	0	activated
0	2	0	0	activated
0	2	0	0	activated
0	2	0	0	activated
0	2	0	0	activated
0	1	1	0	activated
0	5	6	0	activated
0	4	0	0	activated
0	1	0	0	activated
1	0	0	0	activated
0	14	0	0	activated
0	1	0	0	activated
0	3	0	0	activated
0	0	3	0	activated
0	9	5	0	activated
0	1	2	0	activated
0	3	0	0	activated
0	8	0	0	activated
0	2	0	0	activated
0	6	0	0	activated
0	9	0	4	activated
0	16	1	116	activated
4	10	1	0	activated
0	13	0	0	activated
0	1	2	0	activated
0	2	0	0	activated
0	27	6	0	activated
0	8	0	0	activated
0	1	0	0	activated
0	3	0	0	activated
0	11	5	135	activated
0	4	0	0	activated
0	2	1	0	activated
1	5	0	0	activated
0	6	0	0	activated
1	13	0	0	activated
0	5	7	0	activated
0	8	24	0	activated
0	5	1	0	activated
0	0	1	0	activated
0	0	1	0	activated
0	3	0	0	activated
2	0	0	0	activated
0	2	0	0	activated
0	1	0	0	activated
1	2	1	0	activated
0	3	0	0	activated
0	2	0	0	activated
0	0	10	0	activated
0	1	1	0	activated
0	3	0	0	activated
0	8	0	0	activated
0	13	3	0	activated
0	13	0	0	activated
5	10	0	0	activated
0	7	0	0	activated
0	5	0	0	activated
0	5	3	0	activated
0	1	0	0	activated
0	10	0	0	activated
0	0	1	0	activated
1	10	1	0	activated
0	13	3	2	activated
0	65	48	206	activated
0	2	0	0	activated
0	0	1	0	activated
0	1	1	0	activated
1	0	0	0	activated
0	3	0	0	activated
0	1	0	0	activated
0	1	0	0	activated
0	0	1	0	activated
0	4	2	0	activated
0	5	0	0	activated
0	2	0	0	activated
0	7	0	0	activated
0	1	0	0	activated
0	7	34	0	activated
0	2	0	0	activated
0	3	0	0	activated
0	2	0	0	activated
0	4	0	0	activated
0	5	1	0	activated
0	3	1	0	activated
1	0	0	0	activated
0	3	1	0	activated
1	1	0	0	activated
1	0	0	0	activated
0	1	0	0	activated
0	1	0	0	activated
0	0	1	60	activated
0	0	2	0	activated
1	28	2	0	activated
3	0	0	0	activated
0	5	2	2	activated
0	5	13	419	activated
0	12	0	0	activated
0	5	0	0	activated
0	3	2	0	activated
0	5	0	0	activated
0	3	0	0	activated
0	11	0	0	activated
0	1	0	0	activated
0	32	16	458	activated
0	2	0	0	activated
0	2	1	0	activated
0	3	0	0	activated
0	1	0	0	activated
0	4	1	0	activated
0	3	1	0	activated
0	2	0	0	activated
0	33	4	16	activated
0	3	0	0	activated
0	5	1	0	activated
0	0	4	0	activated
0	1	0	0	activated
0	15	0	0	activated
0	16	0	0	activated
0	1	0	0	activated
0	4	0	0	activated
0	1	0	0	activated
0	0	1	0	activated
0	1	1	0	activated
2	3	1	0	activated
0	0	2	0	activated
0	3	0	0	activated
0	3	5	0	activated
0	1	0	0	activated
0	2	0	0	activated
0	1	0	0	activated
0	9	0	0	activated
0	5	4	0	activated
0	1	1	0	activated
0	4	18	0	activated
2	1	0	0	activated
0	15	7	0	activated
0	0	4	0	activated
0	17	8	0	activated
0	3	0	0	activated
0	7	0	0	activated
0	1	0	0	activated
0	2	0	0	activated
0	3	2	0	activated
0	18	0	0	activated
0	9	0	0	activated
0	3	0	0	activated
0	0	4	0	activated
0	11	0	0	activated
0	3	0	0	activated
0	7	3	4	activated
0	3	0	0	activated
0	5	0	0	activated
0	6	0	0	activated
0	4	0	0	activated
0	5	1	0	activated
0	6	3	0	activated
0	2	0	0	activated
1	3	0	0	activated
0	0	2	0	activated
0	9	0	0	activated
0	2	0	0	activated
0	1	1	0	activated
0	3	1	0	activated
0	13	13	11	activated
1	0	0	0	activated
0	5	1	0	activated
0	5	1	0	activated
0	12	0	0	activated
0	1	0	0	activated
0	0	1	0	activated
0	14	0	0	activated
1	3	1	0	activated
0	2	0	0	activated
0	5	8	0	activated
0	3	0	0	activated
0	2	1	0	activated
0	3	0	0	activated
0	10	2	0	activated
0	1	0	0	activated
0	1	0	0	activated
0	0	1	0	activated
0	2	0	0	activated
0	0	5	0	activated
0	0	3	0	activated
0	6	2	0	activated
0	1	1	0	activated
0	8	0	0	activated
0	32	10	0	activated
0	2	0	0	activated
0	10	0	0	activated
0	0	1	0	activated
0	2	0	0	activated
0	1	0	0	activated
0	13	3	0	activated
2	0	0	0	activated
0	6	1	0	activated
0	1	0	0	activated
0	1	1	0	activated
0	0	0	3	activated
0	4	0	0	activated
0	0	1	0	activated
0	3	0	0	activated
0	4	0	0	activated
0	1	0	0	activated
0	28	15	0	activated
0	14	17	0	activated
0	7	0	0	activated
0	16	0	0	activated
0	2	0	0	activated
0	4	0	0	activated
0	3	0	0	activated
0	5	2	0	activated
0	2	0	0	activated
0	1	1	0	activated
0	4	0	0	activated
0	2	0	0	activated
0	2	0	0	activated
0	1	0	0	activated
0	0	1	0	activated
0	13	18	63	activated
0	1	0	0	activated
0	2	2	0	activated
0	0	1	0	activated
0	16	0	0	activated
0	0	4	0	activated
0	3	0	0	activated
0	5	2	0	activated
1	6	0	0	activated
0	9	1	0	activated
0	38	1	41	activated
0	8	4	0	activated
0	9	0	0	activated
0	6	3	0	activated
3	0	0	0	activated
0	2	1	0	activated
0	6	0	0	activated
0	1	11	0	activated
0	4	0	0	activated
0	3	1	0	activated
0	3	1	0	activated
0	10	0	0	activated
0	30	28	533	activated
0	7	1	0	activated
0	1	0	0	activated
3	0	0	0	activated
0	3	0	0	activated
0	16	0	0	activated
2	3	0	0	activated
0	5	0	0	activated
0	6	0	0	activated
1	0	0	0	activated
0	0	1	0	activated
0	11	0	0	activated
0	4	0	0	activated
0	4	0	0	activated
0	2	0	0	activated
0	2	0	0	activated
0	2	0	0	activated
0	4	0	0	activated
0	9	0	0	activated
0	0	11	0	activated
0	7	0	0	activated
0	3	5	22	activated
0	15	0	0	activated
0	17	1	0	activated
0	5	1	0	activated
1	3	0	0	activated
0	11	1	0	activated
0	1	0	0	activated
0	7	1	0	activated
0	0	1	0	activated
0	7	0	0	activated
0	1	5	0	activated
0	3	0	0	activated
0	4	0	0	activated
4	1	0	0	activated
0	36	25	346	activated
0	3	15	0	activated
0	1	0	0	activated
0	6	0	0	activated
0	0	1	0	activated
0	0	1	0	activated
0	3	1	0	activated
0	2	2	0	activated
0	19	1	0	activated
0	2	0	0	activated
0	1	1	0	activated
0	0	11	0	activated
0	9	0	0	activated
0	2	0	0	activated
0	1	0	0	activated
0	2	0	0	activated
2	7	0	0	activated
0	25	0	8	activated
0	1	0	0	activated
0	0	2	0	activated
0	2	8	0	activated
0	4	0	0	activated
0	1	2	0	activated
0	0	1	0	activated
0	1	1	0	activated
0	0	2	0	activated
0	3	0	0	activated
0	4	0	0	activated
0	5	0	0	activated
0	2	0	0	activated
0	2	0	0	activated
0	2	0	0	activated
0	8	0	0	activated
0	1	0	0	activated
0	1	0	0	activated
0	15	0	0	activated
0	1	0	0	activated
0	0	2	0	activated
0	4	0	0	activated
0	1	0	0	activated
0	3	0	0	activated
0	6	1	0	activated
1	1	0	0	activated
0	3	0	0	activated
0	5	0	0	activated
1	0	0	0	activated
0	2	0	0	activated
0	4	0	0	activated
0	1	1	0	activated
0	1	0	0	activated
0	6	0	0	activated
0	5	1	0	activated
0	1	0	0	activated
0	3	0	0	activated
1	3	2	0	activated
1	0	0	0	activated
0	3	0	0	activated
0	9	0	0	activated
0	30	0	0	activated
0	2	0	0	activated
0	1	0	0	activated
0	9	2	10	activated
0	3	0	0	activated
0	6	0	0	activated
0	10	0	0	activated
0	0	3	0	activated
0	16	0	0	activated
0	17	11	0	activated
0	3	1	0	activated
0	9	0	0	activated
0	4	0	0	activated
0	0	1	19	activated
0	2	0	0	activated
0	1	0	0	activated
0	8	1	0	activated
0	2	15	0	activated
0	1	1	0	activated
0	8	2	0	activated
0	11	0	0	activated
0	1	0	0	activated
0	11	0	0	activated
0	2	0	0	activated
0	3	0	0	activated
0	4	2	0	activated
1	4	0	0	activated
0	0	1	0	activated
0	1	0	0	activated
2	1	0	0	activated
0	3	0	0	activated
0	3	0	1	activated
0	1	0	0	activated
0	0	2	0	activated
0	1	0	0	activated
0	0	1	0	activated
0	4	0	0	activated
2	16	1	0	activated
0	0	1	0	activated
0	0	2	0	activated
0	4	0	0	activated
0	1	1	0	activated
2	2	0	0	activated
0	1	0	0	activated
0	3	1	0	activated
0	0	7	5	activated
0	18	10	0	activated
0	5	0	0	activated
0	10	13	66	activated
0	23	10	0	activated
0	12	0	0	activated
0	1	2	0	activated
0	3	5	0	activated
0	3	2	0	activated
0	12	0	0	activated
0	10	0	0	activated
0	0	3	0	activated
0	1	0	0	activated
0	7	0	0	activated
0	4	1	0	activated
0	3	0	0	activated
0	5	0	0	activated
0	0	1	0	activated
0	6	0	0	activated
0	8	6	0	activated
0	3	1	0	activated
0	23	19	0	activated
0	2	0	0	activated
1	0	0	0	activated
0	5	0	0	activated
0	5	0	0	activated
0	8	0	0	activated
0	3	0	0	activated
0	1	0	0	activated
0	3	1	0	activated
0	5	0	0	activated
0	1	0	0	activated
0	29	6	2	activated
0	3	0	0	activated
0	5	0	0	activated
0	0	1	0	activated
0	5	0	0	activated
0	2	0	0	activated
0	0	3	0	activated
0	0	1	0	activated
0	5	0	0	activated
0	2	0	0	activated
1	0	0	0	activated
0	6	0	0	activated
0	2	0	0	activated
0	10	4	21	activated
0	4	0	0	activated
0	1	0	0	activated
0	6	0	0	activated
0	2	0	0	activated
0	1	0	0	activated
0	7	0	0	activated
0	0	3	0	activated
0	5	0	0	activated
0	2	0	0	activated
0	6	1	0	activated
0	27	8	524	activated
0	0	3	0	activated
0	2	4	0	activated
0	2	4	0	activated
0	1	0	1	activated
1	6	1	0	activated
0	3	6	0	activated
0	2	0	0	activated
0	7	2	0	activated
0	3	0	0	activated
0	0	2	0	activated
0	1	0	0	activated
0	3	1	0	activated
0	2	1	0	activated
0	3	0	0	activated
0	11	45	0	activated
0	5	0	0	activated
0	10	5	0	activated
0	4	2	0	activated
1	1	0	0	activated
0	0	4	2	activated
0	10	3	0	activated
0	5	1	0	activated
0	2	0	0	activated
0	1	0	0	activated
0	0	2	1	activated
0	2	0	0	activated
1	1	0	0	activated
0	11	0	0	activated
0	4	0	0	activated
0	3	2	0	activated
0	0	3	1	activated
0	2	0	0	activated
0	2	0	0	activated
0	2	0	0	activated
0	3	0	0	activated
0	2	1	0	activated
0	1	0	0	activated
0	0	1	0	activated
0	1	0	0	activated
0	13	10	0	activated
0	25	13	0	activated
0	8	0	0	activated
0	1	0	0	activated
0	6	0	0	activated
0	0	1	0	activated
1	7	26	0	activated
0	4	0	0	activated
0	2	0	0	activated
0	1	0	0	activated
0	2	1	0	activated
0	3	0	0	activated
0	2	1	0	activated
0	3	0	0	activated
0	8	1	0	activated
0	3	2	6	activated
0	2	2	0	activated
0	12	0	0	activated
0	0	1	0	activated
0	1	0	0	activated
1	2	8	1	activated
0	5	0	0	activated
0	2	7	0	activated
0	4	0	0	activated
0	3	0	0	activated
0	16	0	0	activated
0	4	4	0	activated
0	3	0	0	activated
0	1	1	0	activated
0	5	0	0	activated
0	1	0	0	activated
0	4	1	0	activated
0	5	20	0	activated
0	1	1	0	activated
0	55	2	1	activated
0	1	1	0	activated
0	13	0	0	activated
0	2	7	0	activated
0	14	4	0	activated
1	3	6	0	activated
0	5	0	0	activated
0	2	0	0	activated
0	1	0	0	activated
0	5	0	0	activated
0	11	0	0	activated
1	2	0	0	activated
0	8	0	0	activated
0	12	4	0	activated
0	1	1	0	activated
0	7	0	0	activated
0	2	0	0	activated
0	1	1	4	activated
0	3	1	0	activated
0	1	1	0	activated
0	1	0	5	activated
0	1	0	0	activated
0	0	1	0	activated
0	2	0	0	activated
0	3	0	0	activated
0	10	0	0	activated
0	1	0	0	activated
0	5	5	0	activated
0	3	0	0	activated
0	3	0	4	activated
0	14	2	0	activated
0	5	0	0	activated
0	13	5	0	activated
0	2	0	0	activated
0	1	0	0	activated
0	2	0	0	activated
0	14	0	0	activated
0	19	24	136	activated
0	17	2	0	activated
0	1	0	0	activated
0	11	1	0	activated
0	9	0	0	activated
0	1	0	0	activated
2	0	0	0	activated
0	6	2	0	activated
0	1	0	0	activated
0	13	0	0	activated
0	1	0	0	activated
0	2	23	0	activated
0	2	1	0	activated
0	2	0	0	activated
0	1	0	0	activated
0	1	1	0	activated
1	1	2	0	activated
0	3	0	0	activated
1	1	0	0	activated
0	13	0	0	activated
0	3	0	0	activated
0	20	0	0	activated
0	3	1	0	activated
0	9	1	0	activated
0	19	0	0	activated
0	3	0	0	activated
0	39	7	26	activated
0	3	0	0	activated
0	22	1	0	activated
0	2	0	0	activated
0	5	0	0	activated
0	2	0	0	activated
0	2	0	0	activated
0	1	2	0	activated
0	12	1	0	activated
0	2	0	0	activated
0	2	1	0	activated
0	3	0	0	activated
0	19	6	49	activated
1	4	6	0	activated
0	3	0	0	activated
0	4	0	0	activated
0	1	0	0	activated
0	3	0	0	activated
0	6	1	1	activated
0	4	0	0	activated
0	1	0	0	activated
0	5	0	0	activated
0	1	1	0	activated
0	3	0	0	activated
0	21	1	0	activated
1	10	0	0	activated
0	1	3	0	activated
0	4	0	0	activated
0	6	0	0	activated
0	1	0	0	activated
0	2	2	0	activated
0	3	1	0	activated
0	2	0	0	activated
0	2	1	0	activated
0	6	2	0	activated
0	1	0	0	activated
0	20	0	0	activated
0	0	11	0	activated
0	4	0	0	activated
0	3	0	0	activated
0	7	0	0	activated
0	1	1	0	activated
1	1	0	0	activated
0	3	0	0	activated
1	4	0	0	activated
0	1	0	0	activated
0	6	1	0	activated
0	5	2	0	activated
0	0	1	0	activated
0	0	3	0	activated
0	2	0	0	activated
1	7	1	0	activated
0	4	0	0	activated
1	6	0	0	activated
0	5	5	0	activated
1	2	0	0	activated
0	1	1	0	activated
0	4	0	0	activated
0	1	2	0	activated
0	8	2	0	activated
0	4	1	0	activated
0	2	0	0	activated
0	13	1	11	activated
1	20	3	0	activated
0	3	0	0	activated
0	1	0	0	activated
0	4	0	0	activated
0	0	1	0	activated
0	0	18	0	activated
0	1	0	0	activated
0	2	0	0	activated
0	3	0	0	activated
0	1	3	0	activated
0	2	3	0	activated
0	1	0	0	activated
0	1	0	0	activated
1	0	0	0	activated
1	0	0	0	activated
0	3	0	0	activated
0	15	0	0	activated
1	35	6	0	activated
0	0	4	0	activated
0	6	0	0	activated
0	3	0	0	activated
1	6	0	0	activated
0	3	0	0	activated
0	22	0	0	activated
0	13	12	0	activated
0	4	0	0	activated
0	1	0	1	activated
0	1	0	0	activated
0	1	0	0	activated
0	1	0	0	activated
0	2	12	91	activated
0	2	0	0	activated
0	2	0	0	activated
0	1	0	0	activated
0	2	0	0	activated
0	3	1	0	activated
0	3	2	0	activated
0	1	0	0	activated
1	0	0	0	activated
0	2	0	0	activated
0	3	0	0	activated
0	3	2	0	activated
1	8	0	0	activated
0	3	0	0	activated
0	2	0	0	activated
0	0	2	0	activated
0	8	0	0	activated
0	0	2	0	activated
0	0	0	1	activated
0	1	5	0	activated
0	9	0	0	activated
0	1	0	0	activated
0	2	0	0	activated
0	4	0	0	activated
0	5	0	0	activated
0	59	0	58	activated
0	10	4	0	activated
0	2	0	0	activated
0	4	0	0	activated
0	4	0	0	activated
0	1	0	0	activated
0	1	0	0	activated
0	4	3	0	activated
0	0	8	0	activated
0	2	0	0	activated
0	14	0	0	activated
0	4	1	0	activated
0	1	0	0	activated
0	7	1	0	activated
0	2	0	0	activated
0	5	0	0	activated
0	0	4	0	activated
0	1	3	0	activated
0	1	1	0	activated
0	3	0	0	activated
0	2	0	0	activated
0	2	2	0	activated
0	1	0	0	activated
0	2	0	0	activated
0	4	0	0	activated
0	8	0	0	activated
0	8	0	0	activated
0	1	0	0	activated
0	4	4	0	activated
0	3	0	4	activated
0	4	0	0	activated
0	3	1	0	activated
3	0	1	0	activated
0	1	3	213	activated
0	2	0	0	activated
0	9	0	0	activated
0	3	4	0	activated
0	10	7	0	activated
0	1	0	0	activated
0	4	1	0	activated
1	29	1	10	activated
0	2	0	0	activated
0	5	1	0	activated
1	0	0	0	activated
1	5	1	0	activated
0	5	4	0	activated
0	7	2	0	activated
0	3	2	0	activated
0	5	0	0	activated
0	2	1	0	activated
0	2	0	0	activated
0	2	3	0	activated
0	2	0	17	activated
0	10	0	0	activated
0	2	0	0	activated
0	0	2	0	activated
0	2	0	0	activated
1	2	0	0	activated
0	71	4	0	activated
0	5	0	0	activated
0	3	0	0	activated
0	3	2	0	activated
0	2	0	0	activated
0	5	0	0	activated
0	3	0	0	activated
0	1	0	0	activated
0	3	0	0	activated
0	1	7	0	activated
1	2	0	0	activated
0	3	1	0	activated
0	2	0	0	activated
0	1	0	0	activated
0	12	1	0	activated
0	2	0	0	activated
0	5	0	0	activated
0	0	2	0	activated
0	3	0	0	activated
0	39	2	0	activated
0	2	1	0	activated
2	0	2	0	activated
0	10	0	0	activated
0	5	0	0	activated
1	3	0	0	activated
0	3	0	0	activated
1	7	13	37	activated
0	0	1	0	activated
0	1	1	0	activated
0	1	0	0	activated
0	3	0	0	activated
0	2	2	0	activated
0	7	0	0	activated
0	16	11	7	activated
0	7	4	0	activated
0	15	3	5	activated
0	13	1	0	activated
0	2	0	0	activated
0	4	0	0	activated
2	1	0	0	activated
0	7	0	2	activated
1	0	2	0	activated
0	3	2	0	activated
0	0	1	0	activated
0	29	1	0	activated
0	1	0	0	activated
0	14	2	0	activated
0	18	3	0	activated
0	4	1	0	activated
0	3	0	0	activated
0	5	0	0	activated
0	1	0	0	activated
0	8	1	0	activated
0	2	0	0	activated
0	1	1	23	activated
0	3	0	0	activated
0	1	1	0	activated
0	14	1	0	activated
0	11	1	0	activated
0	11	0	0	activated
0	3	0	0	activated
0	4	0	0	activated
0	0	7	2	activated
0	4	1	0	activated
0	7	0	0	activated
0	2	0	0	activated
0	15	0	0	activated
0	3	0	0	activated
0	3	0	0	activated
0	15	1	0	activated
0	6	1	0	activated
2	0	2	0	activated
0	1	0	0	activated
0	1	0	0	activated
0	7	3	0	activated
0	0	1	0	activated
0	1	0	0	activated
0	0	2	0	activated
0	2	0	0	activated
0	5	1	0	activated
0	10	0	0	activated
0	1	0	0	activated
1	2	0	0	activated
0	0	0	1	activated
0	8	0	0	activated
0	9	0	0	activated
0	15	1	0	activated
0	14	0	0	activated
0	3	1	0	activated
0	1	1	0	activated
0	0	3	0	activated
0	1	0	0	activated
0	0	1	0	activated
0	1	0	0	activated
0	1	0	0	activated
0	1	0	0	activated
0	9	0	0	activated
0	1	0	0	activated
0	3	0	0	activated
0	1	0	0	activated
0	2	9	0	activated
0	0	2	0	activated
1	0	0	0	activated
0	2	1	0	activated
0	2	2	0	activated
0	5	0	0	activated
0	8	0	0	activated
0	10	0	0	activated
0	1	0	0	activated
0	21	1	0	activated
0	5	1	0	activated
0	3	0	0	activated
0	1	2	0	activated
0	3	0	0	activated
0	11	0	0	activated
0	0	1	0	activated
0	3	0	0	activated
0	0	4	0	activated
0	1	0	0	activated
0	0	2	16	activated
0	23	6	0	activated
0	2	0	0	activated
0	1	0	0	activated
0	1	6	0	activated
0	4	0	0	activated
0	7	0	0	activated
0	2	0	0	activated
0	1	0	0	activated
0	1	1	0	activated
0	6	0	1	activated
0	4	4	0	activated
0	0	4	0	activated
0	2	1	0	activated
0	2	0	0	activated
0	5	0	0	activated
0	0	1	0	activated
0	10	0	0	activated
0	1	0	0	activated
0	4	4	0	activated
1	4	0	0	activated
0	1	0	0	activated
0	18	2	0	activated
0	3	0	0	activated
0	5	2	99	activated
1	7	0	0	activated
0	13	1	0	activated
0	3	0	0	activated
0	6	0	1	activated
0	1	0	0	activated
0	6	0	0	activated
0	8	0	0	activated
0	2	0	0	activated
0	1	0	0	activated
0	5	2	0	activated
0	2	0	0	activated
0	9	0	0	activated
0	3	0	0	activated
0	1	0	0	activated
0	2	0	0	activated
0	1	0	0	activated
0	2	0	0	activated
0	22	2	0	activated
1	33	0	0	activated
0	1	0	0	activated
0	1	5	0	activated
0	3	0	0	activated
0	0	1	0	activated
0	12	0	5	activated
0	0	10	0	activated
0	3	1	0	activated
0	8	0	0	activated
0	8	1	0	activated
0	1	0	0	activated
0	7	0	0	activated
0	2	3	0	activated
0	1	0	0	activated
0	14	14	934	activated
0	16	0	0	activated
0	6	0	0	activated
0	1	0	0	activated
1	6	1	0	activated
0	7	1	0	activated
0	3	0	0	activated
0	6	1	0	activated
0	0	8	0	activated
3	0	0	0	activated
0	1	0	0	activated
0	2	0	0	activated
0	4	0	0	activated
0	8	1	0	activated
0	8	1	14	activated
0	1	0	0	activated
0	0	4	0	activated
0	1	1	0	activated
0	2	0	0	activated
0	7	24	0	activated
0	0	1	0	activated
0	5	0	0	activated
0	16	0	0	activated
0	0	1	0	activated
0	8	0	19	activated
1	1	2	0	activated
0	14	1	0	activated
0	1	3	0	activated
0	2	0	0	activated
0	1	3	0	activated
0	2	1	3	activated
0	2	14	0	activated
0	2	0	0	activated
0	1	0	0	activated
0	4	0	0	activated
0	0	1	0	activated
0	6	0	0	activated
0	0	1	0	activated
0	3	1	0	activated
0	11	24	0	activated
0	4	0	0	activated
0	3	0	0	activated
0	14	1	0	activated
0	6	0	0	activated
0	8	0	0	activated
0	3	1	0	activated
0	0	2	0	activated
0	6	1	156	activated
0	0	2	0	activated
0	6	1	0	activated
0	4	0	0	activated
0	4	0	0	activated
0	0	2	0	activated
0	3	0	0	activated
0	0	14	0	activated
0	3	0	0	activated
0	0	2	0	activated
0	2	0	0	activated
0	1	0	0	activated
0	1	0	0	activated
0	5	0	0	activated
0	0	1	0	activated
0	13	6	0	activated
0	18	3	1	activated
0	4	0	0	activated
0	13	0	0	activated
0	6	0	0	activated
1	2	0	0	activated
1	1	0	0	activated
0	4	0	0	activated
0	1	0	0	activated
0	7	0	0	activated
0	4	0	0	activated
0	3	0	0	activated
0	0	0	1	activated
0	2	0	0	activated
0	1	0	0	activated
0	0	7	0	activated
0	2	0	0	activated
0	1	1	0	activated
0	1	0	0	activated
0	12	0	0	activated
0	2	0	0	activated
1	0	0	0	activated
1	1	0	0	activated
1	10	0	0	activated
0	1	0	0	activated
3	0	0	0	activated
0	2	0	0	activated
0	1	1	0	activated
0	19	0	0	activated
0	11	16	0	activated
0	0	2	0	activated
0	1	1	0	activated
0	5	0	0	activated
0	0	1	0	activated
0	7	1	0	activated
0	1	0	0	activated
0	0	2	0	activated
0	2	0	0	activated
0	7	0	0	activated
0	3	1	0	activated
0	1	0	0	activated
0	8	1	0	activated
0	4	53	0	activated
0	13	6	0	activated
0	5	0	0	activated
0	8	0	0	activated
0	3	0	0	activated
0	1	0	0	activated
0	1	0	0	activated
0	3	0	0	activated
0	2	0	0	activated
0	5	0	0	activated
0	11	0	0	activated
0	2	0	0	activated
1	11	0	0	activated
0	6	0	0	activated
2	0	8	0	activated
1	1	0	0	activated
0	5	3	2	activated
0	2	0	0	activated
0	1	0	0	activated
0	1	0	0	activated
0	5	0	0	activated
0	0	1	0	activated
2	0	0	0	activated
0	1	3	0	activated
0	3	9	0	activated
0	4	0	0	activated
0	4	0	0	activated
0	1	0	0	activated
0	9	8	0	activated
0	2	0	0	activated
0	10	1	0	activated
0	5	0	0	activated
0	4	0	0	activated
0	2	0	0	activated
0	3	0	0	activated
0	5	0	0	activated
0	3	1	0	activated
0	0	2	0	activated
0	1	0	0	activated
0	0	2	0	activated
0	5	0	0	activated
0	4	0	32	activated
0	5	0	0	activated
0	3	5	0	activated
5	0	0	0	activated
0	1	0	0	activated
0	1	0	0	activated
0	10	1	0	activated
0	7	0	0	activated
0	6	0	0	activated
0	1	4	0	activated
0	4	0	0	activated
0	1	1	0	activated
0	46	4	0	activated
0	0	2	0	activated
0	2	0	0	activated
0	2	0	0	activated
0	2	1	0	activated
0	3	0	0	activated
0	9	5	0	activated
0	16	2	0	activated
0	1	0	0	activated
0	9	9	0	activated
0	4	0	0	activated
0	6	0	0	activated
0	0	5	0	activated
0	3	0	0	activated
0	29	0	2	activated
0	12	0	0	activated
0	7	11	0	activated
0	7	1	0	activated
0	8	2	0	activated
0	7	1	0	activated
0	8	15	0	activated
0	2	0	0	activated
0	5	2	0	activated
0	4	0	0	activated
3	1	3	0	activated
0	6	0	0	activated
0	3	1	0	activated
1	4	1	0	activated
0	32	0	0	activated
0	3	0	0	activated
1	1	1	0	activated
0	6	0	0	activated
0	19	0	0	activated
0	7	0	0	activated
0	2	1	0	activated
0	2	0	0	activated
0	18	0	0	activated
0	6	0	0	activated
0	0	4	0	activated
0	0	2	0	activated
0	9	0	0	activated
0	4	0	0	activated
0	0	1	0	activated
1	6	0	0	activated
0	4	0	0	activated
0	1	0	0	activated
0	1	0	0	activated
0	4	1	0	activated
3	4	1	0	activated
0	1	0	0	activated
0	1	0	0	activated
0	1	2	0	activated
0	1	0	0	activated
0	1	0	0	activated
0	2	0	0	activated
0	2	0	0	activated
0	2	0	0	activated
0	5	1	0	activated
0	2	1	0	activated
0	1	0	0	activated
0	5	0	0	activated
0	8	1	0	activated
0	4	3	0	activated
0	3	0	0	activated
0	10	2	0	activated
0	1	0	0	activated
0	6	0	0	activated
0	3	0	0	activated
0	0	0	1	activated
0	3	1	0	activated
0	2	0	0	activated
0	2	0	0	activated
0	12	0	0	activated
0	3	0	0	activated
2	0	4	0	activated
0	6	1	0	activated
0	1	0	0	activated
0	1	0	0	activated
1	2	0	0	activated
1	3	0	0	activated
0	1	0	0	activated
0	9	4	0	activated
0	1	0	0	activated
0	2	0	0	activated
0	8	0	0	activated
0	4	2	0	activated
1	6	0	0	activated
0	3	0	0	activated
0	2	1	0	activated
0	3	0	0	activated
1	0	0	0	activated
0	2	0	0	activated
0	9	1	0	activated
0	12	8	0	activated
0	17	2	0	activated
0	3	0	0	activated
0	4	0	0	activated
0	2	0	0	activated
0	1	0	0	activated
0	7	0	0	activated
0	9	0	3	activated
2	1	0	0	activated
0	1	0	0	activated
0	2	0	0	activated
0	1	6	25	activated
0	0	1	0	activated
0	4	0	0	activated
0	1	0	0	activated
0	0	2	0	activated
1	12	0	0	activated
0	5	0	0	activated
1	0	0	0	activated
0	4	1	1	activated
0	0	1	0	activated
0	2	0	0	activated
3	0	0	0	activated
0	2	1	0	activated
0	3	0	0	activated
0	5	2	0	activated
0	1	3	0	activated
0	1	0	0	activated
0	1	0	0	activated
0	10	2	0	activated
0	2	0	0	activated
0	1	0	0	activated
0	3	0	0	activated
1	0	0	0	activated
0	1	0	0	activated
0	1	2	0	activated
0	10	3	0	activated
0	5	0	0	activated
0	3	2	0	activated
0	8	0	0	activated
0	1	0	0	activated
1	0	0	0	activated
0	8	1	0	activated
0	1	1	0	activated
0	2	0	0	activated
0	2	1	0	activated
0	9	20	0	activated
0	8	0	0	activated
0	7	0	0	activated
0	7	0	0	activated
0	9	0	0	activated
0	1	0	0	activated
1	6	2	0	activated
0	1	0	0	activated
1	0	0	0	activated
0	0	3	0	activated
0	6	4	0	activated
0	1	0	0	activated
0	2	0	0	activated
0	2	0	0	activated
0	1	1	0	activated
0	2	0	0	activated
0	19	1	0	activated
0	3	3	0	activated
0	1	0	0	activated
0	12	1	0	activated
0	45	9	0	activated
0	1	0	0	activated
2	0	1	0	activated
0	2	3	0	activated
0	4	1	0	activated
0	1	0	0	activated
0	2	0	0	activated
0	0	2	0	activated
0	4	0	0	activated
0	1	0	0	activated
0	13	0	0	activated
0	1	0	0	activated
0	0	7	0	activated
1	0	0	0	activated
0	11	0	0	activated
0	5	1	0	activated
0	4	0	0	activated
0	3	0	0	activated
0	3	0	0	activated
0	15	0	0	activated
0	5	0	0	activated
0	4	0	0	activated
0	2	0	0	activated
0	3	0	0	activated
0	14	0	0	activated
2	1	0	0	activated
0	7	0	0	activated
0	5	7	0	activated
0	0	1	0	activated
0	7	1	0	activated
1	3	0	0	activated
0	9	0	0	activated
0	1	2	0	activated
0	0	3	0	activated
0	4	1	0	activated
0	8	21	0	activated
0	23	4	215	activated
0	1	10	0	activated
1	1	0	0	activated
0	4	0	0	activated
1	0	2	0	activated
0	1	1	0	activated
1	1	0	0	activated
0	1	0	0	activated
0	14	1	0	activated
0	12	0	0	activated
0	12	0	0	activated
0	0	3	0	activated
0	3	0	0	activated
1	1	1	0	activated
0	13	11	89	activated
0	50	12	64	activated
0	9	2	14	activated
0	5	3	0	activated
0	2	0	0	activated
0	13	23	0	activated
0	0	2	0	activated
0	1	4	0	activated
0	12	4	0	activated
0	16	1	0	activated
0	9	2	0	activated
0	1	0	0	activated
0	1	2	0	activated
0	1	1	0	activated
0	4	0	0	activated
0	3	17	0	activated
0	4	1	0	activated
0	13	0	1	activated
0	1	0	0	activated
0	2	0	0	activated
0	2	0	0	activated
0	2	1	0	activated
0	1	0	0	activated
0	20	7	959	activated
0	1	0	0	activated
0	1	0	0	activated
0	2	3	0	activated
0	2	0	0	activated
0	2	0	0	activated
0	6	7	0	activated
0	0	0	1	activated
0	2	0	0	activated
1	1	0	0	activated
0	4	0	0	activated
0	1	0	0	activated
0	0	2	0	activated
0	10	0	0	activated
0	2	0	0	activated
0	16	0	0	activated
0	1	0	0	activated
0	1	2	0	activated
0	7	1	0	activated
0	3	0	0	activated
0	16	0	0	activated
0	1	10	0	activated
0	6	3	0	activated
0	5	0	0	activated
0	0	7	56	activated
0	5	0	0	activated
0	8	0	0	activated
0	5	0	0	activated
0	4	3	0	activated
0	4	3	0	activated
0	1	0	0	activated
0	3	4	0	activated
0	1	1	0	activated
0	8	1	0	activated
0	10	5	0	activated
0	3	1	0	activated
0	1	0	0	activated
0	10	1	0	activated
0	3	1	0	activated
0	3	3	0	activated
0	6	1	0	activated
0	1	0	0	activated
0	6	0	0	activated
0	1	0	0	activated
0	13	3	0	activated
8	8	0	0	activated
0	0	1	1	activated
0	1	3	0	activated
0	11	1	0	activated
0	0	1	0	activated
0	2	0	0	activated
0	5	5	0	activated
0	3	2	0	activated
0	0	12	8	activated
0	5	2	0	activated
0	5	6	0	activated
0	8	3	0	activated
0	1	4	0	activated
0	5	0	0	activated
0	2	0	0	activated
1	2	0	0	activated
0	5	1	0	activated
0	5	0	0	activated
0	0	1	0	activated
0	1	1	0	activated
0	1	0	0	activated
0	3	1	0	activated
0	3	0	0	activated
0	2	0	0	activated
0	1	0	0	activated
0	4	4	0	activated
0	1	1	0	activated
0	11	48	0	activated
0	1	9	0	activated
0	0	1	0	activated
0	7	1	0	activated
0	11	8	0	activated
0	16	12	0	activated
0	1	0	0	activated
0	19	0	0	activated
0	5	5	0	activated
0	5	0	0	activated
0	5	0	0	activated
0	0	2	0	activated
0	3	1	0	activated
0	24	0	0	activated
0	1	8	0	activated
0	2	0	0	activated
0	1	0	0	activated
0	0	13	0	activated
0	6	2	9	activated
0	1	0	0	activated
0	0	1	0	activated
0	5	1	0	activated
0	10	0	0	activated
0	5	2	0	activated
0	3	0	0	activated
0	13	0	110	activated
0	1	0	0	activated
0	1	0	0	activated
0	8	0	0	activated
1	4	0	0	activated
0	11	1	0	activated
0	10	0	0	activated
2	0	4	0	activated
0	1	1	0	activated
0	5	1	0	activated
0	4	0	49	activated
0	1	5	0	activated
0	1	0	0	activated
0	31	4	3	activated
0	5	0	0	activated
0	3	1	0	activated
0	4	9	0	activated
0	7	2	0	activated
0	7	2	0	activated
0	8	23	0	activated
0	1	1	0	activated
0	2	0	0	activated
0	0	1	0	activated
0	3	0	0	activated
0	3	9	0	activated
0	12	0	0	activated
0	0	1	0	activated
0	8	1	0	activated
0	2	0	0	activated
0	4	0	0	activated
0	8	0	0	activated
0	2	0	0	activated
0	8	0	0	activated
0	1	1	0	activated
1	6	0	0	activated
1	0	1	0	activated
0	59	10	29	activated
0	3	1	0	activated
1	0	0	0	activated
0	5	3	0	activated
0	1	2	0	activated
0	1	0	0	activated
0	3	0	0	activated
1	6	0	0	activated
0	3	0	0	activated
0	12	1	8	activated
0	0	5	0	activated
0	1	1	0	activated
0	1	0	0	activated
0	1	1	0	activated
0	9	0	0	activated
0	1	0	0	activated
0	9	1	0	activated
0	1	0	0	activated
0	4	0	0	activated
0	5	0	0	activated
0	2	0	0	activated
0	0	1	0	activated
0	1	2	0	activated
0	4	4	0	activated
0	0	1	0	activated
0	2	0	0	activated
0	1	0	0	activated
0	21	4	0	activated
0	2	1	0	activated
0	0	1	0	activated
0	17	0	0	activated
0	20	8	0	activated
0	3	0	0	activated
0	1	0	0	activated
4	0	0	0	activated
0	1	0	0	activated
0	4	0	0	activated
0	6	3	0	activated
0	5	2	0	activated
0	0	1	0	activated
0	1	0	0	activated
0	24	1	0	activated
0	2	0	0	activated
3	2	0	0	activated
0	11	0	0	activated
0	8	0	0	activated
0	0	2	0	activated
0	25	1	0	activated
0	1	0	0	activated
0	1	0	0	activated
0	1	0	0	activated
5	4	2	0	activated
0	3	2	0	activated
0	7	0	0	activated
0	9	0	0	activated
0	8	0	0	activated
0	3	2	0	activated
0	1	1	0	activated
0	9	1	0	activated
0	2	0	0	activated
0	6	1	0	activated
0	1	0	0	activated
1	0	1	0	activated
0	6	0	0	activated
0	0	3	0	activated
0	16	2	0	activated
0	14	1	0	activated
0	1	0	0	activated
0	6	0	0	activated
0	8	0	0	activated
0	3	0	0	activated
0	8	3	0	activated
0	0	26	0	activated
0	1	0	0	activated
0	1	0	0	activated
0	4	0	0	activated
0	2	0	0	activated
0	1	2	0	activated
0	3	3	0	activated
0	2	0	0	activated
0	25	5	14	activated
0	1	0	0	activated
1	17	0	0	activated
0	2	0	0	activated
0	9	0	0	activated
0	3	0	0	activated
2	2	0	0	activated
0	5	3	0	activated
0	1	0	0	activated
0	5	9	1	activated
0	9	0	0	activated
0	2	0	0	activated
0	1	1	0	activated
0	4	1	0	activated
0	25	7	0	activated
0	4	0	0	activated
0	19	5	338	activated
0	0	2	0	activated
0	1	1	0	activated
0	5	0	0	activated
0	1	0	0	activated
0	7	4	0	activated
0	3	0	0	activated
0	4	0	0	activated
0	4	0	0	activated
1	0	0	0	activated
0	8	0	0	activated
0	4	2	0	activated
0	9	0	0	activated
0	2	0	0	activated
0	1	0	0	activated
0	0	1	0	activated
0	1	0	0	activated
0	5	6	0	activated
0	6	0	0	activated
0	0	2	0	activated
0	1	0	0	activated
1	3	2	0	activated
0	2	0	0	activated
0	2	0	0	activated
0	2	0	0	activated
1	12	0	0	activated
0	2	0	0	activated
0	7	0	0	activated
0	1	0	0	activated
0	1	0	0	activated
0	1	1	0	activated
0	17	10	163	activated
1	3	0	0	activated
0	3	2	0	activated
0	1	1	0	activated
2	2	0	0	activated
0	4	0	0	activated
0	47	6	21	activated
0	2	1	0	activated
0	2	0	0	activated
0	5	0	0	activated
0	2	2	0	activated
0	5	0	2	activated
0	6	3	0	activated
0	0	2	0	activated
0	9	0	0	activated
0	0	1	0	activated
0	3	1	0	activated
0	3	0	0	activated
0	1	1	0	activated
0	0	23	0	activated
0	1	0	0	activated
0	1	0	0	activated
0	2	0	1	activated
0	1	5	0	activated
0	0	1	0	activated
0	4	0	0	activated
0	1	6	0	activated
1	8	1	0	activated
0	2	2	1	activated
0	5	0	0	activated
0	0	1	0	activated
0	2	0	0	activated
0	8	1	0	activated
0	7	0	1	activated
0	7	0	0	activated
1	0	0	0	activated
0	1	0	0	activated
0	0	1	0	activated
0	0	3	2	activated
0	1	0	0	activated
0	14	2	0	activated
0	1	0	0	activated
0	3	0	0	activated
0	4	1	0	activated
0	1	0	0	activated
0	1	0	0	activated
0	1	0	0	activated
0	4	1	0	activated
0	3	3	0	activated
0	5	0	0	activated
0	16	0	0	activated
0	20	2	0	activated
0	8	0	0	activated
0	2	0	0	activated
0	9	0	0	activated
0	1	0	0	activated
0	5	0	0	activated
5	2	0	0	activated
0	0	0	1	activated
0	1	0	0	activated
0	17	0	0	activated
5	1	0	0	activated
0	1	0	0	activated
0	0	2	0	activated
0	0	2	0	activated
0	4	1	0	activated
0	3	0	0	activated
2	2	0	0	activated
0	8	0	0	activated
0	4	8	0	activated
0	0	5	0	activated
0	3	0	0	activated
0	1	0	0	activated
0	8	1	0	activated
0	3	2	0	activated
0	0	5	0	activated
0	2	3	0	activated
1	6	0	0	activated
0	10	3	0	activated
0	4	0	0	activated
0	3	0	0	activated
0	3	0	0	activated
0	18	1	0	activated
0	10	9	1	activated
0	10	0	0	activated
0	11	0	0	activated
0	0	2	0	activated
0	6	1	0	activated
1	1	2	0	activated
0	2	0	0	activated
0	0	2	0	activated
0	3	0	0	activated
0	8	0	0	activated
0	2	0	0	activated
0	3	0	0	activated
0	1	0	0	activated
0	1	0	0	activated
0	1	0	0	activated
1	1	0	0	activated
0	6	0	0	activated
0	13	0	0	activated
0	7	0	0	activated
0	0	1	0	activated
0	6	3	0	activated
0	4	2	0	activated
0	7	1	0	activated
0	1	0	0	activated
0	6	0	0	activated
0	5	1	0	activated
0	2	3	0	activated
0	8	0	0	activated
0	30	0	4	activated
0	6	1	0	activated
0	6	0	0	activated
0	5	2	0	activated
0	3	0	0	activated
0	7	1	0	activated
0	4	0	0	activated
0	6	0	0	activated
0	6	0	0	activated
0	0	2	0	activated
2	0	0	0	activated
0	1	1	0	activated
0	3	1	0	activated
0	15	0	0	activated
0	7	1	0	activated
0	5	0	0	activated
0	3	0	0	activated
0	4	1	0	activated
0	1	1	0	activated
1	3	0	0	activated
0	6	0	8	activated
0	6	0	0	activated
0	57	15	489	activated
0	3	0	0	activated
0	4	0	0	activated
0	2	0	0	activated
0	10	1	0	activated
0	2	0	0	activated
0	1	0	4	activated
0	1	2	0	activated
0	2	3	0	activated
0	3	0	0	activated
0	7	1	0	activated
0	1	1	0	activated
0	2	0	0	activated
0	0	7	0	activated
0	7	1	0	activated
0	2	0	0	activated
0	2	0	0	activated
0	1	0	0	activated
0	7	1	0	activated
2	1	0	0	activated
0	5	5	0	activated
0	8	1	0	activated
0	1	0	0	activated
0	3	0	0	activated
0	11	0	0	activated
0	1	16	0	activated
0	14	1	0	activated
0	7	0	0	activated
0	1	0	0	activated
0	2	4	0	activated
0	4	0	0	activated
2	9	2	0	activated
0	0	0	1	activated
0	1	0	0	activated
1	12	0	0	activated
0	1	0	0	activated
0	3	0	0	activated
0	4	4	0	activated
0	16	0	0	activated
0	5	6	0	activated
0	4	0	0	activated
0	1	0	0	activated
0	2	1	0	activated
0	1	0	0	activated
0	5	0	0	activated
0	0	8	0	activated
0	5	0	0	activated
0	26	3	0	activated
0	7	0	0	activated
1	0	1	0	activated
0	7	1	2	activated
0	1	0	0	activated
0	5	0	0	activated
0	5	0	0	activated
0	26	1	0	activated
0	2	1	0	activated
0	4	0	0	activated
0	2	0	0	activated
0	4	0	0	activated
0	13	1	0	activated
0	1	1	0	activated
0	0	1	0	activated
0	1	0	0	activated
0	16	2	0	activated
0	3	0	0	activated
0	11	0	0	activated
0	6	0	0	activated
0	3	0	0	activated
0	18	0	0	activated
1	1	0	0	activated
0	18	1	0	activated
0	13	0	0	activated
0	2	0	0	activated
1	7	0	1	activated
0	4	1	0	activated
0	4	0	0	activated
2	0	1	0	activated
0	22	5	0	activated
1	0	0	0	activated
0	9	1	0	activated
0	18	0	0	activated
0	1	1	0	activated
0	26	1	0	activated
0	16	0	0	activated
0	1	0	0	activated
1	1	0	0	activated
0	4	1	0	activated
0	1	0	0	activated
0	1	2	0	activated
0	1	0	0	activated
0	1	0	0	activated
0	10	1	0	activated
0	7	0	0	activated
0	0	1	0	activated
0	0	1	1	activated
1	0	0	0	activated
0	2	0	0	activated
0	16	0	0	activated
0	1	2	0	activated
0	2	1	0	activated
0	3	1	0	activated
0	9	0	0	activated
0	14	1	0	activated
0	8	4	0	activated
0	3	0	0	activated
0	6	0	0	activated
0	3	2	0	activated
0	5	15	0	activated
0	2	0	0	activated
0	2	0	0	activated
0	1	0	0	activated
0	2	0	0	activated
0	2	12	0	activated
0	2	0	0	activated
0	2	0	0	activated
2	0	3	0	activated
0	1	0	0	activated
0	10	3	0	activated
1	1	0	0	activated
0	1	0	0	activated
0	0	3	0	activated
0	13	0	0	activated
0	4	0	0	activated
0	7	3	1	activated
0	0	1	0	activated
0	2	0	0	activated
0	1	4	0	activated
0	2	0	0	activated
0	24	8	860	activated
0	4	0	0	activated
0	8	1	0	activated
0	1	0	0	activated
0	35	2	0	activated
0	7	0	0	activated
0	4	0	0	activated
0	2	2	0	activated
0	12	1	0	activated
0	10	2	0	activated
0	8	0	0	activated
0	5	0	0	activated
0	1	1	0	activated
0	3	0	0	activated
0	3	0	0	activated
0	0	1	0	activated
0	0	1	0	activated
0	2	0	0	activated
0	1	0	0	activated
0	2	0	0	activated
0	0	5	0	activated
0	7	0	0	activated
0	1	9	0	activated
0	2	1	0	activated
0	1	1	0	activated
0	4	0	0	activated
0	13	0	18	activated
1	5	1	0	activated
0	6	4	0	activated
0	2	0	0	activated
0	1	1	0	activated
1	2	0	0	activated
0	7	1	0	activated
0	1	0	0	activated
0	13	0	0	activated
0	1	1	0	activated
0	4	0	0	activated
0	1	0	0	activated
0	0	11	0	activated
0	4	0	0	activated
0	3	0	0	activated
0	2	0	0	activated
0	6	0	0	activated
0	5	0	0	activated
0	18	9	26	activated
0	2	0	0	activated
0	3	0	0	activated
0	3	0	0	activated
1	0	0	0	activated
0	2	0	0	activated
0	16	1	30	activated
0	1	1	0	activated
0	1	0	0	activated
0	0	5	0	activated
0	2	0	0	activated
0	2	0	0	activated
0	6	0	0	activated
1	0	0	0	activated
0	4	0	0	activated
1	0	1	0	activated
0	0	1	0	activated
0	2	0	0	activated
0	2	3	0	activated
0	36	5	343	activated
0	1	2	0	activated
0	10	4	0	activated
0	6	0	0	activated
0	7	4	0	activated
0	6	0	0	activated
0	5	7	1	activated
0	1	1	0	activated
0	4	0	0	activated
0	1	0	0	activated
1	6	0	0	activated
0	9	1	0	activated
0	5	0	0	activated
5	0	0	0	activated
0	1	0	0	activated
0	3	0	0	activated
0	14	1	9	activated
0	25	0	0	activated
0	9	1	0	activated
2	1	3	0	activated
0	4	0	0	activated
0	2	0	0	activated
0	2	2	0	activated
0	1	0	0	activated
0	1	0	0	activated
0	3	0	0	activated
0	2	0	0	activated
0	3	1	0	activated
[truncated: 68,533 more rows]
